# Supplementary material for: Untranslated regions (UTRs) are a potential novel source of neoantigens for personalised immunotherapy
Source: Front Immunol. 2024 Mar 15;15:1347542. doi: 10.3389/fimmu.2024.1347542 (PMC10978585; doi:10.3389/fimmu.2024.1347542)
Supplement: Supplementary file 4 [file Table_1.xlsx]

## Sheet: Legend
Supplementary Tables:
Supplementary Table 1A:	Summary of predicted neoORF counts in cell lines included for immunopeptidomic analysis.
Supplementary Table 1B-E:	PrimeCUTR output for Jurkat sequencing data. B - missense mutations, C - frameshift mutations, D - start-gain mutations, E - stoploss mutations.
Supplementary Table 1F:	TISRover output for mutant transcript OAT; ENST00000539214:c.-61C>T.

## Sheet: S1_a
Cell line	Start-gain	Stop-loss	Frameshift
HCC1937	3	1	6
HCT116	7	4	802
Jeko	1	0	4
Jurkat	13	2	634
LNT-229	4	0	8
MCF-7	1	1	13
Mel12	1	2	0
Mel15	1	1	0
Mel16	2	0	0
Mel5	2	0	0
A375	0	1	15
T98G	0	1	7
HCC1143	0	0	3
MV4-11	0	0	4
SupB15RT	0	0	3
U-87	0	0	3
UWB1289	0	0	15

## Sheet: S1_b
key	hgnc_symbol	ensembl_transcript_id	peptide	peptide.tryptic.ends	peptide.normal.ends	pass	peptides_msg
vep_jurkat.vcf--NOC2L--ENST00000327044--1:946451::C:T--c.1754G>A--mutant-sequence	NOC2L	ENST00000327044	Y	QVQQLLGKVQENSAYIYSRR	GKVQENSAYIYSRRQRVSFGV	TRUE
vep_jurkat.vcf--KLHL17--ENST00000338591--1:962719::C:T--c.844C>T--mutant-sequence	KLHL17	ENST00000338591	W	LMKCVWLPLLSRDFLLGHVDAESLVR	QHVPRLMKCVWLPLLSRDFLL	TRUE
vep_jurkat.vcf--PLEKHN1--ENST00000379407--1:970554::G:A--c.364G>A--mutant-sequence	PLEKHN1	ENST00000379407	T	VQLRFQHSQDVSDCYLELFPTHLYFQAHGSEGLTFQGLLPLTELSVCPLEGSREHAFQITGPLPAPLLVLCPSR	VSDCYLELFPTHLYFQAHGSE	TRUE
vep_jurkat.vcf--PLEKHN1--ENST00000379409--1:970554::G:A--c.364G>A--mutant-sequence	PLEKHN1	ENST00000379409	T	VQLRFQHSQDVSDCYLELFPTHLYFQAHGSEGLTFQGLLPLTELSVCPLEGSREHAFQITGVWDASR	VSDCYLELFPTHLYFQAHGSE	TRUE
vep_jurkat.vcf--PLEKHN1--ENST00000379410--1:970554::G:A--c.364G>A--mutant-sequence	PLEKHN1	ENST00000379410	T	VQLRFQHSQDVSDCYLELFPTHLYFQAHGSEGLTFQGLLPLTELSVCPLEGSREHAFQITGPLPAPLLVLCPSR	VSDCYLELFPTHLYFQAHGSE	TRUE
vep_jurkat.vcf--AGRN--ENST00000379370--1:1048249::C:A--c.3989C>A--mutant-sequence	AGRN	ENST00000379370	Q	VPGRRPPAPQQPQKPCDSQPCFHGGTCQDWALGGGFTCSCPAGRGGAVCEK	GRRPPAPQQPQKPCDSQPCFH	TRUE
vep_jurkat.vcf--AGRN--ENST00000620552--1:1048249::C:A--c.3575C>A--mutant-sequence	AGRN	ENST00000620552				FALSE	Transcript ENST00000620552 not found
vep_jurkat.vcf--AGRN--ENST00000651234--1:1048249::C:A--c.3674C>A--mutant-sequence	AGRN	ENST00000651234				FALSE	Transcript ENST00000651234 not found
vep_jurkat.vcf--AGRN--ENST00000652369--1:1048249::C:A--c.3674C>A--mutant-sequence	AGRN	ENST00000652369				FALSE	Transcript ENST00000652369 not found
vep_jurkat.vcf--AGRN--ENST00000379370--1:1053914::C:T--c.5813C>T--mutant-sequence	AGRN	ENST00000379370	L	ATERADYVALAIVDGHLQLSYNLGSQLVVLRSTVPVNTNR	LQLSYNLGSQLVVLRSTVPVN	TRUE
vep_jurkat.vcf--AGRN--ENST00000620552--1:1053914::C:T--c.5468C>T--mutant-sequence	AGRN	ENST00000620552				FALSE	Transcript ENST00000620552 not found
vep_jurkat.vcf--AGRN--ENST00000651234--1:1053914::C:T--c.5567C>T--mutant-sequence	AGRN	ENST00000651234				FALSE	Transcript ENST00000651234 not found
vep_jurkat.vcf--AGRN--ENST00000652369--1:1053914::C:T--c.5498C>T--mutant-sequence	AGRN	ENST00000652369				FALSE	Transcript ENST00000652369 not found
vep_jurkat.vcf--ACAP3--ENST00000353662--1:1293704::G:A--c.2140C>T--mutant-sequence	ACAP3	ENST00000353662	C	GADQHALDQEQRDPLAIAVQAANADIVTLLCLARMAEEMR	AANADIVTLLCLARMAEEMRE	TRUE
vep_jurkat.vcf--ACAP3--ENST00000354700--1:1293704::G:A--c.2365C>T--mutant-sequence	ACAP3	ENST00000354700	C	GADQHALDQEQRDPLAIAVQAANADIVTLLCLARMAEEMR	AANADIVTLLCLARMAEEMRE	TRUE
vep_jurkat.vcf--ACAP3--ENST00000353662--1:1300523::C:T--c.382G>A--mutant-sequence	ACAP3	ENST00000353662	N	CFRHLALNYVLQINVLQAKK	TRKCFRHLALNYVLQINVLQA	TRUE
vep_jurkat.vcf--ACAP3--ENST00000354700--1:1300523::C:T--c.508G>A--mutant-sequence	ACAP3	ENST00000354700	N	CFRHLALNYVLQINVLQAKK	TRKCFRHLALNYVLQINVLQA	TRUE
vep_jurkat.vcf--INTS11--ENST00000411962--1:1313072::C:T--c.800G>A--mutant-sequence	INTS11	ENST00000411962	N	NMVIMPGYCVQGTVGHKILNGQRK	VQGTVGHKILNGQRKLEMEGR	TRUE
vep_jurkat.vcf--INTS11--ENST00000419704--1:1313072::C:T--c.791G>A--mutant-sequence	INTS11	ENST00000419704	N	NMVIMPGYCVQGTVGHKILNGQRK	VQGTVGHKILNGQRKLEMEGR	TRUE
vep_jurkat.vcf--INTS11--ENST00000421495--1:1313072::C:T--c.320G>A--mutant-sequence	INTS11	ENST00000421495	N	NMVIMPGYCVQGTVGHKILNGQRK	VQGTVGHKILNGQRKLEMEGR	TRUE
vep_jurkat.vcf--INTS11--ENST00000435064--1:1313072::C:T--c.1094G>A--mutant-sequence	INTS11	ENST00000435064	N	NMVIMPGYCVQGTVGHKILNGQRK	VQGTVGHKILNGQRKLEMEGR	TRUE
vep_jurkat.vcf--INTS11--ENST00000450926--1:1313072::C:T--c.1028G>A--mutant-sequence	INTS11	ENST00000450926	N	NMVIMPGYCVQGTVGHKILNGQRK	VQGTVGHKILNGQRKLEMEGR	TRUE
vep_jurkat.vcf--INTS11--ENST00000540437--1:1313072::C:T--c.1112G>A--mutant-sequence	INTS11	ENST00000540437	N	NMVIMPGYCVQGTVGHKILNGQRK	VQGTVGHKILNGQRKLEMEGR	TRUE
vep_jurkat.vcf--INTS11--ENST00000545578--1:1313072::C:T--c.1007G>A--mutant-sequence	INTS11	ENST00000545578	N	NMVIMPGYCVQGTVGHKILNGQRK	VQGTVGHKILNGQRKLEMEGR	TRUE
vep_jurkat.vcf--INTS11--ENST00000620829--1:1313072::C:T--c.800G>A--mutant-sequence	INTS11	ENST00000620829				FALSE	Transcript ENST00000620829 not found
vep_jurkat.vcf--TAS1R3--ENST00000339381--1:1333001::G:T--c.1356G>T--mutant-sequence	TAS1R3	ENST00000339381	I	CPQCDCITLQNVSAGLNHHQTFSVYAAVYSVAQALHNTLQCNASGCPAQDPVKPWQLLENMYNLTFHVGGLPLRFDSSGNVDIEYDLKLWVWQGSVPR	LRFDSSGNVDIEYDLKLWVWQ	TRUE
vep_jurkat.vcf--AURKAIP1--ENST00000321751--1:1374038::G:A--c.460C>T--mutant-sequence	AURKAIP1	ENST00000321751	W	TRFLWRK	RKLVKKTRFLWRKVQEGRLRR	TRUE
vep_jurkat.vcf--AURKAIP1--ENST00000338338--1:1374038::G:A--c.460C>T--mutant-sequence	AURKAIP1	ENST00000338338	W	TRFLWRK	RKLVKKTRFLWRKVQEGRLRR	TRUE
vep_jurkat.vcf--AURKAIP1--ENST00000338370--1:1374038::G:A--c.460C>T--mutant-sequence	AURKAIP1	ENST00000338370	W	TRFLWRK	RKLVKKTRFLWRKVQEGRLRR	TRUE
vep_jurkat.vcf--AURKAIP1--ENST00000378853--1:1374038::G:A--c.460C>T--mutant-sequence	AURKAIP1	ENST00000378853	W	TRFLWRK	RKLVKKTRFLWRKVQEGRLRR	TRUE
vep_jurkat.vcf--AURKAIP1--ENST00000321751--1:1374067::C:T--c.431G>A--mutant-sequence	AURKAIP1	ENST00000321751	Q	MNHHKYQKLVK	RRRKMNHHKYQKLVKKTRFLR	TRUE
vep_jurkat.vcf--AURKAIP1--ENST00000338338--1:1374067::C:T--c.431G>A--mutant-sequence	AURKAIP1	ENST00000338338	Q	MNHHKYQKLVK	RRRKMNHHKYQKLVKKTRFLR	TRUE
vep_jurkat.vcf--AURKAIP1--ENST00000338370--1:1374067::C:T--c.431G>A--mutant-sequence	AURKAIP1	ENST00000338370	Q	MNHHKYQKLVK	RRRKMNHHKYQKLVKKTRFLR	TRUE
vep_jurkat.vcf--AURKAIP1--ENST00000378853--1:1374067::C:T--c.431G>A--mutant-sequence	AURKAIP1	ENST00000378853	Q	MNHHKYQKLVK	RRRKMNHHKYQKLVKKTRFLR	TRUE
vep_jurkat.vcf--ATAD3C--ENST00000378785--1:1457172::C:G--c.733C>G--mutant-sequence	ATAD3C	ENST00000378785	G	KGATEKISEDLR	VDEADAFLRKGATEKISEDLR	TRUE
vep_jurkat.vcf--MIB2--ENST00000489635--1:1616592::C:T--c.88C>T--mutant-sequence	MIB2	ENST00000489635	W	AARWATGRPDRSR	LQPRSLKAARWATGRPDRSRA	TRUE
vep_jurkat.vcf--MIB2--ENST00000514363--1:1616592::C:T--c.88C>T--mutant-sequence	MIB2	ENST00000514363	W	AARWATGRPDRSR	LQPRSLKAARWATGRPDRSRA	TRUE
vep_jurkat.vcf--MIB2--ENST00000355826--1:1625381::C:T--c.817C>T--mutant-sequence	MIB2	ENST00000355826				FALSE	CDS supplied is incorrect: C vs G.
vep_jurkat.vcf--MIB2--ENST00000378708--1:1625381::C:T--c.817C>T--mutant-sequence	MIB2	ENST00000378708	W	VKCLLDTDVLWEMQEGHGGWNPRMAEHHSFWVGDVVR	VKCLLDTDVLWEMQEGHGGWN	TRUE
vep_jurkat.vcf--MIB2--ENST00000378712--1:1625381::C:T--c.622C>T--mutant-sequence	MIB2	ENST00000378712	W	VKCLLDTDVLWEMQEGHGGWNPRMAEFIGQTGTVHR	VKCLLDTDVLWEMQEGHGGWN	TRUE
vep_jurkat.vcf--MIB2--ENST00000487053--1:1625381::C:T--c.859C>T--mutant-sequence	MIB2	ENST00000487053	W	VKCLLDTDVLWEMQEGHGGWNPRMAEFIGQTGTVHR	VKCLLDTDVLWEMQEGHGGWN	TRUE
vep_jurkat.vcf--MIB2--ENST00000504599--1:1625381::C:T--c.817C>T--mutant-sequence	MIB2	ENST00000504599	Y	RVSADSQPFQYGDKVK	RVSADSQPFQYGDKVKCLLDT	TRUE
vep_jurkat.vcf--MIB2--ENST00000505820--1:1625381::C:T--c.817C>T--mutant-sequence	MIB2	ENST00000505820				FALSE	CDS supplied is incorrect: C vs T.
vep_jurkat.vcf--MIB2--ENST00000506488--1:1625381::C:T--c.817C>T--mutant-sequence	MIB2	ENST00000506488	W	VKCLLDTDVLWEMQEGHGGWNPRMAEHHSFWVGDVVR	VKCLLDTDVLWEMQEGHGGWN	TRUE
vep_jurkat.vcf--MIB2--ENST00000514234--1:1625381::C:T--c.544C>T--mutant-sequence	MIB2	ENST00000514234	W	VKCLLDTDVLWEMQEGHGGWNPRMAEFIGQTGTVHR	VKCLLDTDVLWEMQEGHGGWN	TRUE
vep_jurkat.vcf--MIB2--ENST00000518681--1:1625381::C:T--c.622C>T--mutant-sequence	MIB2	ENST00000518681				FALSE	CDS supplied is incorrect: C vs T.
vep_jurkat.vcf--MIB2--ENST00000520777--1:1625381::C:T--c.817C>T--mutant-sequence	MIB2	ENST00000520777				FALSE	CDS supplied is incorrect: C vs T.
vep_jurkat.vcf--MIB2--ENST00000355826--1:1626988::G:A--c.1229G>A--mutant-sequence	MIB2	ENST00000355826				FALSE	CDS supplied is incorrect: G vs T.
vep_jurkat.vcf--MIB2--ENST00000378708--1:1626988::G:A--c.1121G>A--mutant-sequence	MIB2	ENST00000378708	Q	WTFSPSCLVAYRPEEDANLDVAERAQENKSSLSVALDK	DANLDVAERAQENKSSLSVAL	TRUE
vep_jurkat.vcf--MIB2--ENST00000378712--1:1626988::G:A--c.1034G>A--mutant-sequence	MIB2	ENST00000378712	Q	WTFSPSCLVAYRPEEDANLDVAERAQENKSSLSVALDK	DANLDVAERAQENKSSLSVAL	TRUE
vep_jurkat.vcf--MIB2--ENST00000487053--1:1626988::G:A--c.1271G>A--mutant-sequence	MIB2	ENST00000487053	Q	WTFSPSCLVAYRPEEDANLDVAERAQENKSSLSVALDK	DANLDVAERAQENKSSLSVAL	TRUE
vep_jurkat.vcf--MIB2--ENST00000504599--1:1626988::G:A--c.1229G>A--mutant-sequence	MIB2	ENST00000504599	Q	VAVAGQRWTFSPSCLVAYQPEEDANLDVAERAR	TFSPSCLVAYQPEEDANLDVA	TRUE
vep_jurkat.vcf--MIB2--ENST00000505820--1:1626988::G:A--c.1229G>A--mutant-sequence	MIB2	ENST00000505820				FALSE	CDS supplied is incorrect: G vs C.
vep_jurkat.vcf--MIB2--ENST00000506488--1:1626988::G:A--c.1121G>A--mutant-sequence	MIB2	ENST00000506488	Q	WTFSPSCLVAYRPEEDANLDVAERAQENKSAAQLR	DANLDVAERAQENKSAAQLRR	TRUE
vep_jurkat.vcf--MIB2--ENST00000514234--1:1626988::G:A--c.851G>A--mutant-sequence	MIB2	ENST00000514234	Q	WTFSPSCLVAYRPEEDANLDVAERAQENKSSLSVALDK	DANLDVAERAQENKSSLSVAL	TRUE
vep_jurkat.vcf--MIB2--ENST00000518681--1:1626988::G:A--c.1034G>A--mutant-sequence	MIB2	ENST00000518681				FALSE	CDS supplied is incorrect: G vs C.
vep_jurkat.vcf--MIB2--ENST00000520777--1:1626988::G:A--c.1217G>A--mutant-sequence	MIB2	ENST00000520777				FALSE	CDS supplied is incorrect: G vs C.
vep_jurkat.vcf--MIB2--ENST00000355826--1:1630306::G:A--c.2644G>A--mutant-sequence	MIB2	ENST00000355826				FALSE	CDS supplied is incorrect: G vs C.
vep_jurkat.vcf--MIB2--ENST00000378708--1:1630306::G:A--c.2536G>A--mutant-sequence	MIB2	ENST00000378708	T	KLRPDGSEVTSAAPAPGPPRQLVEELQSR	KKLRPDGSEVTSAAPAPGPPR	TRUE
vep_jurkat.vcf--MIB2--ENST00000483015--1:1630306::G:A--c.775G>A--mutant-sequence	MIB2	ENST00000483015	T	KLRPDGSEVTSAAPAPGPPRQLVEELQSR	KKLRPDGSEVTSAAPAPGPPR	TRUE
vep_jurkat.vcf--MIB2--ENST00000504599--1:1630306::G:A--c.2644G>A--mutant-sequence	MIB2	ENST00000504599	M	CIRCQMVVSKK	RRMKKCIRCQMVVSKKLRPDG	TRUE
vep_jurkat.vcf--MIB2--ENST00000505820--1:1630306::G:A--c.2644G>A--mutant-sequence	MIB2	ENST00000505820				FALSE	CDS supplied is incorrect: G vs A.
vep_jurkat.vcf--MIB2--ENST00000514234--1:1630306::G:A--c.2266G>A--mutant-sequence	MIB2	ENST00000514234	T	KLRPDGSEVTSAAPAPGPPRQLVEELQSR	KKLRPDGSEVTSAAPAPGPPR	TRUE
vep_jurkat.vcf--MIB2--ENST00000518681--1:1630306::G:A--c.2449G>A--mutant-sequence	MIB2	ENST00000518681				FALSE	CDS supplied is incorrect: G vs A.
vep_jurkat.vcf--MIB2--ENST00000520777--1:1630306::G:A--c.2632G>A--mutant-sequence	MIB2	ENST00000520777				FALSE	CDS supplied is incorrect: G vs A.
vep_jurkat.vcf--CDK11A--ENST00000356200--1:1704988::C:A--c.1272G>T--mutant-sequence	CDK11A	ENST00000356200	N	LKMENEKEGFPITSLR	IVALKRLKMENEKEGFPITSL	TRUE
vep_jurkat.vcf--CDK11A--ENST00000357760--1:1704988::C:A--c.1371G>T--mutant-sequence	CDK11A	ENST00000357760	N	LKMENEKEGFPITSLR	IVALKRLKMENEKEGFPITSL	TRUE
vep_jurkat.vcf--CDK11A--ENST00000358779--1:1704988::C:A--c.1344G>T--mutant-sequence	CDK11A	ENST00000358779	N	LKMENEKEGFPITSLR	IVALKRLKMENEKEGFPITSL	TRUE
vep_jurkat.vcf--CDK11A--ENST00000378633--1:1704988::C:A--c.1383G>T--mutant-sequence	CDK11A	ENST00000378633	N	LKMENEKEGFPITSLR	IVALKRLKMENEKEGFPITSL	TRUE
vep_jurkat.vcf--CDK11A--ENST00000378638--1:1704988::C:A--c.1272G>T--mutant-sequence	CDK11A	ENST00000378638	N	LKMENEKEGFPITSLR	IVALKRLKMENEKEGFPITSL	TRUE
vep_jurkat.vcf--CDK11A--ENST00000404249--1:1704988::C:A--c.1374G>T--mutant-sequence	CDK11A	ENST00000404249	N	LKMENEKEGFPITSLR	IVALKRLKMENEKEGFPITSL	TRUE
vep_jurkat.vcf--CDK11A--ENST00000356200--1:1716370::G:A--c.362C>T--mutant-sequence	CDK11A	ENST00000356200	V	REMVREHSR	EWERQKRREMVREHSRRERDR	TRUE
vep_jurkat.vcf--CDK11A--ENST00000357760--1:1716370::G:A--c.434C>T--mutant-sequence	CDK11A	ENST00000357760	V	REMVREHSR	EWERQKRREMVREHSRRERGN	TRUE
vep_jurkat.vcf--CDK11A--ENST00000358779--1:1716370::G:A--c.434C>T--mutant-sequence	CDK11A	ENST00000358779	V	REMVREHSR	EWERQKRREMVREHSRRERDR	TRUE
vep_jurkat.vcf--CDK11A--ENST00000378633--1:1716370::G:A--c.434C>T--mutant-sequence	CDK11A	ENST00000378633	V	REMVREHSR	EWERQKRREMVREHSRRERDR	TRUE
vep_jurkat.vcf--CDK11A--ENST00000378638--1:1716370::G:A--c.362C>T--mutant-sequence	CDK11A	ENST00000378638	V	REMVREHSR	EWERQKRREMVREHSRRERDR	TRUE
vep_jurkat.vcf--CDK11A--ENST00000404249--1:1716370::G:A--c.464C>T--mutant-sequence	CDK11A	ENST00000404249	V	REMVREHSR	EWERQKRREMVREHSRRERDR	TRUE
vep_jurkat.vcf--CDK11A--ENST00000460465--1:1716370::G:A--c.464C>T--mutant-sequence	CDK11A	ENST00000460465	V	REMVREHSR	EWERQKRREMVREHSRRERDR	TRUE
vep_jurkat.vcf--CDK11A--ENST00000479362--1:1716370::G:A--c.434C>T--mutant-sequence	CDK11A	ENST00000479362	V	REMVREHSR	EWERQKRREMVREHSRR(+1b	TRUE
vep_jurkat.vcf--CDK11A--ENST00000509982--1:1716370::G:A--c.464C>T--mutant-sequence	CDK11A	ENST00000509982	V	REMVREHSR	EWERQKRREMVREHSRRERDR	TRUE
vep_jurkat.vcf--NADK--ENST00000341426--1:1756527::T:C--c.475A>G--mutant-sequence	NADK	ENST00000341426	E	VLEDPAIASDESFGAVKEKFCTFR	ASDESFGAVKEKFCTFREDYD	TRUE
vep_jurkat.vcf--NADK--ENST00000341991--1:1756527::T:C--c.475A>G--mutant-sequence	NADK	ENST00000341991	E	VLEDPAIASDESFGAVKEKFCTFR	ASDESFGAVKEKFCTFREDYD	TRUE
vep_jurkat.vcf--NADK--ENST00000342348--1:1756527::T:C--c.379A>G--mutant-sequence	NADK	ENST00000342348	E	VLEDPAIASDESFGAVKEKFCTFR	ASDESFGAVKEKFCTFREDYD	TRUE
vep_jurkat.vcf--NADK--ENST00000378625--1:1756527::T:C--c.910A>G--mutant-sequence	NADK	ENST00000378625	E	VLEDPAIASDESFGAVKEKFCTFR	ASDESFGAVKEKFCTFREDYD	TRUE
vep_jurkat.vcf--NADK--ENST00000489538--1:1756527::T:C--c.82A>G--mutant-sequence	NADK	ENST00000489538	E	VLEDPAIASDESFGAVKEKFCTFR	ASDESFGAVKEKFCTFREDYD	TRUE
vep_jurkat.vcf--GNB1--ENST00000378609--1:1789241::G:A--c.728C>T--mutant-sequence	GNB1	ENST00000378609	I	EGMCRQTFTGHESDINAICFFPNGNAFAIGSDDATCRLFDLR	CFFPNGNAFAIGSDDATCRLF	TRUE
vep_jurkat.vcf--GNB1--ENST00000439272--1:1789241::G:A--c.689C>T--mutant-sequence	GNB1	ENST00000439272				FALSE	Mutation position 689 not found in coding sequence.
vep_jurkat.vcf--GNB1--ENST00000610897--1:1789241::G:A--c.728C>T--mutant-sequence	GNB1	ENST00000610897				FALSE	Transcript ENST00000610897 not found
vep_jurkat.vcf--GNB1--ENST00000615252--1:1789241::G:A--c.428C>T--mutant-sequence	GNB1	ENST00000615252				FALSE	Transcript ENST00000615252 not found
vep_jurkat.vcf--GNB1--ENST00000703692--1:1789241::G:A--c.728C>T--mutant-sequence	GNB1	ENST00000703692				FALSE	Transcript ENST00000703692 not found
vep_jurkat.vcf--GNB1--ENST00000703693--1:1789241::G:A--c.728C>T--mutant-sequence	GNB1	ENST00000703693				FALSE	Transcript ENST00000703693 not found
vep_jurkat.vcf--GNB1--ENST00000703694--1:1789241::G:A--c.728C>T--mutant-sequence	GNB1	ENST00000703694				FALSE	Transcript ENST00000703694 not found
vep_jurkat.vcf--GNB1--ENST00000703696--1:1789241::G:A--c.728C>T--mutant-sequence	GNB1	ENST00000703696				FALSE	Transcript ENST00000703696 not found
vep_jurkat.vcf--GNB1--ENST00000703697--1:1789241::G:A--c.728C>T--mutant-sequence	GNB1	ENST00000703697				FALSE	Transcript ENST00000703697 not found
vep_jurkat.vcf--GNB1--ENST00000703699--1:1789241::G:A--c.728C>T--mutant-sequence	GNB1	ENST00000703699				FALSE	Transcript ENST00000703699 not found
vep_jurkat.vcf--GNB1--ENST00000703700--1:1789241::G:A--c.728C>T--mutant-sequence	GNB1	ENST00000703700				FALSE	Transcript ENST00000703700 not found
vep_jurkat.vcf--GNB1--ENST00000703701--1:1789241::G:A--c.728C>T--mutant-sequence	GNB1	ENST00000703701				FALSE	Transcript ENST00000703701 not found
vep_jurkat.vcf--GNB1--ENST00000703702--1:1789241::G:A--c.728C>T--mutant-sequence	GNB1	ENST00000703702				FALSE	Transcript ENST00000703702 not found
vep_jurkat.vcf--GNB1--ENST00000703703--1:1789241::G:A--c.728C>T--mutant-sequence	GNB1	ENST00000703703				FALSE	Transcript ENST00000703703 not found
vep_jurkat.vcf--GNB1--ENST00000703704--1:1789241::G:A--c.728C>T--mutant-sequence	GNB1	ENST00000703704				FALSE	Transcript ENST00000703704 not found
vep_jurkat.vcf--GNB1--ENST00000703705--1:1789241::G:A--c.596C>T--mutant-sequence	GNB1	ENST00000703705				FALSE	Transcript ENST00000703705 not found
vep_jurkat.vcf--GNB1--ENST00000703706--1:1789241::G:A--c.728C>T--mutant-sequence	GNB1	ENST00000703706				FALSE	Transcript ENST00000703706 not found
vep_jurkat.vcf--GNB1--ENST00000703707--1:1789241::G:A--c.689C>T--mutant-sequence	GNB1	ENST00000703707				FALSE	Transcript ENST00000703707 not found
vep_jurkat.vcf--GNB1--ENST00000703708--1:1789241::G:A--c.728C>T--mutant-sequence	GNB1	ENST00000703708				FALSE	Transcript ENST00000703708 not found
vep_jurkat.vcf--GNB1--ENST00000703709--1:1789241::G:A--c.728C>T--mutant-sequence	GNB1	ENST00000703709				FALSE	Transcript ENST00000703709 not found
vep_jurkat.vcf--GNB1--ENST00000703710--1:1789241::G:A--c.728C>T--mutant-sequence	GNB1	ENST00000703710				FALSE	Transcript ENST00000703710 not found
vep_jurkat.vcf--GNB1--ENST00000703711--1:1789241::G:A--c.728C>T--mutant-sequence	GNB1	ENST00000703711				FALSE	Transcript ENST00000703711 not found
vep_jurkat.vcf--TMEM52--ENST00000310991--1:1918300::G:A--c.302C>T--mutant-sequence	TMEM52	ENST00000310991	V	QAQAQPHLPPARQPCDVVVIPMDSDSPVHSTVTSYSSVQYPLGMRLPLPFGELDLDSMAPPAYSLYTPEPPPSYDEAVK	LPPARQPCDVVVIPMDSDSPV	TRUE
vep_jurkat.vcf--TMEM52--ENST00000378602--1:1918300::G:A--c.257C>T--mutant-sequence	TMEM52	ENST00000378602	V	QAQAQPHLPPARQPCDVVVIPMDSDSPVHSTVTSYSSVQYPLGMRLPLPFGELDLDSMAPPAYSLYTPEPPPSYDEAVK	LPPARQPCDVVVIPMDSDSPV	TRUE
vep_jurkat.vcf--CFAP74--ENST00000493964--1:1970790::C:A--c.915G>T--mutant-sequence	CFAP74	ENST00000493964				FALSE	CDS supplied is incorrect: G vs C.
vep_jurkat.vcf--CFAP74--ENST00000682832--1:1970790::C:A--c.915G>T--mutant-sequence	CFAP74	ENST00000682832				FALSE	Transcript ENST00000682832 not found
vep_jurkat.vcf--GABRD--ENST00000378585--1:2027599::G:A--c.493G>A--mutant-sequence	GABRD	ENST00000378585	N	LQPDGVILYSIRITSTVACNMDLAKYPMDEQECMLDLESYGYSSEDIVYYWSESQEHIHGLDK	SIRITSTVACNMDLAKYPMDE	TRUE
vep_jurkat.vcf--GABRD--ENST00000638411--1:2027599::G:A--c.524G>A--mutant-sequence	GABRD	ENST00000638411				FALSE	Transcript ENST00000638411 not found
vep_jurkat.vcf--GABRD--ENST00000638763--1:2027599::G:A--c.238G>A--mutant-sequence	GABRD	ENST00000638763				FALSE	Transcript ENST00000638763 not found
vep_jurkat.vcf--GABRD--ENST00000638771--1:2027599::G:A--c.493G>A--mutant-sequence	GABRD	ENST00000638771				FALSE	Transcript ENST00000638771 not found
vep_jurkat.vcf--GABRD--ENST00000640030--1:2027599::G:A--c.433G>A--mutant-sequence	GABRD	ENST00000640030				FALSE	Transcript ENST00000640030 not found
vep_jurkat.vcf--GABRD--ENST00000640067--1:2027599::G:A--c.493G>A--mutant-sequence	GABRD	ENST00000640067				FALSE	Transcript ENST00000640067 not found
vep_jurkat.vcf--GABRD--ENST00000640949--1:2027599::G:A--c.493G>A--mutant-sequence	GABRD	ENST00000640949				FALSE	Transcript ENST00000640949 not found
vep_jurkat.vcf--GABRD--ENST00000640981--1:2027599::G:A--c.301G>A--mutant-sequence	GABRD	ENST00000640981				FALSE	Transcript ENST00000640981 not found
vep_jurkat.vcf--PANK4--ENST00000378466--1:2519303::G:A--c.875C>T--mutant-sequence	PANK4	ENST00000378466	V	SATADQEFSKEDMVKSLLHMISNDIGQLACLHAR	ADQEFSKEDMVKSLLHMISND	TRUE
vep_jurkat.vcf--PANK4--ENST00000435556--1:2519303::G:A--c.758C>T--mutant-sequence	PANK4	ENST00000435556	V	SATADQEFSKEDMVKSLLHMISNDIGQLACLHAR	ADQEFSKEDMVKSLLHMISND	TRUE
vep_jurkat.vcf--PANK4--ENST00000505228--1:2519303::G:A--c.449C>T--mutant-sequence	PANK4	ENST00000505228	V	SATADQEFSKEDMVKSLLHMISNDIGQLACLHAR	ADQEFSKEDMVKSLLHMISND	TRUE
vep_jurkat.vcf--MMEL1--ENST00000378412--1:2595328::G:A--c.1532C>T--mutant-sequence	MMEL1	ENST00000378412	L	AMSIREQIGHLDYILEEMNRR	AMSIREQIGHLDYILEEMNRR	TRUE
vep_jurkat.vcf--MMEL1--ENST00000502556--1:2595328::G:A--c.1061C>T--mutant-sequence	MMEL1	ENST00000502556	L	AMSIREQIGHLDYILEEMNRR	AMSIREQIGHLDYILEEMNRR	TRUE
vep_jurkat.vcf--MMEL1--ENST00000504800--1:2595328::G:A--c.1532C>T--mutant-sequence	MMEL1	ENST00000504800	L	AMSIREQIGHLDYILEEMNRR	AMSIREQIGHLDYILEEMNRR	TRUE
vep_jurkat.vcf--TPRG1L--ENST00000344579--1:3628590::A:T--c.629A>T--mutant-sequence	TPRG1L	ENST00000344579	I	LGYSMTRGIIGF*	AKLGYSMTRGIIGF*	TRUE
vep_jurkat.vcf--TPRG1L--ENST00000378344--1:3628590::A:T--c.806A>T--mutant-sequence	TPRG1L	ENST00000378344	I	LGYSMTRGIIGF*	AKLGYSMTRGIIGF*	TRUE
vep_jurkat.vcf--CHD5--ENST00000262450--1:6126698::C:T--c.3952G>A--mutant-sequence	CHD5	ENST00000262450	N	EIIKQEENVDPNYWEKLLR	IIKQEENVDPNYWEKLLRHHY	TRUE
vep_jurkat.vcf--CHD5--ENST00000462991--1:6126698::C:T--c.2101G>A--mutant-sequence	CHD5	ENST00000462991	N	EIIKQEENVDPNYWEKLLR	IIKQEENVDPNYWEKLLRHHY	TRUE
vep_jurkat.vcf--CHD5--ENST00000491020--1:6126698::C:T--c.350G>A--mutant-sequence	CHD5	ENST00000491020	Q	SSLWVSPGGLSVSSSAPHPPCRPGGGGAGNHQAGGERGPQLLGEAAAAPL*	NHQAGGERGPQLLGEAAAAPL	TRUE
vep_jurkat.vcf--GPR153--ENST00000377893--1:6251448::G:A--c.869C>T--mutant-sequence	GPR153	ENST00000377893	V	TSLQTTGLVTTIVFIYDCLMGFPVLVVSFSSLRADASAPWMALCVLWCSVAQVLLLPVFLWACDRYR	LCVLWCSVAQVLLLPVFLWAC	TRUE
vep_jurkat.vcf--TNFRSF25--ENST00000348333--1:6461489::A:G--c.1064T>C--mutant-sequence	TNFRSF25	ENST00000348333	T	QQQPAGLGAVYAALERTGLDGCVEDLRSR	LGAVYAALERTGLDGCVEDLR	TRUE
vep_jurkat.vcf--TNFRSF25--ENST00000351748--1:6461489::A:G--c.650T>C--mutant-sequence	TNFRSF25	ENST00000351748	T	QQQPAGLGAVYAALERTGLDGCVEDLRSR	LGAVYAALERTGLDGCVEDLR	TRUE
vep_jurkat.vcf--TNFRSF25--ENST00000351959--1:6461489::A:G--c.1088T>C--mutant-sequence	TNFRSF25	ENST00000351959	T	QQQPAGLGAVYAALERTGLDGCVEDLRSR	LGAVYAALERTGLDGCVEDLR	TRUE
vep_jurkat.vcf--TNFRSF25--ENST00000356876--1:6461489::A:G--c.1199T>C--mutant-sequence	TNFRSF25	ENST00000356876	T	QQQPAGLGAVYAALERTGLDGCVEDLRSR	LGAVYAALERTGLDGCVEDLR	TRUE
vep_jurkat.vcf--TNFRSF25--ENST00000377782--1:6461489::A:G--c.1226T>C--mutant-sequence	TNFRSF25	ENST00000377782	T	QQQPAGLGAVYAALERTGLDGCVEDLRSR	LGAVYAALERTGLDGCVEDLR	TRUE
vep_jurkat.vcf--TNFRSF25--ENST00000647810--1:6461489::A:G--c.1067T>C--mutant-sequence	TNFRSF25	ENST00000647810				FALSE	Transcript ENST00000647810 not found
vep_jurkat.vcf--TNFRSF25--ENST00000348333--1:6461634::G:A--c.919C>T--mutant-sequence	TNFRSF25	ENST00000348333	C	WKEFVCTLGLREAEIEAVEVEIGR	VPARRWKEFVCTLGLREAEIE	TRUE
vep_jurkat.vcf--TNFRSF25--ENST00000351748--1:6461634::G:A--c.505C>T--mutant-sequence	TNFRSF25	ENST00000351748	C	WKEFVCTLGLREAEIEAVEVEIGR	VPARRWKEFVCTLGLREAEIE	TRUE
vep_jurkat.vcf--TNFRSF25--ENST00000351959--1:6461634::G:A--c.943C>T--mutant-sequence	TNFRSF25	ENST00000351959	C	WKEFVCTLGLREAEIEAVEVEIGR	VPARRWKEFVCTLGLREAEIE	TRUE
vep_jurkat.vcf--TNFRSF25--ENST00000356876--1:6461634::G:A--c.1054C>T--mutant-sequence	TNFRSF25	ENST00000356876	C	WKEFVCTLGLREAEIEAVEVEIGR	VPARRWKEFVCTLGLREAEIE	TRUE
vep_jurkat.vcf--TNFRSF25--ENST00000377782--1:6461634::G:A--c.1081C>T--mutant-sequence	TNFRSF25	ENST00000377782	C	WKEFVCTLGLREAEIEAVEVEIGR	VPARRWKEFVCTLGLREAEIE	TRUE
vep_jurkat.vcf--TNFRSF25--ENST00000647810--1:6461634::G:A--c.922C>T--mutant-sequence	TNFRSF25	ENST00000647810				FALSE	Transcript ENST00000647810 not found
vep_jurkat.vcf--NOL9--ENST00000377705--1:6532694::C:T--c.1304G>A--mutant-sequence	NOL9	ENST00000377705	H	ESPLIVNTMGWVSDQGLLLLIDLIRLLSPSHVVQFHSDHSKYMPDLTPQYVDDMDGLYTK	LLSPSHVVQFHSDHSKYMPDL	TRUE
vep_jurkat.vcf--ENO1--ENST00000234590--1:8866495::T:C--c.451A>G--mutant-sequence	ENO1	ENST00000234590	D	GVPLYRHIADLAGNSEVILPVPAFDVINGGSHAGNKLAMQEFMILPVGAANFR	SEVILPVPAFDVINGGSHAGN	TRUE
vep_jurkat.vcf--ENO1--ENST00000497492--1:8866495::T:C--c.451A>G--mutant-sequence	ENO1	ENST00000497492	D	GVPLYRHIADLAGNSEVILPVPAFDVINGGSHAGNKLAMQEFMILPVGAANFR	SEVILPVPAFDVINGGSHAGN	TRUE
vep_jurkat.vcf--ENO1--ENST00000646660--1:8866495::T:C--c.451A>G--mutant-sequence	ENO1	ENST00000646660				FALSE	Transcript ENST00000646660 not found
vep_jurkat.vcf--ENO1--ENST00000647408--1:8866495::T:C--c.451A>G--mutant-sequence	ENO1	ENST00000647408				FALSE	Transcript ENST00000647408 not found
vep_jurkat.vcf--TMEM201--ENST00000340305--1:9598556::C:A--c.537C>A--mutant-sequence	TMEM201	ENST00000340305	K	LCRPCQAAVEYYIKHQKR	AAVEYYIKHQKRQLRALLLSH	TRUE
vep_jurkat.vcf--TMEM201--ENST00000340381--1:9598556::C:A--c.537C>A--mutant-sequence	TMEM201	ENST00000340381	K	LCRPCQAAVEYYIKHQKR	AAVEYYIKHQKRQLRALLLSH	TRUE
vep_jurkat.vcf--TMEM201--ENST00000416541--1:9598556::C:A--c.267C>A--mutant-sequence	TMEM201	ENST00000416541	K	LCRPCQAAVEYYIKHQKR	AAVEYYIKHQKRQLRALLLSH	TRUE
vep_jurkat.vcf--PIK3CD--ENST00000361110--1:9718859::G:A--c.1081G>A--mutant-sequence	PIK3CD	ENST00000361110	T	MARLCFALYTVIEKAK	RMARLCFALYTVIEKAKKARS	TRUE
vep_jurkat.vcf--PIK3CD--ENST00000377346--1:9718859::G:A--c.1186G>A--mutant-sequence	PIK3CD	ENST00000377346	T	MARLCFALYTVIEKAK	RMARLCFALYTVIEKAKKARS	TRUE
vep_jurkat.vcf--PIK3CD--ENST00000698709--1:9718859::G:A--c.1186G>A--mutant-sequence	PIK3CD	ENST00000698709				FALSE	Transcript ENST00000698709 not found
vep_jurkat.vcf--PIK3CD--ENST00000698710--1:9718859::G:A--c.1186G>A--mutant-sequence	PIK3CD	ENST00000698710				FALSE	Transcript ENST00000698710 not found
vep_jurkat.vcf--PIK3CD--ENST00000698712--1:9718859::G:A--c.1186G>A--mutant-sequence	PIK3CD	ENST00000698712				FALSE	Transcript ENST00000698712 not found
vep_jurkat.vcf--PIK3CD--ENST00000698713--1:9718859::G:A--c.1186G>A--mutant-sequence	PIK3CD	ENST00000698713				FALSE	Transcript ENST00000698713 not found
vep_jurkat.vcf--PIK3CD--ENST00000698714--1:9718859::G:A--c.1186G>A--mutant-sequence	PIK3CD	ENST00000698714				FALSE	Transcript ENST00000698714 not found
vep_jurkat.vcf--PIK3CD--ENST00000698715--1:9718859::G:A--c.1186G>A--mutant-sequence	PIK3CD	ENST00000698715				FALSE	Transcript ENST00000698715 not found
vep_jurkat.vcf--PIK3CD--ENST00000698716--1:9718859::G:A--c.1174G>A--mutant-sequence	PIK3CD	ENST00000698716				FALSE	Transcript ENST00000698716 not found
vep_jurkat.vcf--CLSTN1--ENST00000361311--1:9731388::C:T--c.2536G>A--mutant-sequence	CLSTN1	ENST00000361311	I	VEVNVIHTANPMEHANHMAAQPQFVHPEHRSFVDLSGHNLANPHPFAVIPSTATVVIVVCVSFLVFMIILGVFRIR	NLANPHPFAVIPSTATVVIVV	TRUE
vep_jurkat.vcf--CLSTN1--ENST00000377298--1:9731388::C:T--c.2566G>A--mutant-sequence	CLSTN1	ENST00000377298	I	VEVNVIHTANPMEHANHMAAQPQFVHPEHRSFVDLSGHNLANPHPFAVIPSTATVVIVVCVSFLVFMIILGVFRIR	NLANPHPFAVIPSTATVVIVV	TRUE
vep_jurkat.vcf--CLSTN1--ENST00000435891--1:9731388::C:T--c.1969G>A--mutant-sequence	CLSTN1	ENST00000435891	I	VEVNVIHTANPMEHANHMAAQPQFVHPEHRSFVDLSGHNLANPHPFAVIPSTATVVIVVCVSFLVFMIILGVFRIR	NLANPHPFAVIPSTATVVIVV	TRUE
vep_jurkat.vcf--LZIC--ENST00000377213--1:9931936::C:T--c.469G>A--mutant-sequence	LZIC	ENST00000377213	T	LGEKLTADDEAFLSANTGAILSQFEKVSTDLGSGDK	ADDEAFLSANTGAILSQFEKV	TRUE
vep_jurkat.vcf--LZIC--ENST00000377223--1:9931936::C:T--c.469G>A--mutant-sequence	LZIC	ENST00000377223	T	LGEKLTADDEAFLSANTGAILSQFEKVSTDLGSGDK	ADDEAFLSANTGAILSQFEKV	TRUE
vep_jurkat.vcf--LZIC--ENST00000400903--1:9931936::C:T--c.469G>A--mutant-sequence	LZIC	ENST00000400903	T	LGEKLTADDEAFLSANTGAILSQFEKVSTDLGSGDK	ADDEAFLSANTGAILSQFEKV	TRUE
vep_jurkat.vcf--LZIC--ENST00000488540--1:9931936::C:T--c.361G>A--mutant-sequence	LZIC	ENST00000488540	T	LGEKLTADDEAFLSANTGAILSQFEKVSTDLGRPPSYMNYLLDSHPSK	ADDEAFLSANTGAILSQFEKV	TRUE
vep_jurkat.vcf--UBE4B--ENST00000253251--1:10146972::C:T--c.2086C>T--mutant-sequence	UBE4B	ENST00000253251	W	KLVWCKACADAGLLDESFLR	RCKTQLKKLVWCKACADAGLL	TRUE
vep_jurkat.vcf--UBE4B--ENST00000343090--1:10146972::C:T--c.2473C>T--mutant-sequence	UBE4B	ENST00000343090	W	KLVWCKACADAGLLDESFLR	RCKTQLKKLVWCKACADAGLL	TRUE
vep_jurkat.vcf--UBE4B--ENST00000672724--1:10146972::C:T--c.2626C>T--mutant-sequence	UBE4B	ENST00000672724				FALSE	Transcript ENST00000672724 not found
vep_jurkat.vcf--DFFA--ENST00000377038--1:10461635::G:C--c.851C>G--mutant-sequence	DFFA	ENST00000377038	S	KTESVQEACERELALR	ALNWDIKKTESVQEACERELA	TRUE
vep_jurkat.vcf--PEX14--ENST00000356607--1:10629608::G:C--c.755G>C--mutant-sequence	PEX14	ENST00000356607	T	IPSWQIPVKSPSPSTPAAVNHHSSSDISPVSNESTSSSPGKEGHSPEGSTVTYHLLGPQEEGEGVVDVK	QIPVKSPSPSTPAAVNHHSSS	TRUE
vep_jurkat.vcf--EXOSC10--ENST00000304457--1:11069691::C:T--c.2281G>A--mutant-sequence	EXOSC10	ENST00000304457	N	ERATSNPRTTEQK	AAKKRERATSNPRTTEQKQEK	TRUE
vep_jurkat.vcf--EXOSC10--ENST00000376936--1:11069691::C:T--c.2356G>A--mutant-sequence	EXOSC10	ENST00000376936	N	ERATSNPRTTEQK	AAKKRERATSNPRTTEQKQEK	TRUE
vep_jurkat.vcf--EXOSC10--ENST00000304457--1:11079722::G:A--c.1738C>T--mutant-sequence	EXOSC10	ENST00000304457	S	QQINEMHLLIQQAREMSLLKSEVAAGVK	HLLIQQAREMSLLKSEVAAGV	TRUE
vep_jurkat.vcf--EXOSC10--ENST00000376936--1:11079722::G:A--c.1738C>T--mutant-sequence	EXOSC10	ENST00000376936	S	QQINEMHLLIQQAREMSLLKSEVAAGVK	HLLIQQAREMSLLKSEVAAGV	TRUE
vep_jurkat.vcf--PLOD1--ENST00000196061--1:11970742::C:T--c.1828C>T--mutant-sequence	PLOD1	ENST00000196061	W	DNRIQGGYENVPTIDIHMNQIGFEWEWHKFLLEYIAPMTEK	DIHMNQIGFEWEWHKFLLEYI	TRUE
vep_jurkat.vcf--PLOD1--ENST00000196061--1:11972900::G:A--c.1931G>A--mutant-sequence	PLOD1	ENST00000196061	H	LYPGYYTRAQFDLAFVVHYKPDEQPSLMPHHDASTFTINIALNRVGVDYEGGGCR	RAQFDLAFVVHYKPDEQPSLM	TRUE
vep_jurkat.vcf--MFN2--ENST00000235329--1:12011546::A:G--c.2255A>G--mutant-sequence	MFN2	ENST00000235329	C	NKAGWLDSELNMFTHQCLQPSR	DSELNMFTHQCLQPSR*	TRUE
vep_jurkat.vcf--MFN2--ENST00000444836--1:12011546::A:G--c.2255A>G--mutant-sequence	MFN2	ENST00000444836	C	NKAGWLDSELNMFTHQCLQPSR	DSELNMFTHQCLQPSR*	TRUE
vep_jurkat.vcf--MFN2--ENST00000674548--1:12011546::A:G--c.2255A>G--mutant-sequence	MFN2	ENST00000674548				FALSE	Transcript ENST00000674548 not found
vep_jurkat.vcf--MFN2--ENST00000674658--1:12011546::A:G--c.1910A>G--mutant-sequence	MFN2	ENST00000674658				FALSE	Transcript ENST00000674658 not found
vep_jurkat.vcf--MFN2--ENST00000674817--1:12011546::A:G--c.2255A>G--mutant-sequence	MFN2	ENST00000674817				FALSE	Transcript ENST00000674817 not found
vep_jurkat.vcf--MFN2--ENST00000674910--1:12011546::A:G--c.2255A>G--mutant-sequence	MFN2	ENST00000674910				FALSE	Transcript ENST00000674910 not found
vep_jurkat.vcf--MFN2--ENST00000675053--1:12011546::A:G--c.2255A>G--mutant-sequence	MFN2	ENST00000675053				FALSE	Transcript ENST00000675053 not found
vep_jurkat.vcf--MFN2--ENST00000675113--1:12011546::A:G--c.2255A>G--mutant-sequence	MFN2	ENST00000675113				FALSE	Transcript ENST00000675113 not found
vep_jurkat.vcf--MFN2--ENST00000675231--1:12011546::A:G--c.2255A>G--mutant-sequence	MFN2	ENST00000675231				FALSE	Transcript ENST00000675231 not found
vep_jurkat.vcf--MFN2--ENST00000675817--1:12011546::A:G--c.2387A>G--mutant-sequence	MFN2	ENST00000675817				FALSE	Transcript ENST00000675817 not found
vep_jurkat.vcf--MFN2--ENST00000675919--1:12011546::A:G--c.2255A>G--mutant-sequence	MFN2	ENST00000675919				FALSE	Transcript ENST00000675919 not found
vep_jurkat.vcf--MFN2--ENST00000676293--1:12011546::A:G--c.2255A>G--mutant-sequence	MFN2	ENST00000676293				FALSE	Transcript ENST00000676293 not found
vep_jurkat.vcf--AADACL3--ENST00000359318--1:12716204::G:A--c.28G>A--mutant-sequence	AADACL3	ENST00000359318				FALSE	CDS supplied is incorrect: G vs T.
vep_jurkat.vcf--PRAMEF13--ENST00000625019--1:13198424::G:A--c.770C>T--mutant-sequence	PRAMEF13	ENST00000625019				FALSE	Transcript ENST00000625019 not found
vep_jurkat.vcf--PRAMEF18--ENST00000624297--1:13224919::T:A--c.802A>T--mutant-sequence	PRAMEF18	ENST00000624297				FALSE	Transcript ENST00000624297 not found
vep_jurkat.vcf--PRAMEF18--ENST00000624297--1:13225068::A:G--c.653T>C--mutant-sequence	PRAMEF18	ENST00000624297				FALSE	Transcript ENST00000624297 not found
vep_jurkat.vcf--PRAMEF18--ENST00000624297--1:13225429::A:G--c.292T>C--mutant-sequence	PRAMEF18	ENST00000624297				FALSE	Transcript ENST00000624297 not found
vep_jurkat.vcf--PRAMEF19--ENST00000376101--1:13369273::A:G--c.1234T>C--mutant-sequence	PRAMEF19	ENST00000376101				FALSE	Mutation position 1234 not found in coding sequence.
vep_jurkat.vcf--PRAMEF19--ENST00000376101--1:13369566::G:A--c.941C>T--mutant-sequence	PRAMEF19	ENST00000376101				FALSE	CDS supplied is incorrect: C vs G.
vep_jurkat.vcf--CTRC--ENST00000375949--1:15445718::G:A--c.761G>A--mutant-sequence	CTRC	ENST00000375949	Q	KKPVVYTQVSAYIDWINEK	NTRKKPVVYTQVSAYIDWINE	TRUE
vep_jurkat.vcf--CELA2A--ENST00000359621--1:15457169::T:C--c.124T>C--mutant-sequence	CELA2A	ENST00000359621	R	TLLLSTLVAGALSCGDPTYPPYVTRVVGGEEARPNSWPRQVSLQYSSNGK	GEEARPNSWPRQVSLQYSSNG	TRUE
vep_jurkat.vcf--EPHA2--ENST00000358432--1:16131851::C:T--c.2345G>A--mutant-sequence	EPHA2	ENST00000358432	H	VLEDDPEATYTTSGGKIPIHWTAPEAISYRK	YTTSGGKIPIHWTAPEAISYR	TRUE
vep_jurkat.vcf--SPATA21--ENST00000335496--1:16403827::C:T--c.901G>A--mutant-sequence	SPATA21	ENST00000335496	N	RFFCSVEQNALSNMAPHNPHTLLFEILSLLVEMLALPEAVLEEITNYYQKK	FCSVEQNALSNMAPHNPHTLL	TRUE
vep_jurkat.vcf--SPATA21--ENST00000491418--1:16403827::C:T--c.25G>A--mutant-sequence	SPATA21	ENST00000491418	N	SVEQNALSNMAPHNPHTLLFEILSLLVEMLALPEAVLEEITNYYQKK	SVEQNALSNMAPHNPHTLL	TRUE
vep_jurkat.vcf--SPATA21--ENST00000540400--1:16403827::C:T--c.832G>A--mutant-sequence	SPATA21	ENST00000540400	N	RFFCSVEQNALSNMAPHNPHTLLFEILSLLVEMLALPEAVLEEITNYYQKK	FCSVEQNALSNMAPHNPHTLL	TRUE
vep_jurkat.vcf--ATP13A2--ENST00000326735--1:16987134::C:T--c.2995G>A--mutant-sequence	ATP13A2	ENST00000326735	M	TGPALVLGRVRPPGALLSMPVLSSLLLQMVLVTGVQLGGYFLTLAQPWFVPLNRTVAAPDNLPNYENTVVFSLSSFQYLILAAAVSK	RVRPPGALLSMPVLSSLLLQM	TRUE
vep_jurkat.vcf--ATP13A2--ENST00000341676--1:16987134::C:T--c.2863G>A--mutant-sequence	ATP13A2	ENST00000341676	M	TGPALVLGRVRPPGALLSMPVLSSLLLQMVLVTGVQLGGYFLTLAQPWFVPLNRTVAAPDNLPNYENTVVFSLSSFQYLILAAAVSK	RVRPPGALLSMPVLSSLLLQM	TRUE
vep_jurkat.vcf--ATP13A2--ENST00000452699--1:16987134::C:T--c.2980G>A--mutant-sequence	ATP13A2	ENST00000452699	M	TGPALVLGRVRPPGALLSMPVLSSLLLQMVLVTGVQLGGYFLTLAQPWFVPLNRTVAAPDNLPNYENTVVFSLSSFQYLILAAAVSK	RVRPPGALLSMPVLSSLLLQM	TRUE
vep_jurkat.vcf--ATP13A2--ENST00000502418--1:16987134::C:T--c.583G>A--mutant-sequence	ATP13A2	ENST00000502418	M	TGPALVLGRVRPPGALLSMPVLSSLLLQMVLVTGVQLGGYFLTLAQPWFVPLNRTVAAPDNLPNYENTVVFSLSSFQYLILAAAVSK	RVRPPGALLSMPVLSSLLLQM	TRUE
vep_jurkat.vcf--ATP13A2--ENST00000326735--1:16988442::T:A--c.2642A>T--mutant-sequence	ATP13A2	ENST00000326735	I	TELVCELQKLQYCVGMCGDGAIDCGALKAADVGISLSQAEASVVSPFTSSMASIECVPMVIR	YCVGMCGDGAIDCGALKAADV	TRUE
vep_jurkat.vcf--ATP13A2--ENST00000341676--1:16988442::T:A--c.2510A>T--mutant-sequence	ATP13A2	ENST00000341676	I	TELVCELQKLQYCVGMCGDGAIDCGALKAADVGISLSQAEASVVSPFTSSMASIECVPMVIR	YCVGMCGDGAIDCGALKAADV	TRUE
vep_jurkat.vcf--ATP13A2--ENST00000452699--1:16988442::T:A--c.2627A>T--mutant-sequence	ATP13A2	ENST00000452699	I	TELVCELQKLQYCVGMCGDGAIDCGALKAADVGISLSQAEASVVSPFTSSMASIECVPMVIR	YCVGMCGDGAIDCGALKAADV	TRUE
vep_jurkat.vcf--ATP13A2--ENST00000502418--1:16988442::T:A--c.230A>T--mutant-sequence	ATP13A2	ENST00000502418	I	TELVCELQKLQYCVGMCGDGAIDCGALKAADVGISLSQAEASVVSPFTSSMASIECVPMVIR	YCVGMCGDGAIDCGALKAADV	TRUE
vep_jurkat.vcf--ATP13A2--ENST00000326735--1:16993756::G:A--c.1622C>T--mutant-sequence	ATP13A2	ENST00000326735	L	TGTLTEDGLDVMGVVPLKGQAFLPLVLEPRR	LKGQAFLPLVLEPRRLPVGPL	TRUE
vep_jurkat.vcf--ATP13A2--ENST00000341676--1:16993756::G:A--c.1607C>T--mutant-sequence	ATP13A2	ENST00000341676	L	TGTLTEDGLDVMGVVPLKGQAFLPLVLEPRR	LKGQAFLPLVLEPRRLPVGPL	TRUE
vep_jurkat.vcf--ATP13A2--ENST00000452699--1:16993756::G:A--c.1607C>T--mutant-sequence	ATP13A2	ENST00000452699	L	TGTLTEDGLDVMGVVPLKGQAFLPLVLEPRR	LKGQAFLPLVLEPRRLPVGPL	TRUE
vep_jurkat.vcf--PADI4--ENST00000375448--1:17354629::G:A--c.1252G>A--mutant-sequence	PADI4	ENST00000375448	I	VMGPDFGYVTRGPQTGGISGLDSFGNLEVSPPVTIRGK	GNLEVSPPVTIRGKEYPLGRI	TRUE
vep_jurkat.vcf--KLHDC7A--ENST00000400664--1:18482272::G:T--c.1291G>T--mutant-sequence	KLHDC7A	ENST00000400664	Y	EPHVQPVAGTNFFHIPLTPASAPQVRLYLGNCYEVLTLAKR	TPASAPQVRLYLGNCYEVLTL	TRUE
vep_jurkat.vcf--TAS1R2--ENST00000375371--1:18854703::C:T--c.767G>A--mutant-sequence	TAS1R2	ENST00000375371	H	DICIAFQETLPTLQPNQNMTSEERQHLVTIVDKLQQSTAR	NQNMTSEERQHLVTIVDKLQQ	TRUE
vep_jurkat.vcf--TMCO4--ENST00000294543--1:19739916::C:T--c.1087G>A--mutant-sequence	TMCO4	ENST00000294543	T	YLMELGNALETILSGLANMVAQEALKYTVLSGIVAALTWPASLLSVTNVIDNPWGVCLHRSAEVGK	LTWPASLLSVTNVIDNPWGVC	TRUE
vep_jurkat.vcf--TMCO4--ENST00000375127--1:19739916::C:T--c.1087G>A--mutant-sequence	TMCO4	ENST00000375127	T	YLMELGNALETILSGLANMVAQEALKYTVLSGIVAALTWPASLLSVTNVIDNPWGVCLHRSAEVGK	LTWPASLLSVTNVIDNPWGVC	TRUE
vep_jurkat.vcf--HSPG2--ENST00000374695--1:21828285::A:T--c.12379T>A--mutant-sequence	HSPG2	ENST00000374695	I	LDLTYSFLGSQGIGQCYDSSPCERQPCQHGATCMPAGEYEIQCLCRDGFK	ATCMPAGEYEIQCLCRDGFKG	TRUE
vep_jurkat.vcf--CELA3A--ENST00000290122--1:22005735::C:T--c.301C>T--mutant-sequence	CELA3A	ENST00000290122	S	DLTYQVVLGEYNLAVKEGPEQVISINSEELFVHPLWNRSCVACGNDIALIK	AVKEGPEQVISINSEELFVHP	TRUE
vep_jurkat.vcf--CDC42--ENST00000344548--1:22091471::T:C--c.530T>C--mutant-sequence	CDC42	ENST00000344548	P	GLKNVFDEAILAAPEPPEPKK	NVFDEAILAAPEPPEPKKSRR	TRUE
vep_jurkat.vcf--CDC42--ENST00000400259--1:22091471::T:C--c.530T>C--mutant-sequence	CDC42	ENST00000400259	P	GLKNVFDEAILAAPEPPEPKK	NVFDEAILAAPEPPEPKKSRR	TRUE
vep_jurkat.vcf--CDC42--ENST00000411827--1:22091471::T:C--c.530T>C--mutant-sequence	CDC42	ENST00000411827				FALSE	Mutation position 530 not found in coding sequence.
vep_jurkat.vcf--CDC42--ENST00000656825--1:22091471::T:C--c.530T>C--mutant-sequence	CDC42	ENST00000656825				FALSE	Transcript ENST00000656825 not found
vep_jurkat.vcf--CDC42--ENST00000662562--1:22091471::T:C--c.530T>C--mutant-sequence	CDC42	ENST00000662562				FALSE	Transcript ENST00000662562 not found
vep_jurkat.vcf--CDC42--ENST00000695796--1:22091471::T:C--c.530T>C--mutant-sequence	CDC42	ENST00000695796				FALSE	Transcript ENST00000695796 not found
vep_jurkat.vcf--CDC42--ENST00000695797--1:22091471::T:C--c.530T>C--mutant-sequence	CDC42	ENST00000695797				FALSE	Transcript ENST00000695797 not found
vep_jurkat.vcf--CDC42--ENST00000695798--1:22091471::T:C--c.530T>C--mutant-sequence	CDC42	ENST00000695798				FALSE	Transcript ENST00000695798 not found
vep_jurkat.vcf--CDC42--ENST00000695799--1:22091471::T:C--c.530T>C--mutant-sequence	CDC42	ENST00000695799				FALSE	Transcript ENST00000695799 not found
vep_jurkat.vcf--CDC42--ENST00000695800--1:22091471::T:C--c.530T>C--mutant-sequence	CDC42	ENST00000695800				FALSE	Transcript ENST00000695800 not found
vep_jurkat.vcf--CDC42--ENST00000695802--1:22091471::T:C--c.530T>C--mutant-sequence	CDC42	ENST00000695802				FALSE	Transcript ENST00000695802 not found
vep_jurkat.vcf--EPHA8--ENST00000166244--1:22589015::G:A--c.1124G>A--mutant-sequence	EPHA8	ENST00000166244	H	RCPWALSHCEACGSGTRFVPQQTSLVQASLLVANLLAHMNYSFWIEAVNGVSDLSPEPR	VCRRCPWALSHCEACGSGTRF	TRUE
vep_jurkat.vcf--EPHA8--ENST00000374644--1:22589015::G:A--c.1124G>A--mutant-sequence	EPHA8	ENST00000374644	H	RCPWALSHCEACGSGTRFVPQQTSLVQASLLVANLLAHMNYSFWIEAVNGVSDLSPEPR	VCRRCPWALSHCEACGSGTRF	TRUE
vep_jurkat.vcf--LUZP1--ENST00000302291--1:23093420::C:T--c.842G>A--mutant-sequence	LUZP1	ENST00000302291	H	SENEKNHNQEDNKVK	TRNKSENEKNHNQEDNKVKDL	TRUE
vep_jurkat.vcf--LUZP1--ENST00000314174--1:23093420::C:T--c.842G>A--mutant-sequence	LUZP1	ENST00000314174	H	SENEKNHNQEDNKVK	TRNKSENEKNHNQEDNKVKDL	TRUE
vep_jurkat.vcf--ASAP3--ENST00000336689--1:23436020::C:T--c.1580G>A--mutant-sequence	ASAP3	ENST00000336689	H	FSRMQSLTLDLLGPSELLLALNMGNTSFNEVMEAQLPSHGGPKPSAESDMGTHRDYIMAK	KPSAESDMGTHRDYIMAKYVE	TRUE
vep_jurkat.vcf--ASAP3--ENST00000437606--1:23436020::C:T--c.1553G>A--mutant-sequence	ASAP3	ENST00000437606	H	FSRMQSLTLDLLGPSELLLALNMGNTSFNEVMEAQLPSHGGPKPSAESDMGTHRDYIMAK	KPSAESDMGTHRDYIMAKYVE	TRUE
vep_jurkat.vcf--ASAP3--ENST00000484418--1:23436020::C:T--c.164G>A--mutant-sequence	ASAP3	ENST00000484418	H	FSRMQSLTLDLLGPSELLLALNMGNTSFNEVMEAQLPSHGGPKPSAESDMGTHRDYIMAK	KPSAESDMGTHRDYIMAKYVE	TRUE
vep_jurkat.vcf--ASAP3--ENST00000495646--1:23436020::C:T--c.92G>A--mutant-sequence	ASAP3	ENST00000495646	H	MGNTSFNEVMEAQLPSHGGPKPSAESDMGTHRDYIMAK	KPSAESDMGTHRDYIMAKYVE	TRUE
vep_jurkat.vcf--ID3--ENST00000374561--1:23559295::C:T--c.132G>A--mutant-sequence	ID3	ENST00000374561	I	GKGPAAEEPLSLLDDINHCYSRLR	AEEPLSLLDDINHCYSRLREL	TRUE
vep_jurkat.vcf--RPL11--ENST00000374550--1:23694702::G:A--c.304G>A--mutant-sequence	RPL11	ENST00000374550				FALSE	CDS supplied is incorrect: G vs A.
vep_jurkat.vcf--RPL11--ENST00000458455--1:23694702::G:A--c.274G>A--mutant-sequence	RPL11	ENST00000458455				FALSE	CDS supplied is incorrect: G vs T.
vep_jurkat.vcf--RPL11--ENST00000643754--1:23694702::G:A--c.307G>A--mutant-sequence	RPL11	ENST00000643754				FALSE	Transcript ENST00000643754 not found
vep_jurkat.vcf--ELOA--ENST00000613537--1:23754177::G:A--c.1615G>A--mutant-sequence	ELOA	ENST00000613537				FALSE	Transcript ENST00000613537 not found
vep_jurkat.vcf--FUCA1--ENST00000374479--1:23867974::C:T--c.313G>A--mutant-sequence	FUCA1	ENST00000374479	N	FMRDNYPPGFSYANFGPQFTARFFHPEEWADLFQAAGAK	DNYPPGFSYANFGPQFTARFF	TRUE
vep_jurkat.vcf--SRSF10--ENST00000343255--1:23971603::C:T--c.458G>A--mutant-sequence	SRSF10	ENST00000343255	Q	SYSPRNRPTGRPQRSR	SPRNRPTGRPQRSRSHSDNDR	TRUE
vep_jurkat.vcf--SRSF10--ENST00000344989--1:23971603::C:T--c.461G>A--mutant-sequence	SRSF10	ENST00000344989	Q	SYSPRNSRPTGRPQRSR	PRNSRPTGRPQRSRSHSDNDR	TRUE
vep_jurkat.vcf--SRSF10--ENST00000374452--1:23971603::C:T--c.461G>A--mutant-sequence	SRSF10	ENST00000374452	Q	SYSPRNSRPTGRPQRSR	PRNSRPTGRPQRSRSHSDNDS	TRUE
vep_jurkat.vcf--SRSF10--ENST00000374453--1:23971603::C:T--c.458G>A--mutant-sequence	SRSF10	ENST00000374453	Q	SYSPRNRPTGRPQRSR	SPRNRPTGRPQRSRSHSDNDS	TRUE
vep_jurkat.vcf--SRSF10--ENST00000453840--1:23971603::C:T--c.458G>A--mutant-sequence	SRSF10	ENST00000453840	Q	SYSPRNRPTGRPQRSR	SPRNRPTGRPQRSRSHSDNDR	TRUE
vep_jurkat.vcf--SRSF10--ENST00000492112--1:23971603::C:T--c.461G>A--mutant-sequence	SRSF10	ENST00000492112	Q	SYSPRNSRPTGRPQRSR	PRNSRPTGRPQRSRSHSDNDR	TRUE
vep_jurkat.vcf--MYOM3--ENST00000374434--1:24092980::G:T--c.1057C>A--mutant-sequence	MYOM3	ENST00000374434	T	EDEGLYMVRVPSPFGTREQSTYVLVR	YMVRVPSPFGTREQSTYVLVR	TRUE
vep_jurkat.vcf--IFNLR1--ENST00000327535--1:24157147::G:A--c.1546C>T--mutant-sequence	IFNLR1	ENST00000327535	Y	GRTLGYYMAR	RTEDRGRTLGYYMAR*	TRUE
vep_jurkat.vcf--IFNLR1--ENST00000374421--1:24157147::G:A--c.1459C>T--mutant-sequence	IFNLR1	ENST00000374421	Y	GRTLGYYMAR	RTEDRGRTLGYYMAR*	TRUE
vep_jurkat.vcf--SRRM1--ENST00000323848--1:24651510::G:A--c.623G>A--mutant-sequence	SRRM1	ENST00000323848	Q	TKSQSPSPAPEKK	SRSPRHRTKSQSPSPAPEKKE	TRUE
vep_jurkat.vcf--SRRM1--ENST00000374389--1:24651510::G:A--c.623G>A--mutant-sequence	SRRM1	ENST00000374389	Q	TKSQSPSPAPEKK	SRSPRHRTKSQSPSPAPEKKE	TRUE
vep_jurkat.vcf--SRRM1--ENST00000596378--1:24651510::G:A--c.506G>A--mutant-sequence	SRRM1	ENST00000596378	Q	TKSQSPSPAPEKK	SRSPRHRTKSQSPSPAPEKKE	TRUE
vep_jurkat.vcf--SRRM1--ENST00000705662--1:24651510::G:A--c.623G>A--mutant-sequence	SRRM1	ENST00000705662				FALSE	Transcript ENST00000705662 not found
vep_jurkat.vcf--SRRM1--ENST00000705663--1:24651510::G:A--c.623G>A--mutant-sequence	SRRM1	ENST00000705663				FALSE	Transcript ENST00000705663 not found
vep_jurkat.vcf--SRRM1--ENST00000705681--1:24651510::G:A--c.623G>A--mutant-sequence	SRRM1	ENST00000705681				FALSE	Transcript ENST00000705681 not found
vep_jurkat.vcf--SRRM1--ENST00000705682--1:24651510::G:A--c.623G>A--mutant-sequence	SRRM1	ENST00000705682				FALSE	Transcript ENST00000705682 not found
vep_jurkat.vcf--RUNX3--ENST00000338888--1:24964516::C:T--c.56G>A--mutant-sequence	RUNX3	ENST00000338888	H	MASNSIFDSFPTYSPTFIHDPSTSRR	SFPTYSPTFIHDPSTSRRFTP	TRUE
vep_jurkat.vcf--RUNX3--ENST00000399916--1:24964516::C:T--c.56G>A--mutant-sequence	RUNX3	ENST00000399916	H	MASNSIFDSFPTYSPTFIHDPSTSRR	SFPTYSPTFIHDPSTSRRFTP	TRUE
vep_jurkat.vcf--TMEM50A--ENST00000374358--1:25356811::C:T--c.386C>T--mutant-sequence	TMEM50A	ENST00000374358	L	EKDIVYLGIAVFFQNAFIFFGGLVFKFGR	YVAKEKDIVYLGIAVFFQNAF	TRUE
vep_jurkat.vcf--EXTL1--ENST00000374280--1:26023389::G:T--c.743G>T--mutant-sequence	EXTL1	ENST00000374280	L	GGWRTADTGSSACPLDGRCEQDPGPGQTQR	TADTGSSACPLDGRCEQDPGP	TRUE
vep_jurkat.vcf--EXTL1--ENST00000374280--1:26029657::A:G--c.931A>G--mutant-sequence	EXTL1	ENST00000374280	V	FLQALQAGCIPVLLSPRWELPFSEVVDWTKAAIVADER	PRWELPFSEVVDWTKAAIVAD	TRUE
vep_jurkat.vcf--CNKSR1--ENST00000361530--1:26180874::G:A--c.370G>A--mutant-sequence	CNKSR1	ENST00000361530	T	LQTENLQSLTEGLLGATHDFQSIVQGCLGDCAKTPIDVLCAAVELLHEADTLLFWLSRYLFSHLNDFSACQEIR	AAVELLHEADTLLFWLSRYLF	TRUE
vep_jurkat.vcf--CNKSR1--ENST00000374253--1:26180874::G:A--c.370G>A--mutant-sequence	CNKSR1	ENST00000374253	T	LQTENLQSLTEGLLGATHDFQSIVQGCLGDCAKTPIDVLCAAVELLHEADTLLFWLSRYLFSHLNDFSACQEIR	AAVELLHEADTLLFWLSRYLF	TRUE
vep_jurkat.vcf--CNKSR1--ENST00000482227--1:26180874::G:A--c.370G>A--mutant-sequence	CNKSR1	ENST00000482227	T	LQTENLQSLTEGLLGATHDFQSIVQGCLGDCAKTPIDVLCAAVELLHEADTLLFWLSRYLFSHLNDFSACQEIR	AAVELLHEADTLLFWLSRYLF	TRUE
vep_jurkat.vcf--CNKSR1--ENST00000525687--1:26180874::G:A--c.370G>A--mutant-sequence	CNKSR1	ENST00000525687	T	LQTENLQSLTEGLLGATHDFQSIVQGCLGDCAKTPIDVLCAAVELLHEADTLLFWLSRYLFSHLNDFSACQEIR	AAVELLHEADTLLFWLSRYLF	TRUE
vep_jurkat.vcf--DHDDS--ENST00000236342--1:26469121::C:T--c.992C>T--mutant-sequence	DHDDS	ENST00000236342	V	ADWLARLGTVSA*	RADWLARLGTVSA*	TRUE
vep_jurkat.vcf--DHDDS--ENST00000360009--1:26469121::C:T--c.995C>T--mutant-sequence	DHDDS	ENST00000360009	V	ADWLARLGTVSA*	RADWLARLGTVSA*	TRUE
vep_jurkat.vcf--DHDDS--ENST00000431933--1:26469121::C:T--c.500C>T--mutant-sequence	DHDDS	ENST00000431933	V	ADWLARLGTVSA*	RADWLARLGTVSA*	TRUE
vep_jurkat.vcf--DHDDS--ENST00000525682--1:26469121::C:T--c.890C>T--mutant-sequence	DHDDS	ENST00000525682	V	ADWLARLGTVSA*	RADWLARLGTVSA*	TRUE
vep_jurkat.vcf--DHDDS--ENST00000526219--1:26469121::C:T--c.875C>T--mutant-sequence	DHDDS	ENST00000526219	V	ADWLARLGTVSA*	RADWLARLGTVSA*	TRUE
vep_jurkat.vcf--DHDDS--ENST00000528557--1:26469121::C:T--c.992C>T--mutant-sequence	DHDDS	ENST00000528557				FALSE	Transcript ENST00000528557 not found
vep_jurkat.vcf--DHDDS--ENST00000703198--1:26469121::C:T--c.884C>T--mutant-sequence	DHDDS	ENST00000703198				FALSE	Transcript ENST00000703198 not found
vep_jurkat.vcf--DHDDS--ENST00000703199--1:26469121::C:T--c.773C>T--mutant-sequence	DHDDS	ENST00000703199				FALSE	Transcript ENST00000703199 not found
vep_jurkat.vcf--DHDDS--ENST00000703202--1:26469121::C:T--c.848C>T--mutant-sequence	DHDDS	ENST00000703202				FALSE	Transcript ENST00000703202 not found
vep_jurkat.vcf--ARID1A--ENST00000324856--1:26779395::C:T--c.5497C>T--mutant-sequence	ARID1A	ENST00000324856	C	NDPFVVDCSDKLGCVQEFDSGLLHWRIGGGDTTEHIQTHFESK	FVVDCSDKLGCVQEFDSGLLH	TRUE
vep_jurkat.vcf--ARID1A--ENST00000374152--1:26779395::C:T--c.4348C>T--mutant-sequence	ARID1A	ENST00000374152	C	NDPFVVDCSDKLGCVQEFDSGLLHWRIGGGDTTEHIQTHFESK	FVVDCSDKLGCVQEFDSGLLH	TRUE
vep_jurkat.vcf--ARID1A--ENST00000430799--1:26779395::C:T--c.4345C>T--mutant-sequence	ARID1A	ENST00000430799				FALSE	Mutation position 4345 not found in coding sequence.
vep_jurkat.vcf--ARID1A--ENST00000457599--1:26779395::C:T--c.4846C>T--mutant-sequence	ARID1A	ENST00000457599	C	NDPFVVDCSDKLGCVQEFDSGLLHWRIGGGDTTEHIQTHFESK	FVVDCSDKLGCVQEFDSGLLH	TRUE
vep_jurkat.vcf--ARID1A--ENST00000636219--1:26779395::C:T--c.4351C>T--mutant-sequence	ARID1A	ENST00000636219				FALSE	Transcript ENST00000636219 not found
vep_jurkat.vcf--PIGV--ENST00000431541--1:26797767::C:T--c.1385C>T--mutant-sequence	PIGV	ENST00000431541				FALSE	Mutation position 1385 not found in coding sequence.
vep_jurkat.vcf--PIGV--ENST00000686325--1:26797767::C:T--c.1394C>T--mutant-sequence	PIGV	ENST00000686325				FALSE	Transcript ENST00000686325 not found
vep_jurkat.vcf--PIGV--ENST00000687468--1:26797767::C:T--c.1385C>T--mutant-sequence	PIGV	ENST00000687468				FALSE	Transcript ENST00000687468 not found
vep_jurkat.vcf--WDTC1--ENST00000319394--1:27301425::G:A--c.1432G>A--mutant-sequence	WDTC1	ENST00000319394	N	FPEQAHSSACDALGRNITAALFSKNDGEEK	HSSACDALGRNITAALFSKND	TRUE
vep_jurkat.vcf--WDTC1--ENST00000361771--1:27301425::G:A--c.1429G>A--mutant-sequence	WDTC1	ENST00000361771	N	FPEQAHSSACDALGRNITAALFSKNDGEEK	HSSACDALGRNITAALFSKND	TRUE
vep_jurkat.vcf--WDTC1--ENST00000447062--1:27301425::G:A--c.1432G>A--mutant-sequence	WDTC1	ENST00000447062	N	FPEQAHSSACDALGRNITAALFSKNDGEEK	HSSACDALGRNITAALFSKND	TRUE
vep_jurkat.vcf--MAP3K6--ENST00000357582--1:27357437::G:A--c.3221C>T--mutant-sequence	MAP3K6	ENST00000357582	V	LRAQGLGPVLLHRPLFAFPDAVKQILR	GRLRAQGLGPVLLHRPLFAFP	TRUE
vep_jurkat.vcf--MAP3K6--ENST00000374040--1:27357437::G:A--c.3197C>T--mutant-sequence	MAP3K6	ENST00000374040	V	LRAQGLGPVLLHRPLFAFPDAVKQILR	GRLRAQGLGPVLLHRPLFAFP	TRUE
vep_jurkat.vcf--MAP3K6--ENST00000357582--1:27358308::C:T--c.2788G>A--mutant-sequence	MAP3K6	ENST00000357582	T	SPSSPRHAPRPSDAPSTSPTPSANSTTQSQTFPCPQAPSQHPPSPPKR	HAPRPSDAPSTSPTPSANSTT	TRUE
vep_jurkat.vcf--MAP3K6--ENST00000374040--1:27358308::C:T--c.2764G>A--mutant-sequence	MAP3K6	ENST00000374040	T	SPSSPRHAPRPSDAPSTSPTPSANSTTQSQTFPCPQAPSQHPPSPPKR	HAPRPSDAPSTSPTPSANSTT	TRUE
vep_jurkat.vcf--GPR3--ENST00000374024--1:27394126::C:A--c.328C>A--mutant-sequence	GPR3	ENST00000374024	M	AWDVVLCISGTLVSCENALVVAIIVGTPAFRAPMFLLVGSLAVADLLAGLGLVLHFAAVFCIGSAEMSMVLVGVLAMAFTASIGSLLAITVDRYLSLYNALTYYSETTVTR	VFCIGSAEMSMVLVGVLAMAF	TRUE
vep_jurkat.vcf--AHDC1--ENST00000247087--1:27547806::G:A--c.4310C>T--mutant-sequence	AHDC1	ENST00000247087	V	LAACEPLKHGLQGASLGHVAAAQAHLSCRDLPLGQPHYDSPSCK	HGLQGASLGHVAAAQAHLSCR	TRUE
vep_jurkat.vcf--AHDC1--ENST00000374011--1:27547806::G:A--c.4310C>T--mutant-sequence	AHDC1	ENST00000374011	V	LAACEPLKHGLQGASLGHVAAAQAHLSCRDLPLGQPHYDSPSCK	HGLQGASLGHVAAAQAHLSCR	TRUE
vep_jurkat.vcf--AHDC1--ENST00000642245--1:27547806::G:A--c.4310C>T--mutant-sequence	AHDC1	ENST00000642245				FALSE	Transcript ENST00000642245 not found
vep_jurkat.vcf--AHDC1--ENST00000642416--1:27547806::G:A--c.4310C>T--mutant-sequence	AHDC1	ENST00000642416				FALSE	Transcript ENST00000642416 not found
vep_jurkat.vcf--AHDC1--ENST00000644989--1:27547806::G:A--c.4310C>T--mutant-sequence	AHDC1	ENST00000644989				FALSE	Transcript ENST00000644989 not found
vep_jurkat.vcf--AHDC1--ENST00000673934--1:27547806::G:A--c.4310C>T--mutant-sequence	AHDC1	ENST00000673934				FALSE	Transcript ENST00000673934 not found
vep_jurkat.vcf--AHDC1--ENST00000247087--1:27548289::C:T--c.3827G>A--mutant-sequence	AHDC1	ENST00000247087	D	GGRDGGACSAKK	TGPRQPRGGRDGGACSAKKER	TRUE
vep_jurkat.vcf--AHDC1--ENST00000374011--1:27548289::C:T--c.3827G>A--mutant-sequence	AHDC1	ENST00000374011	D	GGRDGGACSAKK	TGPRQPRGGRDGGACSAKKER	TRUE
vep_jurkat.vcf--AHDC1--ENST00000642245--1:27548289::C:T--c.3827G>A--mutant-sequence	AHDC1	ENST00000642245				FALSE	Transcript ENST00000642245 not found
vep_jurkat.vcf--AHDC1--ENST00000642416--1:27548289::C:T--c.3827G>A--mutant-sequence	AHDC1	ENST00000642416				FALSE	Transcript ENST00000642416 not found
vep_jurkat.vcf--AHDC1--ENST00000644989--1:27548289::C:T--c.3827G>A--mutant-sequence	AHDC1	ENST00000644989				FALSE	Transcript ENST00000644989 not found
vep_jurkat.vcf--AHDC1--ENST00000673934--1:27548289::C:T--c.3827G>A--mutant-sequence	AHDC1	ENST00000673934				FALSE	Transcript ENST00000673934 not found
vep_jurkat.vcf--AHDC1--ENST00000247087--1:27549579::G:A--c.2537C>T--mutant-sequence	AHDC1	ENST00000247087	L	QNLFTGYFRSLLDLDDSSDLLDFALSASRPESRK	FTGYFRSLLDLDDSSDLLDFA	TRUE
vep_jurkat.vcf--AHDC1--ENST00000374011--1:27549579::G:A--c.2537C>T--mutant-sequence	AHDC1	ENST00000374011	L	QNLFTGYFRSLLDLDDSSDLLDFALSASRPESRK	FTGYFRSLLDLDDSSDLLDFA	TRUE
vep_jurkat.vcf--AHDC1--ENST00000642245--1:27549579::G:A--c.2537C>T--mutant-sequence	AHDC1	ENST00000642245				FALSE	Transcript ENST00000642245 not found
vep_jurkat.vcf--AHDC1--ENST00000642416--1:27549579::G:A--c.2537C>T--mutant-sequence	AHDC1	ENST00000642416				FALSE	Transcript ENST00000642416 not found
vep_jurkat.vcf--AHDC1--ENST00000644989--1:27549579::G:A--c.2537C>T--mutant-sequence	AHDC1	ENST00000644989				FALSE	Transcript ENST00000644989 not found
vep_jurkat.vcf--AHDC1--ENST00000673934--1:27549579::G:A--c.2537C>T--mutant-sequence	AHDC1	ENST00000673934				FALSE	Transcript ENST00000673934 not found
vep_jurkat.vcf--FGR--ENST00000374003--1:27615704::C:T--c.823G>A--mutant-sequence	FGR	ENST00000374003	R	RLGTGCFRDVWLGTWNGSTK	LERRLGTGCFRDVWLGTWNGS	TRUE
vep_jurkat.vcf--FGR--ENST00000374004--1:27615704::C:T--c.823G>A--mutant-sequence	FGR	ENST00000374004	R	RLGTGCFRDVWLGTWNGSTK	LERRLGTGCFRDVWLGTWNGS	TRUE
vep_jurkat.vcf--FGR--ENST00000374005--1:27615704::C:T--c.823G>A--mutant-sequence	FGR	ENST00000374005	R	RLGTGCFRDVWLGTWNGSTK	LERRLGTGCFRDVWLGTWNGS	TRUE
vep_jurkat.vcf--FGR--ENST00000399173--1:27615704::C:T--c.823G>A--mutant-sequence	FGR	ENST00000399173	R	RLGTGCFRDVWLGTWNGSTK	LERRLGTGCFRDVWLGTWNGS	TRUE
vep_jurkat.vcf--FGR--ENST00000457296--1:27615704::C:T--c.823G>A--mutant-sequence	FGR	ENST00000457296	R	RLGTGCFRDVWLGTWNGSTK	LERRLGTGCFRDVWLGTWNGS	TRUE
vep_jurkat.vcf--FAM76A--ENST00000010299--1:27734041::G:A--c.314G>A--mutant-sequence	FAM76A	ENST00000010299	Y	KCAQNVQLYGTPKPYQYCNIIAAFIGNKCQR	NVQLYGTPKPYQYCNIIAAFI	TRUE
vep_jurkat.vcf--FAM76A--ENST00000234549--1:27734041::G:A--c.314G>A--mutant-sequence	FAM76A	ENST00000234549	Y	KCAQNVQLYGTPKPYQYCNIIAAFIGNKCQR	NVQLYGTPKPYQYCNIIAAFI	TRUE
vep_jurkat.vcf--FAM76A--ENST00000373949--1:27734041::G:A--c.212G>A--mutant-sequence	FAM76A	ENST00000373949	Y	KCAQNVQLYGTPKPYQYCNIIAAFIGNKCQR	NVQLYGTPKPYQYCNIIAAFI	TRUE
vep_jurkat.vcf--FAM76A--ENST00000373954--1:27734041::G:A--c.212G>A--mutant-sequence	FAM76A	ENST00000373954	Y	KCAQNVQLYGTPKPYQYCNIIAAFIGNKCQR	NVQLYGTPKPYQYCNIIAAFI	TRUE
vep_jurkat.vcf--FAM76A--ENST00000530324--1:27734041::G:A--c.212G>A--mutant-sequence	FAM76A	ENST00000530324	Y	KCAQNVQLYGTPKPYQYCNIIAAFIGNKCQR	NVQLYGTPKPYQYCNIIAAFI	TRUE
vep_jurkat.vcf--THEMIS2--ENST00000328928--1:27881985::G:A--c.661G>A--mutant-sequence	THEMIS2	ENST00000328928	I	RTIIKIPSTLEVDVEDVTASSR	QAIMHMRRTIIKIPSTLEVDV	TRUE
vep_jurkat.vcf--THEMIS2--ENST00000373921--1:27881985::G:A--c.661G>A--mutant-sequence	THEMIS2	ENST00000373921	I	RTIIKIPSTLEVDVEDVTASSR	QAIMHMRRTIIKIPSTLEVDV	TRUE
vep_jurkat.vcf--THEMIS2--ENST00000442118--1:27881985::G:A--c.250G>A--mutant-sequence	THEMIS2	ENST00000442118	I	RTIIKIPSTLEVDVEDVTASSR	APNFQVRRTIIKIPSTLEVDV	TRUE
vep_jurkat.vcf--THEMIS2--ENST00000456990--1:27881985::G:A--c.340G>A--mutant-sequence	THEMIS2	ENST00000456990	I	RTIIKIPSTLEVDVEDVTASSR	QAIMHMRRTIIKIPSTLEVDV	TRUE
vep_jurkat.vcf--GMEB1--ENST00000294409--1:28714667::C:T--c.1616C>T--mutant-sequence	GMEB1	ENST00000294409	V	SSSPDTVTIHPSSSLALLSSTAMQDGSTLGNMTTMVSPVELVAMESGLTSAIQAVESTSEDGQTIIEIDPAPDPEAEDTEGKVVILETELRTEEK	DPEAEDTEGKVVILETELRTE	TRUE
vep_jurkat.vcf--GMEB1--ENST00000361872--1:28714667::C:T--c.1586C>T--mutant-sequence	GMEB1	ENST00000361872	V	SSSPDTVTIHPSSSLALLSSTAMQDGSTLGNMTTMVSPVELVAMESGLTSAIQAVESTSEDGQTIIEIDPAPDPEAEDTEGKVVILETELRTEEK	DPEAEDTEGKVVILETELRTE	TRUE
vep_jurkat.vcf--GMEB1--ENST00000373816--1:28714667::C:T--c.1586C>T--mutant-sequence	GMEB1	ENST00000373816	V	SSSPDTVTIHPSSSLALLSSTAMQDGSTLGNMTTMVSPVELVAMESGLTSAIQAVESTSEDGQTIIEIDPAPDPEAEDTEGKVVILETELRTEEK	DPEAEDTEGKVVILETELRTE	TRUE
vep_jurkat.vcf--YTHDF2--ENST00000373812--1:28743528::G:A--c.1258G>A--mutant-sequence	YTHDF2	ENST00000373812	K	VFIIKSYSKDDIHR	GRVFIIKSYSKDDIHRSIKYN	TRUE
vep_jurkat.vcf--YTHDF2--ENST00000541996--1:28743528::G:A--c.1108G>A--mutant-sequence	YTHDF2	ENST00000541996	K	VFIIKSYSKDDIHR	GRVFIIKSYSKDDIHRSIKYN	TRUE
vep_jurkat.vcf--YTHDF2--ENST00000542507--1:28743528::G:A--c.1258G>A--mutant-sequence	YTHDF2	ENST00000542507	K	VFIIKSYSKDDIHR	GRVFIIKSYSKDDIHRSIKYN	TRUE
vep_jurkat.vcf--SRSF4--ENST00000373795--1:29148790::G:A--c.1105C>T--mutant-sequence	SRSF4	ENST00000373795	C	SRSCSRSK	RSREESRSRSCSRSKSERSRK	TRUE
vep_jurkat.vcf--SRSF4--ENST00000466448--1:29148790::G:A--c.1015C>T--mutant-sequence	SRSF4	ENST00000466448				FALSE	Transcript ENST00000466448 not found
vep_jurkat.vcf--MECR--ENST00000263702--1:29196243::C:T--c.846G>A--mutant-sequence	MECR	ENST00000263702	I	QLARGGTIVTYGGMAKQPVVASVSLLIFK	LLRQLARGGTIVTYGGMAKQP	TRUE
vep_jurkat.vcf--MECR--ENST00000373791--1:29196243::C:T--c.618G>A--mutant-sequence	MECR	ENST00000373791	I	QLARGGTIVTYGGMAKQPVVASVSLLIFK	LLRQLARGGTIVTYGGMAKQP	TRUE
vep_jurkat.vcf--MECR--ENST00000463412--1:29196243::C:T--c.465G>A--mutant-sequence	MECR	ENST00000463412	I	QLARGGTIVTYGGMAKQPVVASVVSWVQR	LLRQLARGGTIVTYGGMAKQP	TRUE
vep_jurkat.vcf--TINAGL1--ENST00000271064--1:31584721::C:A--c.626C>A--mutant-sequence	TINAGL1	ENST00000271064	D	YRLGTIRPSSSVMNMHEIYTVLNPGEVLPTAFEDSEKWPNLIHEPLDQGNCAGSWAFSTAAVASDR	PGEVLPTAFEDSEKWPNLIHE	TRUE
vep_jurkat.vcf--TINAGL1--ENST00000457433--1:31584721::C:A--c.533C>A--mutant-sequence	TINAGL1	ENST00000457433	D	YRLGTIRPSSSVMNMHEIYTVLNPGEVLPTAFEDSEKWPNLIHEPLDQGNCAGSWAFSTAAVASDR	PGEVLPTAFEDSEKWPNLIHE	TRUE
vep_jurkat.vcf--TINAGL1--ENST00000537531--1:31584721::C:A--c.311C>A--mutant-sequence	TINAGL1	ENST00000537531	E	ADDCALPYLGAICYCDLFCNRTVSDCCPDFWDFCLGVPPPFPPIQEPARR	GVPPPFPPIQEPARRTGSGSV	TRUE
vep_jurkat.vcf--COL16A1--ENST00000373668--1:31698070::C:T--c.493G>A--mutant-sequence	COL16A1	ENST00000373668	N	SLELRAQGQDGDFVSCIFPVPQLFNLRWHK	SCIFPVPQLFNLRWHKLMLSV	TRUE
vep_jurkat.vcf--COL16A1--ENST00000373672--1:31698070::C:T--c.493G>A--mutant-sequence	COL16A1	ENST00000373672	N	SLELRAQGQDGDFVSCIFPVPQLFNLRWHK	SCIFPVPQLFNLRWHKLMLSV	TRUE
vep_jurkat.vcf--ADGRB2--ENST00000373655--1:31728220::G:A--c.4474C>T--mutant-sequence	ADGRB2	ENST00000373655	Y	HSELYHELNQKFYTFDRYR	ELYHELNQKFYTFDRYRSQST	TRUE
vep_jurkat.vcf--ADGRB2--ENST00000373658--1:31728220::G:A--c.4477C>T--mutant-sequence	ADGRB2	ENST00000373658	Y	HSELYHELNQKFYTFDRYR	ELYHELNQKFYTFDRYRSQST	TRUE
vep_jurkat.vcf--ADGRB2--ENST00000398538--1:31728220::G:A--c.4441C>T--mutant-sequence	ADGRB2	ENST00000398538	Y	HSELYHELNQKFYTFDRYR	ELYHELNQKFYTFDRYRSQST	TRUE
vep_jurkat.vcf--ADGRB2--ENST00000398542--1:31728220::G:A--c.4177C>T--mutant-sequence	ADGRB2	ENST00000398542	Y	HSELYHELNQKFYTFDRYR	ELYHELNQKFYTFDRYRSQST	TRUE
vep_jurkat.vcf--ADGRB2--ENST00000398547--1:31728220::G:A--c.4276C>T--mutant-sequence	ADGRB2	ENST00000398547	Y	HSELYHELNQKFYTFDRYR	ELYHELNQKFYTFDRYRSQST	TRUE
vep_jurkat.vcf--ADGRB2--ENST00000398556--1:31728220::G:A--c.4222C>T--mutant-sequence	ADGRB2	ENST00000398556	Y	HSELYHELNQKFYTFDRYR	ELYHELNQKFYTFDRYRSQST	TRUE
vep_jurkat.vcf--ADGRB2--ENST00000527361--1:31728220::G:A--c.4375C>T--mutant-sequence	ADGRB2	ENST00000527361	Y	HSELYHELNQKFYTFDRYR	ELYHELNQKFYTFDRYRSQST	TRUE
vep_jurkat.vcf--SPOCD1--ENST00000360482--1:31814405::C:T--c.929G>A--mutant-sequence	SPOCD1	ENST00000360482	N	DTGSGPGEPGGSGAGCASGTEKFGYLPATGDGPQPGSPCGPVGFPVPNGGESLSSAAQAPPQSAALCLGASAQASAEQQEAVCVVRTGSDEGQAPAQDQEELEAK	PCGPVGFPVPNGGESLSSAAQ	TRUE
vep_jurkat.vcf--SPOCD1--ENST00000533231--1:31814405::C:T--c.929G>A--mutant-sequence	SPOCD1	ENST00000533231	N	DTGSGPGEPGGSGAGCASGTEKFGYLPATGDGPQPGSPCGPVGFPVPNGGESLSSAAQAPPQSAALCLGASAQASAEQQEAVCVVRTGSDEGQAPAQDQEELEAK	PCGPVGFPVPNGGESLSSAAQ	TRUE
vep_jurkat.vcf--SPOCD1--ENST00000360482--1:31814873::G:A--c.461C>T--mutant-sequence	SPOCD1	ENST00000360482	V	ERLVGVEEVSCLRPREAR	ERALACRERLVGVEEVSCLRP	TRUE
vep_jurkat.vcf--SPOCD1--ENST00000533231--1:31814873::G:A--c.461C>T--mutant-sequence	SPOCD1	ENST00000533231	V	ERLVGVEEVSCLRPREAR	ERALACRERLVGVEEVSCLRP	TRUE
vep_jurkat.vcf--KHDRBS1--ENST00000327300--1:32037971::C:T--c.1042C>T--mutant-sequence	KHDRBS1	ENST00000327300	W	GAPAPRAWTAGIQRIPLPPPPAPETYEEYGYDDTYAEQSYEGYEGYYSQSQGDSEYYDYGHGEVQDSYEAYGQDDWNGTRPSLK	TVRGAPAPRAWTAGIQRIPLP	TRUE
vep_jurkat.vcf--KHDRBS1--ENST00000492989--1:32037971::C:T--c.925C>T--mutant-sequence	KHDRBS1	ENST00000492989	W	GAPAPRAWTAGIQRIPLPPPPAPETYEEYGYDDTYAEQSYEGYEGYYSQSQGDSEYYDYGHGEVQDSYEAYGQDDWNGTRPSLK	TVRGAPAPRAWTAGIQRIPLP	TRUE
vep_jurkat.vcf--KHDRBS1--ENST00000327300--1:32037972::G:A--c.1043G>A--mutant-sequence	KHDRBS1	ENST00000327300	Q	GAPAPRAQTAGIQRIPLPPPPAPETYEEYGYDDTYAEQSYEGYEGYYSQSQGDSEYYDYGHGEVQDSYEAYGQDDWNGTRPSLK	TVRGAPAPRAQTAGIQRIPLP	TRUE
vep_jurkat.vcf--KHDRBS1--ENST00000492989--1:32037972::G:A--c.926G>A--mutant-sequence	KHDRBS1	ENST00000492989	Q	GAPAPRAQTAGIQRIPLPPPPAPETYEEYGYDDTYAEQSYEGYEGYYSQSQGDSEYYDYGHGEVQDSYEAYGQDDWNGTRPSLK	TVRGAPAPRAQTAGIQRIPLP	TRUE
vep_jurkat.vcf--TMEM39B--ENST00000336294--1:32091899::G:A--c.815G>A--mutant-sequence	TMEM39B	ENST00000336294	H	QHTRQLYGPDAMPTHACCLSPSLIHSEVEFLKMDFNWR	HACCLSPSLIHSEVEFLKMDF	TRUE
vep_jurkat.vcf--TMEM39B--ENST00000336294--1:32100524::G:A--c.1198G>A--mutant-sequence	TMEM39B	ENST00000336294	M	NVYKAVGHYNMAIPSDVSHFRFHFFFSKPLR	NVYKAVGHYNMAIPSDVSHFR	TRUE
vep_jurkat.vcf--CCDC28B--ENST00000373602--1:32204251::C:T--c.397C>T--mutant-sequence	CCDC28B	ENST00000373602	Y	LARLYFSLDVCGEEEDDEEEEDGVTEGLPEEQKK	REMQEKLARLYFSLDVCGEEE	TRUE
vep_jurkat.vcf--CCDC28B--ENST00000421922--1:32204251::C:T--c.397C>T--mutant-sequence	CCDC28B	ENST00000421922	Y	LARLYFSLDVCGEEEDDEEEEDGVTEGLPEEQKK	REMQEKLARLYFSLDVCGEEE	TRUE
vep_jurkat.vcf--CCDC28B--ENST00000461819--1:32204251::C:T--c.350C>T--mutant-sequence	CCDC28B	ENST00000461819	V	CRPVLAGGGSGSAGTPLQHSFLTEVTDVYEMEGGLLNLLNDFHSGRLQAFGEASPAVLQPGCVWGGGGR	LQAFGEASPAVLQPGCVWGGG	TRUE
vep_jurkat.vcf--MARCKSL1--ENST00000329421--1:32334746::C:T--c.439G>A--mutant-sequence	MARCKSL1	ENST00000329421	T	EGGGDSSASSPTEEEQEQGEIGACSDEGTAQEGKAATTPESQEPQAK	EGTAQEGKAATTPESQEPQAK	TRUE
vep_jurkat.vcf--RBBP4--ENST00000373485--1:32669349::G:A--c.880G>A--mutant-sequence	RBBP4	ENST00000373485	T	LMIWDTRSNNTSKPSHSVDAHTAEVNCLSFNPYSEFILATGSTDKTVALWDLR	YSEFILATGSTDKTVALWDLR	TRUE
vep_jurkat.vcf--RBBP4--ENST00000373493--1:32669349::G:A--c.880G>A--mutant-sequence	RBBP4	ENST00000373493	T	LMIWDTRSNNTSKPSHSVDAHTAEVNCLSFNPYSEFILATGSTDKTVALWDLR	YSEFILATGSTDKTVALWDLR	TRUE
vep_jurkat.vcf--RBBP4--ENST00000414241--1:32669349::G:A--c.877G>A--mutant-sequence	RBBP4	ENST00000414241	T	LMIWDTRSNNTSKPSHSVDAHTAEVNCLSFNPYSEFILATGSTDKTVALWDLR	YSEFILATGSTDKTVALWDLR	TRUE
vep_jurkat.vcf--RBBP4--ENST00000458695--1:32669349::G:A--c.775G>A--mutant-sequence	RBBP4	ENST00000458695	T	LMIWDTRSNNTSKPSHSVDAHTAEVNCLSFNPYSEFILATGSTDKTVALWDLR	YSEFILATGSTDKTVALWDLR	TRUE
vep_jurkat.vcf--RBBP4--ENST00000460669--1:32669349::G:A--c.145G>A--mutant-sequence	RBBP4	ENST00000460669	T	LMIWDTRSNNTSKPSHSVDAHTAEVNCLSFNPYSEFILATGSTDKTVALWDLR	YSEFILATGSTDKTVALWDLR	TRUE
vep_jurkat.vcf--RBBP4--ENST00000463378--1:32669349::G:A--c.160G>A--mutant-sequence	RBBP4	ENST00000463378	T	LMIWDTRSNNTSKPSHSVDAHTAEVNCLSFNPYSEFILATGSTDKTVALWDLR	YSEFILATGSTDKTVALWDLR	TRUE
vep_jurkat.vcf--RBBP4--ENST00000475321--1:32669349::G:A--c.289G>A--mutant-sequence	RBBP4	ENST00000475321	T	LMIWDTRSNNTSKPSHSVDAHTAEVNCLSFNPYSEFILATGSTDKTVALWDLR	YSEFILATGSTDKTVALWDLR	TRUE
vep_jurkat.vcf--RBBP4--ENST00000482190--1:32669349::G:A--c.94G>A--mutant-sequence	RBBP4	ENST00000482190	T	SKPSHSVDAHTAEVNCLSFNPYSEFILATGSTDKTVALWDLR	YSEFILATGSTDKTVALWDLR	TRUE
vep_jurkat.vcf--YARS1--ENST00000373477--1:32775997::C:G--c.1571G>C--mutant-sequence	YARS1	ENST00000373477	A	SLKAGNIS*	LGSISCKSLKAGNIS*	TRUE
vep_jurkat.vcf--YARS1--ENST00000675785--1:32775997::C:G--c.1424G>C--mutant-sequence	YARS1	ENST00000675785				FALSE	Transcript ENST00000675785 not found
vep_jurkat.vcf--AZIN2--ENST00000294517--1:33083996::G:A--c.148G>A--mutant-sequence	AZIN2	ENST00000294517	M	DLLKELTLGASQATTDEVAAFFVADLGAIMRK	AFFVADLGAIMRKHFCFLKCL	TRUE
vep_jurkat.vcf--AZIN2--ENST00000373440--1:33083996::G:A--c.148G>A--mutant-sequence	AZIN2	ENST00000373440	M	DLLKELTLGASQATTDEVAAFFVADLGAIMRK	AFFVADLGAIMRKHFCFLKCL	TRUE
vep_jurkat.vcf--AZIN2--ENST00000373441--1:33083996::G:A--c.148G>A--mutant-sequence	AZIN2	ENST00000373441	M	DLLKELTLGASQATTDEVAAFFVADLGAIMRK	AFFVADLGAIMRKHFCFLKCL	TRUE
vep_jurkat.vcf--AZIN2--ENST00000373443--1:33083996::G:A--c.148G>A--mutant-sequence	AZIN2	ENST00000373443	M	DLLKELTLGASQATTDEVAAFFVADLGAIMRK	AFFVADLGAIMRKHFCFLKCL	TRUE
vep_jurkat.vcf--TRIM62--ENST00000291416--1:33181347::T:G--c.86A>C--mutant-sequence	TRIM62	ENST00000291416	S	DELLCSICLSIYQDPVSLGCEHSFCRR	QDPVSLGCEHSFCRRCITEHW	TRUE
vep_jurkat.vcf--CSMD2--ENST00000373381--1:33533101::G:A--c.10120C>T--mutant-sequence	CSMD2	ENST00000373381	C	QPETPTHANVGALDLPSMGYTLIYSCQEGFSLKGGSEHCTCKADGSWTGKPPICLEVRPSGRPINTAR	GFSLKGGSEHCTCKADGSWTG	TRUE
vep_jurkat.vcf--CSMD2--ENST00000373388--1:33533101::G:A--c.9688C>T--mutant-sequence	CSMD2	ENST00000373388				FALSE	Mutation position 9688 not found in coding sequence.
vep_jurkat.vcf--CSMD2--ENST00000619121--1:33533101::G:A--c.10000C>T--mutant-sequence	CSMD2	ENST00000619121				FALSE	Transcript ENST00000619121 not found
vep_jurkat.vcf--CSMD2--ENST00000373381--1:33580812::T:C--c.7328A>G--mutant-sequence	CSMD2	ENST00000373381	C	QYDEFEIFDGPSGQSPLLKALSGNYSAPLIVTSSSNSVCLRWSSDHAYNR	LIVTSSSNSVCLRWSSDHAYN	TRUE
vep_jurkat.vcf--CSMD2--ENST00000373388--1:33580812::T:C--c.7334A>G--mutant-sequence	CSMD2	ENST00000373388				FALSE	Mutation position 7334 not found in coding sequence.
vep_jurkat.vcf--CSMD2--ENST00000619121--1:33580812::T:C--c.7208A>G--mutant-sequence	CSMD2	ENST00000619121				FALSE	Transcript ENST00000619121 not found
vep_jurkat.vcf--GJB5--ENST00000338513--1:34758018::C:T--c.688C>T--mutant-sequence	GJB5	ENST00000338513	Y	KAQAMCTGHYPHGTTSSCKQDDLLSGDLIFLGSDSHPPLLPDRPR	RKAQAMCTGHYPHGTTSSCKQ	TRUE
vep_jurkat.vcf--DLGAP3--ENST00000235180--1:34868752::G:A--c.2338C>T--mutant-sequence	DLGAP3	ENST00000235180	C	DSWIERGSCSLPDSGRASPCPR	RRDSWIERGSCSLPDSGRASP	TRUE
vep_jurkat.vcf--DLGAP3--ENST00000373347--1:34868752::G:A--c.2338C>T--mutant-sequence	DLGAP3	ENST00000373347	C	DSWIERGSCSLPDSGRASPCPR	RRDSWIERGSCSLPDSGRASP	TRUE
vep_jurkat.vcf--SFPQ--ENST00000357214--1:35192947::G:A--c.103C>T--mutant-sequence	SFPQ	ENST00000357214	S	GGLHDFRSPSPGMGLNQNRGPMGPGPGQSGPKPPIPPPPPHQQQQQPPPQQPPPQQPPPHQPPPHPQPHQQQQPPPPPQDSSKPVVAQGPGPAPGVGSAPPASSSAPPATPPTSGAPPGSGPGPTPTPPPAVTSAPPGAPPPTPPSSGVPTTPPQAGGPPPPPAAVPGPGPGPK	RGGLHDFRSPSPGMGLNQNRG	TRUE
vep_jurkat.vcf--SFPQ--ENST00000696553--1:35192947::G:A--c.166C>T--mutant-sequence	SFPQ	ENST00000696553				FALSE	Transcript ENST00000696553 not found
vep_jurkat.vcf--ZMYM4--ENST00000314607--1:35361721::T:C--c.772T>C--mutant-sequence	ZMYM4	ENST00000314607	H	IKEEPLDDEHDKAMAPQQGLLDK	RIKEEPLDDEHDKAMAPQQGL	TRUE
vep_jurkat.vcf--ZMYM4--ENST00000457946--1:35361721::T:C--c.19T>C--mutant-sequence	ZMYM4	ENST00000457946	H	XPLDDEHDKAMAPQQGLLDK	XPLDDEHDKAMAPQQGL	TRUE
vep_jurkat.vcf--ZMYM4--ENST00000314607--1:35387205::G:A--c.2039G>A--mutant-sequence	ZMYM4	ENST00000314607	Q	NFCSYSCVVAFQNLFNKPTGMNSSVVPLSQGQVIVSIPTGSTVSAGGGSTSAVSPTSISSSAAAGLQRLAAQSQHVGFAQSVVKLK	AAQSQHVGFAQSVVKLKCQHC	TRUE
vep_jurkat.vcf--ZMYM4--ENST00000457946--1:35387205::G:A--c.1019G>A--mutant-sequence	ZMYM4	ENST00000457946	Q	QNLFNKPTGMNSSVVPLSQGQVIVSIPTGSTVSAGGGSTSAVSPTSISSSAAAGLQRLAAQSQHVGFAQSVVKLK	AAQSQHVGFAQSVVKLKCQHC	TRUE
vep_jurkat.vcf--TFAP2E--ENST00000373235--1:35574311::C:T--c.412C>T--mutant-sequence	TFAP2E	ENST00000373235	W	RDYATAVPWLLHGLADGAHGLADAPLGLPGLAAAPGLEDLQAMDEPGMSLLDQSVIKK	PRRDYATAVPWLLHGLADGAH	TRUE
vep_jurkat.vcf--PSMB2--ENST00000373237--1:35631281::C:T--c.278G>A--mutant-sequence	PSMB2	ENST00000373237	Q	RNLADCLQSRTPYHVNLLLAGYDEHEGPALYYMDYLAALAK	FTRRNLADCLQSRTPYHVNLL	TRUE
vep_jurkat.vcf--AGO3--ENST00000246314--1:36039938::G:A--c.1289G>A--mutant-sequence	AGO3	ENST00000246314	H	STRFKPTHIIFYRDGVSEGQFR	FYKSTRFKPTHIIFYRDGVSE	TRUE
vep_jurkat.vcf--AGO3--ENST00000373191--1:36039938::G:A--c.1991G>A--mutant-sequence	AGO3	ENST00000373191	H	STRFKPTHIIFYRDGVSEGQFR	FYKSTRFKPTHIIFYRDGVSE	TRUE
vep_jurkat.vcf--MAP7D1--ENST00000316156--1:36176727::C:T--c.1153C>T--mutant-sequence	MAP7D1	ENST00000316156	W	DKEWENEKEK	VQKKEKKDKEWENEKEKSALA	TRUE
vep_jurkat.vcf--MAP7D1--ENST00000373150--1:36176727::C:T--c.1168C>T--mutant-sequence	MAP7D1	ENST00000373150	W	DKEWENEKEK	VQKKEKKDKEWENEKEKSALA	TRUE
vep_jurkat.vcf--MAP7D1--ENST00000373151--1:36176727::C:T--c.1264C>T--mutant-sequence	MAP7D1	ENST00000373151	W	DKEWENEKEK	VQKKEKKDKEWENEKEKSALA	TRUE
vep_jurkat.vcf--MAP7D1--ENST00000474796--1:36176727::C:T--c.1264C>T--mutant-sequence	MAP7D1	ENST00000474796				FALSE	Transcript ENST00000474796 not found
vep_jurkat.vcf--MAP7D1--ENST00000530975--1:36176727::C:T--c.13C>T--mutant-sequence	MAP7D1	ENST00000530975	W	EWENEKEK	XDKEWENEKEKSALA	TRUE
vep_jurkat.vcf--LSM10--ENST00000315732--1:36394102::G:A--c.28C>T--mutant-sequence	LSM10	ENST00000315732	W	EWTISENSLIILLQGLQGRVTTVDLR	MAVSHSVKEWTISENSLIIL	TRUE
vep_jurkat.vcf--CSF3R--ENST00000331941--1:36466637::G:A--c.2231C>T--mutant-sequence	CSF3R	ENST00000331941	F	KPVPWESHNSSETCGLPTLVQTYVLQGDPRAVSTQPQSQFGTSDQAGPPRR	RAVSTQPQSQFGTSDQAGPPR	TRUE
vep_jurkat.vcf--CSF3R--ENST00000361632--1:36466637::G:A--c.2231C>T--mutant-sequence	CSF3R	ENST00000361632	F	KPVPWESHNSSETCGLPTLVQTYVLQGDPRAVSTQPQSQFGTSDQVLYGQLLGSPTSPGPGHYLRCDSTQPLLAGLTPSPK	RAVSTQPQSQFGTSDQVLYGQ	TRUE
vep_jurkat.vcf--CSF3R--ENST00000373103--1:36466637::G:A--c.2312C>T--mutant-sequence	CSF3R	ENST00000373103	F	KPVPWESHNSSETCGLPTLVQTYVLQGDPRAVSTQPQSQFGTSDQVLYGQLLGSPTSPGPGHYLRCDSTQPLLAGLTPSPK	RAVSTQPQSQFGTSDQVLYGQ	TRUE
vep_jurkat.vcf--CSF3R--ENST00000373104--1:36466637::G:A--c.2231C>T--mutant-sequence	CSF3R	ENST00000373104	F	KPVPWESHNSSETCGLPTLVQTYVLQGDPRAVSTQPQSQFGTSDQAGPPRR	RAVSTQPQSQFGTSDQAGPPR	TRUE
vep_jurkat.vcf--CSF3R--ENST00000373106--1:36466637::G:A--c.2231C>T--mutant-sequence	CSF3R	ENST00000373106	F	KPVPWESHNSSETCGLPTLVQTYVLQGDPRAVSTQPQSQFGTSDQVLYGQLLGSPTSPGPGHYLRCDSTQPLLAGLTPSPK	RAVSTQPQSQFGTSDQVLYGQ	TRUE
vep_jurkat.vcf--CSF3R--ENST00000464465--1:36466637::G:A--c.887C>T--mutant-sequence	CSF3R	ENST00000464465	F	KPVPWESHNSSETCGLPTLVQTYVLQGDPRAVSTQPQSQFGTSDQVLYGQLLGSPTSPGPGHYLRCDSTQPLLAGLTPSPK	RAVSTQPQSQFGTSDQVLYGQ	TRUE
vep_jurkat.vcf--CSF3R--ENST00000699090--1:36466637::G:A--c.1835C>T--mutant-sequence	CSF3R	ENST00000699090				FALSE	Transcript ENST00000699090 not found
vep_jurkat.vcf--CSF3R--ENST00000331941--1:36472545::G:A--c.815C>T--mutant-sequence	CSF3R	ENST00000331941	L	HKLQRGEASWALVGPLPLEALQYELCGLLPATAYTLQIR	INQKCELRHKLQRGEASWALV	TRUE
vep_jurkat.vcf--CSF3R--ENST00000361632--1:36472545::G:A--c.815C>T--mutant-sequence	CSF3R	ENST00000361632	L	HKLQRGEASWALVGPLPLEALQYELCGLLPATAYTLQIR	INQKCELRHKLQRGEASWALV	TRUE
vep_jurkat.vcf--CSF3R--ENST00000373103--1:36472545::G:A--c.815C>T--mutant-sequence	CSF3R	ENST00000373103	L	HKLQRGEASWALVGPLPLEALQYELCGLLPATAYTLQIR	INQKCELRHKLQRGEASWALV	TRUE
vep_jurkat.vcf--CSF3R--ENST00000373104--1:36472545::G:A--c.815C>T--mutant-sequence	CSF3R	ENST00000373104	L	HKLQRGEASWALVGPLPLEALQYELCGLLPATAYTLQIR	INQKCELRHKLQRGEASWALV	TRUE
vep_jurkat.vcf--CSF3R--ENST00000373106--1:36472545::G:A--c.815C>T--mutant-sequence	CSF3R	ENST00000373106	L	HKLQRGEASWALVGPLPLEALQYELCGLLPATAYTLQIR	INQKCELRHKLQRGEASWALV	TRUE
vep_jurkat.vcf--CSF3R--ENST00000699090--1:36472545::G:A--c.419C>T--mutant-sequence	CSF3R	ENST00000699090				FALSE	Transcript ENST00000699090 not found
vep_jurkat.vcf--EPHA10--ENST00000319637--1:37762817::C:G--c.139G>C--mutant-sequence	EPHA10	ENST00000319637	Q	MQLCLALLLGPWRPGTAEEVILLDSKASQAQLGWTALPSNGWEEISGVDEHDRPIRTYQVCNVLEPNQDNWLQTGWISR	ILLDSKASQAQLGWTALPSNG	TRUE
vep_jurkat.vcf--EPHA10--ENST00000373048--1:37762817::C:G--c.139G>C--mutant-sequence	EPHA10	ENST00000373048	Q	MQLCLALLLGPWRPGTAEEVILLDSKASQAQLGWTALPSNGWEEISGVDEHDRPIRTYQVCNVLEPNQDNWLQTGWISR	ILLDSKASQAQLGWTALPSNG	TRUE
vep_jurkat.vcf--EPHA10--ENST00000427468--1:37762817::C:G--c.139G>C--mutant-sequence	EPHA10	ENST00000427468	Q	MQLCLALLLGPWRPGTAEEVILLDSKASQAQLGWTALPSNGWEEISGVDEHDRPIRTYQVCNVLEPNQDNWLQTGWISR	ILLDSKASQAQLGWTALPSNG	TRUE
vep_jurkat.vcf--MANEAL--ENST00000373045--1:37796775::G:T--c.692G>T--mutant-sequence	MANEAL	ENST00000373045	L	EAAIGVLVLSWYPPGMADDNGEPSDDLVPAILDTAHQYSIQVAFHIQPYKGLDDITVHDNIKYIIDTYGSHGAFYR	VAFHIQPYKGLDDITVHDNIK	TRUE
vep_jurkat.vcf--MANEAL--ENST00000397631--1:37796775::G:T--c.692G>T--mutant-sequence	MANEAL	ENST00000397631	L	EAAIGVLVLSWYPPGMADDNGEPSDDLVPAILDTAHQYSIQVAFHIQPYKGLDDITVHDNIKYIIDTTGK	VAFHIQPYKGLDDITVHDNIK	TRUE
vep_jurkat.vcf--MANEAL--ENST00000525897--1:37796775::G:T--c.110G>T--mutant-sequence	MANEAL	ENST00000525897	L	GLDDITVHDNIKYIIDTYGSHGAFYR	VAFHIQPYKGLDDITVHDNIK	TRUE
vep_jurkat.vcf--INPP5B--ENST00000373023--1:37874095::C:T--c.2089G>A--mutant-sequence	INPP5B	ENST00000373023	R	YMQLKVESFTIHNRQVPCHFEFINKPDEESYCK	LKVESFTIHNRQVPCHFEFIN	TRUE
vep_jurkat.vcf--INPP5B--ENST00000373024--1:37874095::C:T--c.1849G>A--mutant-sequence	INPP5B	ENST00000373024	R	YMQLKVESFTIHNRQVPCHFEFINKPDEESYCK	LKVESFTIHNRQVPCHFEFIN	TRUE
vep_jurkat.vcf--INPP5B--ENST00000373026--1:37874095::C:T--c.2089G>A--mutant-sequence	INPP5B	ENST00000373026	R	YMQLKVESFTIHNRQVPCHFEFINKPDEESYCK	LKVESFTIHNRQVPCHFEFIN	TRUE
vep_jurkat.vcf--INPP5B--ENST00000373027--1:37874095::C:T--c.1357G>A--mutant-sequence	INPP5B	ENST00000373027	R	YMQLKVESFTIHNRQVPCHFEFINKPDEESYCK	LKVESFTIHNRQVPCHFEFIN	TRUE
vep_jurkat.vcf--INPP5B--ENST00000458109--1:37874095::C:T--c.1849G>A--mutant-sequence	INPP5B	ENST00000458109				FALSE	Mutation position 1849 not found in coding sequence.
vep_jurkat.vcf--NDUFS5--ENST00000372967--1:39028771::G:A--c.47G>A--mutant-sequence	NDUFS5	ENST00000372967	Q	RFGLNIDQWLTIQSGEQPYKMAGR	IQKRFGLNIDQWLTIQSGEQP	TRUE
vep_jurkat.vcf--NDUFS5--ENST00000372969--1:39028771::G:A--c.47G>A--mutant-sequence	NDUFS5	ENST00000372969	Q	RFGLNIDQWLTIQSGEQPYKMAGR	IQKRFGLNIDQWLTIQSGEQP	TRUE
vep_jurkat.vcf--MACF1--ENST00000361689--1:39387889::A:T--c.8861A>T--mutant-sequence	MACF1	ENST00000361689	L	LREFLESFKNIEK	EEMTQRLREFLESFKNIEKKV	TRUE
vep_jurkat.vcf--MACF1--ENST00000372915--1:39387889::A:T--c.15062A>T--mutant-sequence	MACF1	ENST00000372915	L	LREFLESFKNIEK	EEMTQRLREFLESFKNIEKKV	TRUE
vep_jurkat.vcf--MACF1--ENST00000372925--1:39387889::A:T--c.6200A>T--mutant-sequence	MACF1	ENST00000372925	L	LREFLESFKNIEK	EEMTQRLREFLESFKNIEKKV	TRUE
vep_jurkat.vcf--MACF1--ENST00000564288--1:39387889::A:T--c.15047A>T--mutant-sequence	MACF1	ENST00000564288	L	LREFLESFKNIEK	EEMTQRLREFLESFKNIEKKV	TRUE
vep_jurkat.vcf--MACF1--ENST00000567887--1:39387889::A:T--c.15158A>T--mutant-sequence	MACF1	ENST00000567887	L	LREFLESFKNIEK	EEMTQRLREFLESFKNIEKKV	TRUE
vep_jurkat.vcf--MACF1--ENST00000671089--1:39387889::A:T--c.8708A>T--mutant-sequence	MACF1	ENST00000671089				FALSE	Transcript ENST00000671089 not found
vep_jurkat.vcf--MACF1--ENST00000673980--1:39387889::A:T--c.704A>T--mutant-sequence	MACF1	ENST00000673980				FALSE	Transcript ENST00000673980 not found
vep_jurkat.vcf--MACF1--ENST00000361689--1:39452685::C:T--c.14438C>T--mutant-sequence	MACF1	ENST00000361689	V	LEQALKQVEVFRDTVHMLLEWLSEAEQTLR	QSRLEQALKQVEVFRDTVHML	TRUE
vep_jurkat.vcf--MACF1--ENST00000372915--1:39452685::C:T--c.20303C>T--mutant-sequence	MACF1	ENST00000372915				FALSE	CDS supplied is incorrect: C vs T.
vep_jurkat.vcf--MACF1--ENST00000372925--1:39452685::C:T--c.11450C>T--mutant-sequence	MACF1	ENST00000372925	V	LEQALKQVEVFRDTVHMLLEWLSEAEQTLR	QSRLEQALKQVEVFRDTVHML	TRUE
vep_jurkat.vcf--MACF1--ENST00000564288--1:39452685::C:T--c.20615C>T--mutant-sequence	MACF1	ENST00000564288	V	LEQALKQVEVFRDTVHMLLEWLSEAEQTLR	QSRLEQALKQVEVFRDTVHML	TRUE
vep_jurkat.vcf--MACF1--ENST00000567887--1:39452685::C:T--c.20726C>T--mutant-sequence	MACF1	ENST00000567887	V	LEQALKQVEVFRDTVHMLLEWLSEAEQTLR	QSRLEQALKQVEVFRDTVHML	TRUE
vep_jurkat.vcf--MACF1--ENST00000671089--1:39452685::C:T--c.14285C>T--mutant-sequence	MACF1	ENST00000671089				FALSE	Transcript ENST00000671089 not found
vep_jurkat.vcf--MACF1--ENST00000683517--1:39452685::C:T--c.4976C>T--mutant-sequence	MACF1	ENST00000683517				FALSE	Transcript ENST00000683517 not found
vep_jurkat.vcf--MACF1--ENST00000360115--1:39485717::A:G--c.1555A>G--mutant-sequence	MACF1	ENST00000360115	D	RGLDKPSKIPTMSK	GGQGNSRRGLDKPSKIPTMSK	TRUE
vep_jurkat.vcf--MACF1--ENST00000361689--1:39485717::A:G--c.16216A>G--mutant-sequence	MACF1	ENST00000361689	D	RGLDKPSKIPTMSK	GGQGNSRRGLDKPSKIPTMSK	TRUE
vep_jurkat.vcf--MACF1--ENST00000372915--1:39485717::A:G--c.22081A>G--mutant-sequence	MACF1	ENST00000372915	G	GSDASDFDLLETQSACSDTSESSAAGGQGNSRGGLNKPSKIPTMSK	SAAGGQGNSRGGLNKPSKIPT	TRUE
vep_jurkat.vcf--MACF1--ENST00000372925--1:39485717::A:G--c.13228A>G--mutant-sequence	MACF1	ENST00000372925	D	RGLDKPSKIPTMSK	GGQGNSRRGLDKPSKIPTMSK	TRUE
vep_jurkat.vcf--MACF1--ENST00000442046--1:39485717::A:G--c.1030A>G--mutant-sequence	MACF1	ENST00000442046	D	RGLDKPSKIPTMSK	GGQGNSRRGLDKPSKIPTMSK	TRUE
vep_jurkat.vcf--MACF1--ENST00000446276--1:39485717::A:G--c.1291A>G--mutant-sequence	MACF1	ENST00000446276	D	RGLDKPSKIPTMSK	GGQGNSRRGLDKPSKIPTMSK	TRUE
vep_jurkat.vcf--MACF1--ENST00000564288--1:39485717::A:G--c.22591A>G--mutant-sequence	MACF1	ENST00000564288	D	RGLDKPSKIPTMSK	GGQGNSRRGLDKPSKIPTMSK	TRUE
vep_jurkat.vcf--MACF1--ENST00000567887--1:39485717::A:G--c.22702A>G--mutant-sequence	MACF1	ENST00000567887	D	RGLDKPSKIPTMSK	GGQGNSRRGLDKPSKIPTMSK	TRUE
vep_jurkat.vcf--MACF1--ENST00000671089--1:39485717::A:G--c.16063A>G--mutant-sequence	MACF1	ENST00000671089				FALSE	Transcript ENST00000671089 not found
vep_jurkat.vcf--MACF1--ENST00000683517--1:39485717::A:G--c.6754A>G--mutant-sequence	MACF1	ENST00000683517				FALSE	Transcript ENST00000683517 not found
vep_jurkat.vcf--KCNQ4--ENST00000347132--1:40837705::G:T--c.1786G>T--mutant-sequence	KCNQ4	ENST00000347132	S	KSREK	IVGRGPGDRKSREKGDKGPSD	TRUE
vep_jurkat.vcf--KCNQ4--ENST00000443478--1:40837705::G:T--c.1369G>T--mutant-sequence	KCNQ4	ENST00000443478	S	KSREK	IVGRGPGDRKSREKGDKGPSD	TRUE
vep_jurkat.vcf--KCNQ4--ENST00000509682--1:40837705::G:T--c.1624G>T--mutant-sequence	KCNQ4	ENST00000509682	S	KSREK	IVGRGPGDRKSREKGDKGPSD	TRUE
vep_jurkat.vcf--KCNQ4--ENST00000347132--1:40838506::A:T--c.2071A>T--mutant-sequence	KCNQ4	ENST00000347132	C	SGTSASLGAVQVPLFDPDITSDYHSPVDHEDISVSAQTLSISRSVCTNMD*	AQTLSISRSVCTNMD*	TRUE
vep_jurkat.vcf--KCNQ4--ENST00000443478--1:40838506::A:T--c.1654A>T--mutant-sequence	KCNQ4	ENST00000443478	C	SGTSASLGAVQVPLFDPDITSDYHSPVDHEDISVSAQTLSISRSVCTNMD*	AQTLSISRSVCTNMD*	TRUE
vep_jurkat.vcf--KCNQ4--ENST00000509682--1:40838506::A:T--c.1909A>T--mutant-sequence	KCNQ4	ENST00000509682	C	SGTSASLGAVQVPLFDPDITSDYHSPVDHEDISVSAQTLSISRSVCTNMD*	AQTLSISRSVCTNMD*	TRUE
vep_jurkat.vcf--CLDN19--ENST00000296387--1:42739841::C:T--c.223G>A--mutant-sequence	CLDN19	ENST00000296387	S	QSSYAGDAIITAVGLYEGLWMSCASQSTGQVQCKLYDSLLALDSHIQSARALMVVAVLLGFVAMVLSVVGMK	KLYDSLLALDSHIQSARALMV	TRUE
vep_jurkat.vcf--CLDN19--ENST00000372539--1:42739841::C:T--c.223G>A--mutant-sequence	CLDN19	ENST00000372539	S	QSSYAGDAIITAVGLYEGLWMSCASQSTGQVQCKLYDSLLALDSHIQSARALMVVAVLLGFVAMVLSVVGMK	KLYDSLLALDSHIQSARALMV	TRUE
vep_jurkat.vcf--CLDN19--ENST00000539749--1:42739841::C:T--c.223G>A--mutant-sequence	CLDN19	ENST00000539749	S	QSSYAGDAIITAVGLYEGLWMSCASQSTGQVQCKLYDSLLALDSHIQSARALMVVAVLLGFVAMVLSVVGMK	KLYDSLLALDSHIQSARALMV	TRUE
vep_jurkat.vcf--P3H1--ENST00000236040--1:42747274::G:A--c.2053C>T--mutant-sequence	P3H1	ENST00000236040	W	CAIALWFTLDPRHSEWVRAAR	WFTLDPRHSEWVRAARAGESS	TRUE
vep_jurkat.vcf--P3H1--ENST00000296388--1:42747274::G:A--c.2053C>T--mutant-sequence	P3H1	ENST00000296388	W	CAIALWFTLDPRHSEWDRVQADDLVK	WFTLDPRHSEWDRVQADDLVK	TRUE
vep_jurkat.vcf--P3H1--ENST00000397054--1:42747274::G:A--c.2053C>T--mutant-sequence	P3H1	ENST00000397054	W	CAIALWFTLDPRHSEWVRAAR	WFTLDPRHSEWVRAARAGQGA	TRUE
vep_jurkat.vcf--CFAP57--ENST00000528956--1:43209917::G:A--c.1930G>A--mutant-sequence	CFAP57	ENST00000528956	M	EFNEYQAHAGPITKMSRALSPGTQSHTCLLR	YQAHAGPITKMSRALSPGTQS	TRUE
vep_jurkat.vcf--TMEM125--ENST00000432792--1:43272942::C:T--c.220C>T--mutant-sequence	TMEM125	ENST00000432792	F	SGEWRLATGTVFCLLALLVLVKQLMSSAVQDMNCIR	GEWRLATGTVFCLLALLVLVK	TRUE
vep_jurkat.vcf--TMEM125--ENST00000439858--1:43272942::C:T--c.220C>T--mutant-sequence	TMEM125	ENST00000439858	F	SGEWRLATGTVFCLLALLVLVKQLMSSAVQDMNCIR	GEWRLATGTVFCLLALLVLVK	TRUE
vep_jurkat.vcf--TIE1--ENST00000372476--1:43307495::G:C--c.836G>C--mutant-sequence	TIE1	ENST00000372476	P	EGRFGQSCQEQCPGISGCPGLTFCLPDPYGCSCGSGWRGSQCQEACAPGHFGADCR	QEQCPGISGCPGLTFCLPDPY	TRUE
vep_jurkat.vcf--TIE1--ENST00000538015--1:43307495::G:C--c.836G>C--mutant-sequence	TIE1	ENST00000538015	P	EGRFGQSCQEQCPGISGCPGLTFCLPDPYGCSCGSGWRGSQCQEACAPGHFGADCR	QEQCPGISGCPGLTFCLPDPY	TRUE
vep_jurkat.vcf--TIE1--ENST00000372476--1:43321485::G:A--c.3238G>A--mutant-sequence	TIE1	ENST00000372476	N	MEQPRNCDNEVYELMRQCWR	YRMEQPRNCDNEVYELMRQCW	TRUE
vep_jurkat.vcf--MPL--ENST00000372470--1:43348901::G:A--c.1367G>A--mutant-sequence	MPL	ENST00000372470	H	GGTLELRPRSHYRLQLR	GGTLELRPRSHYRLQLRARLN	TRUE
vep_jurkat.vcf--MPL--ENST00000413998--1:43348901::G:A--c.1346G>A--mutant-sequence	MPL	ENST00000413998				FALSE	CDS supplied is incorrect: G vs T.
vep_jurkat.vcf--SZT2--ENST00000562955--1:43441368::C:G--c.7328C>G--mutant-sequence	SZT2	ENST00000562955	G	TPGGAERAPGSDSGGQRQK	AERAPGSDSGGQRQKRRTTQL	TRUE
vep_jurkat.vcf--SZT2--ENST00000634258--1:43441368::C:G--c.7499C>G--mutant-sequence	SZT2	ENST00000634258				FALSE	Transcript ENST00000634258 not found
vep_jurkat.vcf--SZT2--ENST00000562955--1:43443239::G:A--c.8300G>A--mutant-sequence	SZT2	ENST00000562955	H	QMKMENLFVTWQQHSTPATMPISAGELETLKQSSR	MENLFVTWQQHSTPATMPISA	TRUE
vep_jurkat.vcf--SZT2--ENST00000634258--1:43443239::G:A--c.8471G>A--mutant-sequence	SZT2	ENST00000634258				FALSE	Transcript ENST00000634258 not found
vep_jurkat.vcf--SLC6A9--ENST00000357730--1:44002313::C:T--c.1019G>A--mutant-sequence	SLC6A9	ENST00000357730	Q	VWGDAASQIFYSLGCAWGGLITMASYNKFHNNCYQDSVIISITNCATSVYAGFVIFSILGFMANHLGVDVSRVADHGPGLAFVAYPEALTLLPISPLWSLLFFFMLILLGLGTQFCLLETLVTAIVDEVGNEWILQK	SYNKFHNNCYQDSVIISITNC	TRUE
vep_jurkat.vcf--SLC6A9--ENST00000360584--1:44002313::C:T--c.1181G>A--mutant-sequence	SLC6A9	ENST00000360584	Q	VWGDAASQIFYSLGCAWGGLITMASYNKFHNNCYQDSVIISITNCATSVYAGFVIFSILGFMANHLGVDVSRVADHGPGLAFVAYPEALTLLPISPLWSLLFFFMLILLGLGTQFCLLETLVTAIVDEVGNEWILQK	SYNKFHNNCYQDSVIISITNC	TRUE
vep_jurkat.vcf--SLC6A9--ENST00000372306--1:44002313::C:T--c.962G>A--mutant-sequence	SLC6A9	ENST00000372306	Q	VWGDAASQIFYSLGCAWGGLITMASYNKFHNNCYQDSVIISITNCATSVYAGFVIFSILGFMANHLGVDVSRVADHGPGLAFVAYPEALTLLPISPLWSLLFFFMLILLGLGTQFCLLETLVTAIVDEVGNEWILQK	SYNKFHNNCYQDSVIISITNC	TRUE
vep_jurkat.vcf--SLC6A9--ENST00000372307--1:44002313::C:T--c.767G>A--mutant-sequence	SLC6A9	ENST00000372307	Q	VWGDAASQIFYSLGCAWGGLITMASYNKFHNNCYQDSVIISITNCATSVYAGFVIFSILGFMANHLGVDVSRVADHGPGLAFVAYPEALTLLPISPLWSLLFFFMLILLGLGTQFCLLETLVTAIVDEVGNEWILQK	SYNKFHNNCYQDSVIISITNC	TRUE
vep_jurkat.vcf--SLC6A9--ENST00000372310--1:44002313::C:T--c.962G>A--mutant-sequence	SLC6A9	ENST00000372310	Q	VWGDAASQIFYSLGCAWGGLITMASYNKFHNNCYQDSVIISITNCATSVYAGFVIFSILGFMANHLGVDVSRVADHGPGLAFVAYPEALTLLPISPLWSLLFFFMLILLGLGTQFCLLETLVTAIVDEVGNEWILQK	SYNKFHNNCYQDSVIISITNC	TRUE
vep_jurkat.vcf--SLC6A9--ENST00000475075--1:44002313::C:T--c.629G>A--mutant-sequence	SLC6A9	ENST00000475075	Q	VWGDAASQIFYSLGCAWGGLITMASYNKFHNNCYQDSVIISITNCATSVYAGFVIFSILGFMANHLGVDVSRVADHGPGLAFVAYPEALTLLPISPLWSLLFFFMLILLGLGTQFCLLETLVTAIVDEVGNEWILQK	SYNKFHNNCYQDSVIISITNC	TRUE
vep_jurkat.vcf--SLC6A9--ENST00000673836--1:44002313::C:T--c.962G>A--mutant-sequence	SLC6A9	ENST00000673836				FALSE	Transcript ENST00000673836 not found
vep_jurkat.vcf--PLK3--ENST00000372201--1:44803611::G:A--c.1084G>A--mutant-sequence	PLK3	ENST00000372201	T	SKNHTQERDEVSGLVSGLMR	FGRKKKSKNHTQERDEVSGLV	TRUE
vep_jurkat.vcf--DYNLT4--ENST00000339355--1:44806037::G:A--c.632C>T--mutant-sequence	DYNLT4	ENST00000339355	V	ALWDVARDGLASVSYTNTSLFVVATVHGLYCE*	SVSYTNTSLFVVATVHGLYCE	TRUE
vep_jurkat.vcf--DYNLT4--ENST00000675259--1:44806037::G:A--c.632C>T--mutant-sequence	DYNLT4	ENST00000675259				FALSE	Transcript ENST00000675259 not found
vep_jurkat.vcf--PTCH2--ENST00000372192--1:44826583::G:A--c.2881C>T--mutant-sequence	PTCH2	ENST00000372192	W	TADFVEAIEGARAACAEAGQAGVHAYPSGSPFLFWEQYLGLWRCFLLAVCILLVCTFLVCALLLLNPWTAGLIVLVLAMMTVELFGIMGFLGIK	FLFWEQYLGLWRCFLLAVCIL	TRUE
vep_jurkat.vcf--PTCH2--ENST00000447098--1:44826583::G:A--c.2881C>T--mutant-sequence	PTCH2	ENST00000447098	W	TADFVEAIEGARAACAEAGQAGVHAYPSGSPFLFWEQYLGLWRCFLLAVCILLVCTFLVCALLLLNPWTAGLIVLVLAMMTVELFGIMGFLGIK	FLFWEQYLGLWRCFLLAVCIL	TRUE
vep_jurkat.vcf--PTCH2--ENST00000372192--1:44829221::G:A--c.1307C>T--mutant-sequence	PTCH2	ENST00000372192	V	VVGGYLLMLAYACVTMLRWDCAQSQGSVGLAGVLLVALVVASGLGLCALLGITFNAATTQVLPFLALGIGVDDVFLLAHAFTEALPGTPLQERMGECLQR	GLAGVLLVALVVASGLGLCAL	TRUE
vep_jurkat.vcf--PTCH2--ENST00000447098--1:44829221::G:A--c.1307C>T--mutant-sequence	PTCH2	ENST00000447098	V	VVGGYLLMLAYACVTMLRWDCAQSQGSVGLAGVLLVALVVASGLGLCALLGITFNAATTQVLPFLALGIGVDDVFLLAHAFTEALPGTPLQERMGECLQR	GLAGVLLVALVVASGLGLCAL	TRUE
vep_jurkat.vcf--EIF2B3--ENST00000360403--1:44978325::G:A--c.284C>T--mutant-sequence	EIF2B3	ENST00000360403	L	MKPDIVCIPDDADMGTADSLRYIYLKLK	GTADSLRYIYLKLKTDVLVLS	TRUE
vep_jurkat.vcf--EIF2B3--ENST00000372183--1:44978325::G:A--c.284C>T--mutant-sequence	EIF2B3	ENST00000372183	L	MKPDIVCIPDDADMGTADSLRYIYLKLK	GTADSLRYIYLKLKTDVLVLS	TRUE
vep_jurkat.vcf--EIF2B3--ENST00000480675--1:44978325::G:A--c.284C>T--mutant-sequence	EIF2B3	ENST00000480675				FALSE	Transcript ENST00000480675 not found
vep_jurkat.vcf--EIF2B3--ENST00000620860--1:44978325::G:A--c.284C>T--mutant-sequence	EIF2B3	ENST00000620860				FALSE	Transcript ENST00000620860 not found
vep_jurkat.vcf--ZSWIM5--ENST00000359600--1:45018474::C:T--c.3538G>A--mutant-sequence	ZSWIM5	ENST00000359600	M	KLMLLMRER	YKGKKKLMLLMRERFG*	TRUE
vep_jurkat.vcf--AKR1A1--ENST00000351829--1:45568639::C:T--c.707C>T--mutant-sequence	AKR1A1	ENST00000351829	V	AWRDPDEPVLLEEPVVLVLAEKYGR	PVLLEEPVVLVLAEKYGRSPA	TRUE
vep_jurkat.vcf--AKR1A1--ENST00000372070--1:45568639::C:T--c.707C>T--mutant-sequence	AKR1A1	ENST00000372070	V	AWRDPDEPVLLEEPVVLVLAEKYGR	PVLLEEPVVLVLAEKYGRSPA	TRUE
vep_jurkat.vcf--AKR1A1--ENST00000621846--1:45568639::C:T--c.707C>T--mutant-sequence	AKR1A1	ENST00000621846				FALSE	Transcript ENST00000621846 not found
vep_jurkat.vcf--POMGNT1--ENST00000371984--1:46194284::C:T--c.869G>A--mutant-sequence	POMGNT1	ENST00000371984	N	VEGYGSVCSCKDPTPIEFNPDPLPDNKVLNVPVAVIAGNRPNYLYR	SCKDPTPIEFNPDPLPDNKVL	TRUE
vep_jurkat.vcf--POMGNT1--ENST00000371992--1:46194284::C:T--c.869G>A--mutant-sequence	POMGNT1	ENST00000371992	N	VEGYGSVCSCKDPTPIEFNPDPLPDNKVLNVPVAVIAGNRPNYLYR	SCKDPTPIEFNPDPLPDNKVL	TRUE
vep_jurkat.vcf--POMGNT1--ENST00000396420--1:46194284::C:T--c.869G>A--mutant-sequence	POMGNT1	ENST00000396420				FALSE	Mutation position 869 not found in coding sequence.
vep_jurkat.vcf--POMGNT1--ENST00000685444--1:46194284::C:T--c.770G>A--mutant-sequence	POMGNT1	ENST00000685444				FALSE	Transcript ENST00000685444 not found
vep_jurkat.vcf--POMGNT1--ENST00000686379--1:46194284::C:T--c.869G>A--mutant-sequence	POMGNT1	ENST00000686379				FALSE	Transcript ENST00000686379 not found
vep_jurkat.vcf--POMGNT1--ENST00000686737--1:46194284::C:T--c.869G>A--mutant-sequence	POMGNT1	ENST00000686737				FALSE	Transcript ENST00000686737 not found
vep_jurkat.vcf--POMGNT1--ENST00000687149--1:46194284::C:T--c.869G>A--mutant-sequence	POMGNT1	ENST00000687149				FALSE	Transcript ENST00000687149 not found
vep_jurkat.vcf--POMGNT1--ENST00000687197--1:46194284::C:T--c.869G>A--mutant-sequence	POMGNT1	ENST00000687197				FALSE	Transcript ENST00000687197 not found
vep_jurkat.vcf--POMGNT1--ENST00000687683--1:46194284::C:T--c.869G>A--mutant-sequence	POMGNT1	ENST00000687683				FALSE	Transcript ENST00000687683 not found
vep_jurkat.vcf--POMGNT1--ENST00000688608--1:46194284::C:T--c.770G>A--mutant-sequence	POMGNT1	ENST00000688608				FALSE	Transcript ENST00000688608 not found
vep_jurkat.vcf--POMGNT1--ENST00000690678--1:46194284::C:T--c.869G>A--mutant-sequence	POMGNT1	ENST00000690678				FALSE	Transcript ENST00000690678 not found
vep_jurkat.vcf--POMGNT1--ENST00000691209--1:46194284::C:T--c.869G>A--mutant-sequence	POMGNT1	ENST00000691209				FALSE	Transcript ENST00000691209 not found
vep_jurkat.vcf--POMGNT1--ENST00000691243--1:46194284::C:T--c.869G>A--mutant-sequence	POMGNT1	ENST00000691243				FALSE	Transcript ENST00000691243 not found
vep_jurkat.vcf--POMGNT1--ENST00000692369--1:46194284::C:T--c.869G>A--mutant-sequence	POMGNT1	ENST00000692369				FALSE	Transcript ENST00000692369 not found
vep_jurkat.vcf--POMGNT1--ENST00000692635--1:46194284::C:T--c.869G>A--mutant-sequence	POMGNT1	ENST00000692635				FALSE	Transcript ENST00000692635 not found
vep_jurkat.vcf--POMGNT1--ENST00000693218--1:46194284::C:T--c.869G>A--mutant-sequence	POMGNT1	ENST00000693218				FALSE	Transcript ENST00000693218 not found
vep_jurkat.vcf--LRRC41--ENST00000343304--1:46286105::G:A--c.752C>T--mutant-sequence	LRRC41	ENST00000343304	V	HLLFSDVAAQQSLRQLLHQLIHHGAVSQVSLYSWPVPESALFILILTMSVGFWQPGPGGPPCRLCGEASR	ALFILILTMSVGFWQPGPGGP	TRUE
vep_jurkat.vcf--LRRC41--ENST00000472710--1:46286105::G:A--c.422C>T--mutant-sequence	LRRC41	ENST00000472710				FALSE	Transcript ENST00000472710 not found
vep_jurkat.vcf--LRRC41--ENST00000498402--1:46286105::G:A--c.686C>T--mutant-sequence	LRRC41	ENST00000498402				FALSE	Transcript ENST00000498402 not found
vep_jurkat.vcf--LRRC41--ENST00000615587--1:46286105::G:A--c.686C>T--mutant-sequence	LRRC41	ENST00000615587				FALSE	Transcript ENST00000615587 not found
vep_jurkat.vcf--LRRC41--ENST00000617190--1:46286105::G:A--c.752C>T--mutant-sequence	LRRC41	ENST00000617190				FALSE	Transcript ENST00000617190 not found
vep_jurkat.vcf--NSUN4--ENST00000474844--1:46361831::G:A--c.1140G>A--mutant-sequence	NSUN4	ENST00000474844	I	VFMDTFCFFSSCQVGELVIPNLMANFGPMYFCKIRR	ANFGPMYFCKIRRLT*	TRUE
vep_jurkat.vcf--NSUN4--ENST00000537428--1:46361831::G:A--c.993G>A--mutant-sequence	NSUN4	ENST00000537428	I	VFMDTFCFFSSCQVGELVIPNLMANFGPMYFCKIRR	ANFGPMYFCKIRRLT*	TRUE
vep_jurkat.vcf--MOB3C--ENST00000271139--1:46613160::C:A--c.162G>T--mutant-sequence	MOB3C	ENST00000271139				FALSE	CDS supplied is incorrect: G vs C.
vep_jurkat.vcf--MOB3C--ENST00000319928--1:46613160::C:A--c.162G>T--mutant-sequence	MOB3C	ENST00000319928	D	SVVRLPPGDNIDDWIAVHVVDFFNRINLIYGTMAER	LRSVVRLPPGDNIDDWIAVHV	TRUE
vep_jurkat.vcf--MOB3C--ENST00000371940--1:46613160::C:A--c.162G>T--mutant-sequence	MOB3C	ENST00000371940				FALSE	CDS supplied is incorrect: G vs C.
vep_jurkat.vcf--CYP4B1--ENST00000271153--1:46814021::C:T--c.730C>T--mutant-sequence	CYP4B1	ENST00000271153	C	DSSYYLAVSDLTLLMQQRLVSFQYHNDFIYWLTPHGCRFLR	DFIYWLTPHGCRFLRACQVAH	TRUE
vep_jurkat.vcf--CYP4B1--ENST00000371919--1:46814021::C:T--c.688C>T--mutant-sequence	CYP4B1	ENST00000371919	C	DSSYYLAVSDLTLLMQQRLVSFQYHNDFIYWLTPHGCRFLR	DFIYWLTPHGCRFLRACQVAH	TRUE
vep_jurkat.vcf--CYP4B1--ENST00000371923--1:46814021::C:T--c.733C>T--mutant-sequence	CYP4B1	ENST00000371923	C	DSSYYLAVSDLTLLMQQRLVSFQYHNDFIYWLTPHGCRFLR	DFIYWLTPHGCRFLRACQVAH	TRUE
vep_jurkat.vcf--CYP4B1--ENST00000640628--1:46814021::C:T--c.730C>T--mutant-sequence	CYP4B1	ENST00000640628				FALSE	Transcript ENST00000640628 not found
vep_jurkat.vcf--TAL1--ENST00000294339--1:47219776::C:T--c.940G>A--mutant-sequence	TAL1	ENST00000294339	T	DPVVGAGGGGGGGGGGAPPDDLLQDVLSPNSSCGSSLDGAASPDSYTEEPAPKHTTRSLHPAMLPAADGAGPR	YTEEPAPKHTTRSLHPAMLPA	TRUE
vep_jurkat.vcf--TAL1--ENST00000371884--1:47219776::C:T--c.940G>A--mutant-sequence	TAL1	ENST00000371884	T	DPVVGAGGGGGGGGGGAPPDDLLQDVLSPNSSCGSSLDGAASPDSYTEEPAPKHTTRSLHPAMLPAADGAGPR	YTEEPAPKHTTRSLHPAMLPA	TRUE
vep_jurkat.vcf--TAL1--ENST00000691006--1:47219776::C:T--c.940G>A--mutant-sequence	TAL1	ENST00000691006				FALSE	Transcript ENST00000691006 not found
vep_jurkat.vcf--STIL--ENST00000337817--1:47289532::T:C--c.785A>G--mutant-sequence	STIL	ENST00000337817				FALSE	CDS supplied is incorrect: A vs T.
vep_jurkat.vcf--STIL--ENST00000360380--1:47289532::T:C--c.926A>G--mutant-sequence	STIL	ENST00000360380	R	YIFNSSVQERVFSESGNFIIVLYSMTHREPEFYECFPCDGK	FIIVLYSMTHREPEFYECFPC	TRUE
vep_jurkat.vcf--STIL--ENST00000371877--1:47289532::T:C--c.926A>G--mutant-sequence	STIL	ENST00000371877	R	YIFNSSVQERVFSESGNFIIVLYSMTHREPEFYECFPCDGK	FIIVLYSMTHREPEFYECFPC	TRUE
vep_jurkat.vcf--STIL--ENST00000396221--1:47289532::T:C--c.926A>G--mutant-sequence	STIL	ENST00000396221	R	YIFNSSVQERVFSESGNFIIVLYSMTHREPEFYECFPCDGK	FIIVLYSMTHREPEFYECFPC	TRUE
vep_jurkat.vcf--STIL--ENST00000436811--1:47289532::T:C--c.926A>G--mutant-sequence	STIL	ENST00000436811				FALSE	Mutation position 926 not found in coding sequence.
vep_jurkat.vcf--STIL--ENST00000447475--1:47289532::T:C--c.785A>G--mutant-sequence	STIL	ENST00000447475	R	YIFNSSVQERVFSESGNFIIVLYSMTHREPEFYECFPCDGK	FIIVLYSMTHREPEFYECFPC	TRUE
vep_jurkat.vcf--STIL--ENST00000682977--1:47289532::T:C--c.785A>G--mutant-sequence	STIL	ENST00000682977				FALSE	Transcript ENST00000682977 not found
vep_jurkat.vcf--STIL--ENST00000683977--1:47289532::T:C--c.227A>G--mutant-sequence	STIL	ENST00000683977				FALSE	Transcript ENST00000683977 not found
vep_jurkat.vcf--SPATA6--ENST00000371847--1:48355686::T:C--c.1178A>G--mutant-sequence	SPATA6	ENST00000371847	R	NVLKSHQARQR	VKNVLKSHQARQRHLYDERDL	TRUE
vep_jurkat.vcf--SPATA6--ENST00000396199--1:48355686::T:C--c.1136A>G--mutant-sequence	SPATA6	ENST00000396199				FALSE	CDS supplied is incorrect: A vs C.
vep_jurkat.vcf--CC2D1B--ENST00000284376--1:52357057::G:T--c.1822C>A--mutant-sequence	CC2D1B	ENST00000284376	K	VPSPLTDEEGDFILIHHEDLRLSKK	LIHHEDLRLSKKAEEVYAQLQ	TRUE
vep_jurkat.vcf--CC2D1B--ENST00000371586--1:52357057::G:T--c.1840C>A--mutant-sequence	CC2D1B	ENST00000371586	K	VPSPLTDEEGDFILIHHEDLRLSKK	LIHHEDLRLSKKAEEVYAQLQ	TRUE
vep_jurkat.vcf--CC2D1B--ENST00000438021--1:52357057::G:T--c.1183C>A--mutant-sequence	CC2D1B	ENST00000438021	K	VPSPLTDEEGDFILIHHEDLRLSKK	LIHHEDLRLSKKAEEVYAQLQ	TRUE
vep_jurkat.vcf--CC2D1B--ENST00000450942--1:52357057::G:T--c.1282C>A--mutant-sequence	CC2D1B	ENST00000450942	K	VPSPLTDEEGDFILIHHEDLRLSKK	LIHHEDLRLSKKAEEVYAQLQ	TRUE
vep_jurkat.vcf--SLC1A7--ENST00000371494--1:53103564::C:T--c.479G>A--mutant-sequence	SLC1A7	ENST00000371494	H	NMFPANLVEATFKQYHTKTTPVVK	NLVEATFKQYHTKTTPVVKSP	TRUE
vep_jurkat.vcf--SLC1A7--ENST00000611397--1:53103564::C:T--c.263G>A--mutant-sequence	SLC1A7	ENST00000611397				FALSE	Transcript ENST00000611397 not found
vep_jurkat.vcf--SLC1A7--ENST00000620347--1:53103564::C:T--c.479G>A--mutant-sequence	SLC1A7	ENST00000620347				FALSE	Transcript ENST00000620347 not found
vep_jurkat.vcf--SLC1A7--ENST00000649098--1:53103564::C:T--c.479G>A--mutant-sequence	SLC1A7	ENST00000649098				FALSE	Transcript ENST00000649098 not found
vep_jurkat.vcf--DMRTB1--ENST00000371445--1:53459929::G:T--c.476G>T--mutant-sequence	DMRTB1	ENST00000371445	V	SHVEPSERAAVAMPSLAVPPFGAEAAGSGYPGPLDLRRPMR	RAAVAMPSLAVPPFGAEAAGS	TRUE
vep_jurkat.vcf--YIPF1--ENST00000072644--1:53866820::A:G--c.586T>C--mutant-sequence	YIPF1	ENST00000072644	H	NSKVMNIVSHSFLEIVCVYGYSLFIYIPTAILWIIPQKAVR	RNSKVMNIVSHSFLEIVCVYG	TRUE
vep_jurkat.vcf--YIPF1--ENST00000371399--1:53866820::A:G--c.37T>C--mutant-sequence	YIPF1	ENST00000371399	H	NSKVMNIVSHSFLEIVCVYGYSLFIYIPTAILWIIPQKAVR	RNSKVMNIVSHSFLEIVCVYG	TRUE
vep_jurkat.vcf--YIPF1--ENST00000464950--1:53866820::A:G--c.586T>C--mutant-sequence	YIPF1	ENST00000464950	H	NSKVMNIVSHSFLEIVCVYGYSLFIYIPTAILWIIPQKAVR	RNSKVMNIVSHSFLEIVCVYG	TRUE
vep_jurkat.vcf--PARS2--ENST00000371279--1:54758287::C:T--c.875G>A--mutant-sequence	PARS2	ENST00000371279	Y	LAICPRCSFSANMETLDLSQMNYPACQGPLTKTK	METLDLSQMNYPACQGPLTKT	TRUE
vep_jurkat.vcf--PARS2--ENST00000371279--1:54758534::A:G--c.628T>C--mutant-sequence	PARS2	ENST00000371279	H	EFYMKDMHTFDSSPEAAQQTYSLVCDAYCSLFNKLGLPFVK	RGREFYMKDMHTFDSSPEAAQ	TRUE
vep_jurkat.vcf--HOOK1--ENST00000371208--1:59849143::G:A--c.1202G>A--mutant-sequence	HOOK1	ENST00000371208	Q	ADTLAFEMKQLEEKHEALLK	RADTLAFEMKQLEEKHEALLK	TRUE
vep_jurkat.vcf--HOOK1--ENST00000685567--1:59849143::G:A--c.1076G>A--mutant-sequence	HOOK1	ENST00000685567				FALSE	Transcript ENST00000685567 not found
vep_jurkat.vcf--HOOK1--ENST00000687049--1:59849143::G:A--c.947G>A--mutant-sequence	HOOK1	ENST00000687049				FALSE	Transcript ENST00000687049 not found
vep_jurkat.vcf--NFIA--ENST00000371184--1:61082808::G:A--c.17G>A--mutant-sequence	NFIA	ENST00000371184	Y	MYSPLYLTQDEFHPFIEALLPHVRAFAYTWFNLQAR	MYSPLYLTQDEFHPFI	TRUE
vep_jurkat.vcf--NFIA--ENST00000371185--1:61082808::G:A--c.17G>A--mutant-sequence	NFIA	ENST00000371185	Y	MYSPLYLTQDEFHPFIEALLPHVRAFAYTWFNLQAR	MYSPLYLTQDEFHPFI	TRUE
vep_jurkat.vcf--NFIA--ENST00000371187--1:61082808::G:A--c.17G>A--mutant-sequence	NFIA	ENST00000371187	Y	MYSPLYLTQDEFHPFIEALLPHVRAFAYTWFNLQAR	MYSPLYLTQDEFHPFI	TRUE
vep_jurkat.vcf--NFIA--ENST00000371189--1:61082808::G:A--c.152G>A--mutant-sequence	NFIA	ENST00000371189	Y	TRIPQRPAVMYSPLYLTQDEFHPFIEALLPHVRAFAYTWFNLQAR	QRPAVMYSPLYLTQDEFHPFI	TRUE
vep_jurkat.vcf--NFIA--ENST00000403491--1:61082808::G:A--c.17G>A--mutant-sequence	NFIA	ENST00000403491	Y	MYSPLYLTQDEFHPFIEALLPHVRAFAYTWFNLQAR	MYSPLYLTQDEFHPFI	TRUE
vep_jurkat.vcf--NFIA--ENST00000482020--1:61082808::G:A--c.17G>A--mutant-sequence	NFIA	ENST00000482020	E	XPIAAETGPNFSLSDLESSSYYSMSPGAMRR	XPIAAETGPNFSLSDL	TRUE
vep_jurkat.vcf--NFIA--ENST00000485903--1:61082808::G:A--c.17G>A--mutant-sequence	NFIA	ENST00000485903	Y	MYSPLYLTQDEFHPFIEALLPHVRAFAYTWFNLQAR	MYSPLYLTQDEFHPFI	TRUE
vep_jurkat.vcf--NFIA--ENST00000662015--1:61082808::G:A--c.17G>A--mutant-sequence	NFIA	ENST00000662015				FALSE	Transcript ENST00000662015 not found
vep_jurkat.vcf--NFIA--ENST00000664149--1:61082808::G:A--c.17G>A--mutant-sequence	NFIA	ENST00000664149				FALSE	Transcript ENST00000664149 not found
vep_jurkat.vcf--NFIA--ENST00000670151--1:61082808::G:A--c.17G>A--mutant-sequence	NFIA	ENST00000670151				FALSE	Transcript ENST00000670151 not found
vep_jurkat.vcf--NFIA--ENST00000699965--1:61082808::G:A--c.17G>A--mutant-sequence	NFIA	ENST00000699965				FALSE	Transcript ENST00000699965 not found
vep_jurkat.vcf--NFIA--ENST00000699966--1:61082808::G:A--c.17G>A--mutant-sequence	NFIA	ENST00000699966				FALSE	Transcript ENST00000699966 not found
vep_jurkat.vcf--NFIA--ENST00000699967--1:61082808::G:A--c.17G>A--mutant-sequence	NFIA	ENST00000699967				FALSE	Transcript ENST00000699967 not found
vep_jurkat.vcf--NFIA--ENST00000699986--1:61082808::G:A--c.17G>A--mutant-sequence	NFIA	ENST00000699986				FALSE	Transcript ENST00000699986 not found
vep_jurkat.vcf--NFIA--ENST00000699987--1:61082808::G:A--c.17G>A--mutant-sequence	NFIA	ENST00000699987				FALSE	Transcript ENST00000699987 not found
vep_jurkat.vcf--NFIA--ENST00000699993--1:61082808::G:A--c.17G>A--mutant-sequence	NFIA	ENST00000699993				FALSE	Transcript ENST00000699993 not found
vep_jurkat.vcf--ROR1--ENST00000371079--1:64177524::C:T--c.1483C>T--mutant-sequence	ROR1	ENST00000371079	S	IYKGHLYLSGMDHAQLVAIKTLK	GKIYKGHLYLSGMDHAQLVAI	TRUE
vep_jurkat.vcf--CACHD1--ENST00000290039--1:64681269::C:T--c.3265C>T--mutant-sequence	CACHD1	ENST00000290039	C	RSHQHMSPLAAQEMSVCMSNLENDRDER	SPLAAQEMSVCMSNLENDRDE	TRUE
vep_jurkat.vcf--CACHD1--ENST00000650260--1:64681269::C:T--c.3016C>T--mutant-sequence	CACHD1	ENST00000650260				FALSE	Transcript ENST00000650260 not found
vep_jurkat.vcf--CACHD1--ENST00000651257--1:64681269::C:T--c.3418C>T--mutant-sequence	CACHD1	ENST00000651257				FALSE	Transcript ENST00000651257 not found
vep_jurkat.vcf--DNAJC6--ENST00000263441--1:65408705::A:T--c.2346A>T--mutant-sequence	DNAJC6	ENST00000263441	N	QKAADFEDLLSGQGFNAHNDKK	LLSGQGFNAHNDKKGPRTIAE	TRUE
vep_jurkat.vcf--DNAJC6--ENST00000371069--1:65408705::A:T--c.2556A>T--mutant-sequence	DNAJC6	ENST00000371069	N	QKAADFEDLLSGQGFNAHNDKK	LLSGQGFNAHNDKKGPRTIAE	TRUE
vep_jurkat.vcf--DNAJC6--ENST00000395325--1:65408705::A:T--c.2385A>T--mutant-sequence	DNAJC6	ENST00000395325	N	QKAADFEDLLSGQGFNAHNDKK	LLSGQGFNAHNDKKGPRTIAE	TRUE
vep_jurkat.vcf--SGIP1--ENST00000237247--1:66643699::G:A--c.451G>A--mutant-sequence	SGIP1	ENST00000237247	T	NAATVDELKASIGNITLSPSPVRK	DELKASIGNITLSPSPVRKSP	TRUE
vep_jurkat.vcf--SGIP1--ENST00000371037--1:66643699::G:A--c.439G>A--mutant-sequence	SGIP1	ENST00000371037	T	NAATVDELKASIGNITLSPSPVRK	DELKASIGNITLSPSPVRKSP	TRUE
vep_jurkat.vcf--SGIP1--ENST00000371039--1:66643699::G:A--c.367G>A--mutant-sequence	SGIP1	ENST00000371039	T	NAATVDELKASIGNITLSPSPVGAIKR	DELKASIGNITLSPSPVGAIK	TRUE
vep_jurkat.vcf--SGIP1--ENST00000424320--1:66643699::G:A--c.373G>A--mutant-sequence	SGIP1	ENST00000424320				FALSE	CDS supplied is incorrect: G vs C.
vep_jurkat.vcf--SGIP1--ENST00000435165--1:66643699::G:A--c.367G>A--mutant-sequence	SGIP1	ENST00000435165				FALSE	CDS supplied is incorrect: G vs T.
vep_jurkat.vcf--SGIP1--ENST00000480548--1:66643699::G:A--c.436G>A--mutant-sequence	SGIP1	ENST00000480548				FALSE	Transcript ENST00000480548 not found
vep_jurkat.vcf--SGIP1--ENST00000681971--1:66643699::G:A--c.439G>A--mutant-sequence	SGIP1	ENST00000681971				FALSE	Transcript ENST00000681971 not found
vep_jurkat.vcf--SGIP1--ENST00000682054--1:66643699::G:A--c.367G>A--mutant-sequence	SGIP1	ENST00000682054				FALSE	Transcript ENST00000682054 not found
vep_jurkat.vcf--SGIP1--ENST00000682150--1:66643699::G:A--c.367G>A--mutant-sequence	SGIP1	ENST00000682150				FALSE	Transcript ENST00000682150 not found
vep_jurkat.vcf--SGIP1--ENST00000682293--1:66643699::G:A--c.367G>A--mutant-sequence	SGIP1	ENST00000682293				FALSE	Transcript ENST00000682293 not found
vep_jurkat.vcf--SGIP1--ENST00000682416--1:66643699::G:A--c.439G>A--mutant-sequence	SGIP1	ENST00000682416				FALSE	Transcript ENST00000682416 not found
vep_jurkat.vcf--SGIP1--ENST00000682419--1:66643699::G:A--c.367G>A--mutant-sequence	SGIP1	ENST00000682419				FALSE	Transcript ENST00000682419 not found
vep_jurkat.vcf--SGIP1--ENST00000682476--1:66643699::G:A--c.439G>A--mutant-sequence	SGIP1	ENST00000682476				FALSE	Transcript ENST00000682476 not found
vep_jurkat.vcf--SGIP1--ENST00000682519--1:66643699::G:A--c.367G>A--mutant-sequence	SGIP1	ENST00000682519				FALSE	Transcript ENST00000682519 not found
vep_jurkat.vcf--SGIP1--ENST00000682707--1:66643699::G:A--c.439G>A--mutant-sequence	SGIP1	ENST00000682707				FALSE	Transcript ENST00000682707 not found
vep_jurkat.vcf--SGIP1--ENST00000682762--1:66643699::G:A--c.391G>A--mutant-sequence	SGIP1	ENST00000682762				FALSE	Transcript ENST00000682762 not found
vep_jurkat.vcf--SGIP1--ENST00000682816--1:66643699::G:A--c.367G>A--mutant-sequence	SGIP1	ENST00000682816				FALSE	Transcript ENST00000682816 not found
vep_jurkat.vcf--SGIP1--ENST00000682901--1:66643699::G:A--c.367G>A--mutant-sequence	SGIP1	ENST00000682901				FALSE	Transcript ENST00000682901 not found
vep_jurkat.vcf--SGIP1--ENST00000682938--1:66643699::G:A--c.367G>A--mutant-sequence	SGIP1	ENST00000682938				FALSE	Transcript ENST00000682938 not found
vep_jurkat.vcf--SGIP1--ENST00000682981--1:66643699::G:A--c.451G>A--mutant-sequence	SGIP1	ENST00000682981				FALSE	Transcript ENST00000682981 not found
vep_jurkat.vcf--SGIP1--ENST00000683067--1:66643699::G:A--c.451G>A--mutant-sequence	SGIP1	ENST00000683067				FALSE	Transcript ENST00000683067 not found
vep_jurkat.vcf--SGIP1--ENST00000683257--1:66643699::G:A--c.367G>A--mutant-sequence	SGIP1	ENST00000683257				FALSE	Transcript ENST00000683257 not found
vep_jurkat.vcf--SGIP1--ENST00000683291--1:66643699::G:A--c.367G>A--mutant-sequence	SGIP1	ENST00000683291				FALSE	Transcript ENST00000683291 not found
vep_jurkat.vcf--SGIP1--ENST00000683311--1:66643699::G:A--c.367G>A--mutant-sequence	SGIP1	ENST00000683311				FALSE	Transcript ENST00000683311 not found
vep_jurkat.vcf--SGIP1--ENST00000683499--1:66643699::G:A--c.439G>A--mutant-sequence	SGIP1	ENST00000683499				FALSE	Transcript ENST00000683499 not found
vep_jurkat.vcf--SGIP1--ENST00000683581--1:66643699::G:A--c.367G>A--mutant-sequence	SGIP1	ENST00000683581				FALSE	Transcript ENST00000683581 not found
vep_jurkat.vcf--SGIP1--ENST00000683604--1:66643699::G:A--c.367G>A--mutant-sequence	SGIP1	ENST00000683604				FALSE	Transcript ENST00000683604 not found
vep_jurkat.vcf--SGIP1--ENST00000684083--1:66643699::G:A--c.367G>A--mutant-sequence	SGIP1	ENST00000684083				FALSE	Transcript ENST00000684083 not found
vep_jurkat.vcf--SGIP1--ENST00000684168--1:66643699::G:A--c.439G>A--mutant-sequence	SGIP1	ENST00000684168				FALSE	Transcript ENST00000684168 not found
vep_jurkat.vcf--SGIP1--ENST00000684178--1:66643699::G:A--c.439G>A--mutant-sequence	SGIP1	ENST00000684178				FALSE	Transcript ENST00000684178 not found
vep_jurkat.vcf--SGIP1--ENST00000684539--1:66643699::G:A--c.367G>A--mutant-sequence	SGIP1	ENST00000684539				FALSE	Transcript ENST00000684539 not found
vep_jurkat.vcf--SGIP1--ENST00000684651--1:66643699::G:A--c.520G>A--mutant-sequence	SGIP1	ENST00000684651				FALSE	Transcript ENST00000684651 not found
vep_jurkat.vcf--SGIP1--ENST00000684664--1:66643699::G:A--c.367G>A--mutant-sequence	SGIP1	ENST00000684664				FALSE	Transcript ENST00000684664 not found
vep_jurkat.vcf--SGIP1--ENST00000684750--1:66643699::G:A--c.439G>A--mutant-sequence	SGIP1	ENST00000684750				FALSE	Transcript ENST00000684750 not found
vep_jurkat.vcf--SGIP1--ENST00000684751--1:66643699::G:A--c.367G>A--mutant-sequence	SGIP1	ENST00000684751				FALSE	Transcript ENST00000684751 not found
vep_jurkat.vcf--PTGFR--ENST00000370756--1:78493005::G:A--c.262G>A--mutant-sequence	PTGFR	ENST00000370756	T	SKASFLLLASGLVITDFFGHLINGAITVFVYASDKEWIR	FFGHLINGAITVFVYASDKEW	TRUE
vep_jurkat.vcf--PTGFR--ENST00000370757--1:78493005::G:A--c.262G>A--mutant-sequence	PTGFR	ENST00000370757	T	SKASFLLLASGLVITDFFGHLINGAITVFVYASDKEWIR	FFGHLINGAITVFVYASDKEW	TRUE
vep_jurkat.vcf--PTGFR--ENST00000370758--1:78493005::G:A--c.262G>A--mutant-sequence	PTGFR	ENST00000370758	T	SKASFLLLASGLVITDFFGHLINGAITVFVYASDKEWIR	FFGHLINGAITVFVYASDKEW	TRUE
vep_jurkat.vcf--PTGFR--ENST00000497923--1:78493005::G:A--c.262G>A--mutant-sequence	PTGFR	ENST00000497923	T	SKASFLLLASGLVITDFFGHLINGAITVFVYASDKEWIR	FFGHLINGAITVFVYASDKEW	TRUE
vep_jurkat.vcf--ADGRL2--ENST00000319517--1:81943200::C:A--c.629C>A--mutant-sequence	ADGRL2	ENST00000319517	N	LPNRVDGNGFVVYDGAVFFNKER	TYKLPNRVDGNGFVVYDGAVF	TRUE
vep_jurkat.vcf--ADGRL2--ENST00000359929--1:81943200::C:A--c.629C>A--mutant-sequence	ADGRL2	ENST00000359929	N	LPNRVDGNGFVVYDGAVFFNKER	TYKLPNRVDGNGFVVYDGAVF	TRUE
vep_jurkat.vcf--ADGRL2--ENST00000370713--1:81943200::C:A--c.629C>A--mutant-sequence	ADGRL2	ENST00000370713	N	LPNRVDGNGFVVYDGAVFFNKER	TYKLPNRVDGNGFVVYDGAVF	TRUE
vep_jurkat.vcf--ADGRL2--ENST00000370715--1:81943200::C:A--c.629C>A--mutant-sequence	ADGRL2	ENST00000370715	N	LPNRVDGNGFVVYDGAVFFNKER	TYKLPNRVDGNGFVVYDGAVF	TRUE
vep_jurkat.vcf--ADGRL2--ENST00000370717--1:81943200::C:A--c.629C>A--mutant-sequence	ADGRL2	ENST00000370717	N	LPNRVDGNGFVVYDGAVFFNKER	TYKLPNRVDGNGFVVYDGAVF	TRUE
vep_jurkat.vcf--ADGRL2--ENST00000370721--1:81943200::C:A--c.641C>A--mutant-sequence	ADGRL2	ENST00000370721	N	LPNRVDGNGFVVYDGAVFFNKER	TYKLPNRVDGNGFVVYDGAVF	TRUE
vep_jurkat.vcf--ADGRL2--ENST00000370723--1:81943200::C:A--c.629C>A--mutant-sequence	ADGRL2	ENST00000370723	N	LPNRVDGNGFVVYDGAVFFNKER	TYKLPNRVDGNGFVVYDGAVF	TRUE
vep_jurkat.vcf--ADGRL2--ENST00000370725--1:81943200::C:A--c.629C>A--mutant-sequence	ADGRL2	ENST00000370725	N	LPNRVDGNGFVVYDGAVFFNKER	TYKLPNRVDGNGFVVYDGAVF	TRUE
vep_jurkat.vcf--ADGRL2--ENST00000370727--1:81943200::C:A--c.629C>A--mutant-sequence	ADGRL2	ENST00000370727	N	LPNRVDGNGFVVYDGAVFFNKER	TYKLPNRVDGNGFVVYDGAVF	TRUE
vep_jurkat.vcf--ADGRL2--ENST00000370728--1:81943200::C:A--c.629C>A--mutant-sequence	ADGRL2	ENST00000370728	N	LPNRVDGNGFVVYDGAVFFNKER	TYKLPNRVDGNGFVVYDGAVF	TRUE
vep_jurkat.vcf--ADGRL2--ENST00000370730--1:81943200::C:A--c.629C>A--mutant-sequence	ADGRL2	ENST00000370730	N	LPNRVDGNGFVVYDGAVFFNKER	TYKLPNRVDGNGFVVYDGAVF	TRUE
vep_jurkat.vcf--ADGRL2--ENST00000449420--1:81943200::C:A--c.233C>A--mutant-sequence	ADGRL2	ENST00000449420	N	LPNRVDGNGFVVYDGAVFFNKER	TYKLPNRVDGNGFVVYDGAVF	TRUE
vep_jurkat.vcf--ADGRL2--ENST00000627151--1:81943200::C:A--c.629C>A--mutant-sequence	ADGRL2	ENST00000627151				FALSE	Transcript ENST00000627151 not found
vep_jurkat.vcf--ADGRL2--ENST00000674168--1:81943200::C:A--c.629C>A--mutant-sequence	ADGRL2	ENST00000674168				FALSE	Transcript ENST00000674168 not found
vep_jurkat.vcf--ADGRL2--ENST00000674208--1:81943200::C:A--c.629C>A--mutant-sequence	ADGRL2	ENST00000674208				FALSE	Transcript ENST00000674208 not found
vep_jurkat.vcf--ADGRL2--ENST00000674209--1:81943200::C:A--c.629C>A--mutant-sequence	ADGRL2	ENST00000674209				FALSE	Transcript ENST00000674209 not found
vep_jurkat.vcf--ADGRL2--ENST00000674307--1:81943200::C:A--c.629C>A--mutant-sequence	ADGRL2	ENST00000674307				FALSE	Transcript ENST00000674307 not found
vep_jurkat.vcf--ADGRL2--ENST00000674393--1:81943200::C:A--c.629C>A--mutant-sequence	ADGRL2	ENST00000674393				FALSE	Transcript ENST00000674393 not found
vep_jurkat.vcf--ADGRL2--ENST00000674407--1:81943200::C:A--c.629C>A--mutant-sequence	ADGRL2	ENST00000674407				FALSE	Transcript ENST00000674407 not found
vep_jurkat.vcf--ADGRL2--ENST00000674419--1:81943200::C:A--c.629C>A--mutant-sequence	ADGRL2	ENST00000674419				FALSE	Transcript ENST00000674419 not found
vep_jurkat.vcf--ADGRL2--ENST00000674442--1:81943200::C:A--c.629C>A--mutant-sequence	ADGRL2	ENST00000674442				FALSE	Transcript ENST00000674442 not found
vep_jurkat.vcf--ADGRL2--ENST00000674489--1:81943200::C:A--c.629C>A--mutant-sequence	ADGRL2	ENST00000674489				FALSE	Transcript ENST00000674489 not found
vep_jurkat.vcf--ADGRL2--ENST00000686636--1:81943200::C:A--c.641C>A--mutant-sequence	ADGRL2	ENST00000686636				FALSE	Transcript ENST00000686636 not found
vep_jurkat.vcf--ADGRL2--ENST00000319517--1:81943397::A:G--c.826A>G--mutant-sequence	ADGRL2	ENST00000319517	V	WGGKTDIDLAVDENGLWVVYATEQNNGMIVISQLNPYTLRFEATWETVYDK	LAVDENGLWVVYATEQNNGMI	TRUE
vep_jurkat.vcf--ADGRL2--ENST00000359929--1:81943397::A:G--c.826A>G--mutant-sequence	ADGRL2	ENST00000359929	V	WGGKTDIDLAVDENGLWVVYATEQNNGMIVISQLNPYTLRFEATWETVYDK	LAVDENGLWVVYATEQNNGMI	TRUE
vep_jurkat.vcf--ADGRL2--ENST00000370713--1:81943397::A:G--c.826A>G--mutant-sequence	ADGRL2	ENST00000370713	V	WGGKTDIDLAVDENGLWVVYATEQNNGMIVISQLNPYTLRFEATWETVYDK	LAVDENGLWVVYATEQNNGMI	TRUE
vep_jurkat.vcf--ADGRL2--ENST00000370715--1:81943397::A:G--c.826A>G--mutant-sequence	ADGRL2	ENST00000370715	V	WGGKTDIDLAVDENGLWVVYATEQNNGMIVISQLNPYTLRFEATWETVYDK	LAVDENGLWVVYATEQNNGMI	TRUE
vep_jurkat.vcf--ADGRL2--ENST00000370717--1:81943397::A:G--c.826A>G--mutant-sequence	ADGRL2	ENST00000370717	V	WGGKTDIDLAVDENGLWVVYATEQNNGMIVISQLNPYTLRFEATWETVYDK	LAVDENGLWVVYATEQNNGMI	TRUE
vep_jurkat.vcf--ADGRL2--ENST00000370721--1:81943397::A:G--c.838A>G--mutant-sequence	ADGRL2	ENST00000370721	V	WGGKTDIDLAVDENGLWVVYATEQNNGMIVISQLNPYTLRFEATWETVYDK	LAVDENGLWVVYATEQNNGMI	TRUE
vep_jurkat.vcf--ADGRL2--ENST00000370723--1:81943397::A:G--c.826A>G--mutant-sequence	ADGRL2	ENST00000370723	V	WGGKTDIDLAVDENGLWVVYATEQNNGMIVISQLNPYTLRFEATWETVYDK	LAVDENGLWVVYATEQNNGMI	TRUE
vep_jurkat.vcf--ADGRL2--ENST00000370725--1:81943397::A:G--c.826A>G--mutant-sequence	ADGRL2	ENST00000370725	V	WGGKTDIDLAVDENGLWVVYATEQNNGMIVISQLNPYTLRFEATWETVYDK	LAVDENGLWVVYATEQNNGMI	TRUE
vep_jurkat.vcf--ADGRL2--ENST00000370727--1:81943397::A:G--c.826A>G--mutant-sequence	ADGRL2	ENST00000370727	V	WGGKTDIDLAVDENGLWVVYATEQNNGMIVISQLNPYTLRFEATWETVYDK	LAVDENGLWVVYATEQNNGMI	TRUE
vep_jurkat.vcf--ADGRL2--ENST00000370728--1:81943397::A:G--c.826A>G--mutant-sequence	ADGRL2	ENST00000370728	V	WGGKTDIDLAVDENGLWVVYATEQNNGMIVISQLNPYTLRFEATWETVYDK	LAVDENGLWVVYATEQNNGMI	TRUE
vep_jurkat.vcf--ADGRL2--ENST00000370730--1:81943397::A:G--c.826A>G--mutant-sequence	ADGRL2	ENST00000370730	V	WGGKTDIDLAVDENGLWVVYATEQNNGMIVISQLNPYTLRFEATWETVYDK	LAVDENGLWVVYATEQNNGMI	TRUE
vep_jurkat.vcf--ADGRL2--ENST00000449420--1:81943397::A:G--c.430A>G--mutant-sequence	ADGRL2	ENST00000449420	V	WGGKTDIDLAVDENGLWVVYATEQNNGMIVISQLNPYTLRFEATWETVYDK	LAVDENGLWVVYATEQNNGMI	TRUE
vep_jurkat.vcf--ADGRL2--ENST00000627151--1:81943397::A:G--c.826A>G--mutant-sequence	ADGRL2	ENST00000627151				FALSE	Transcript ENST00000627151 not found
vep_jurkat.vcf--ADGRL2--ENST00000674168--1:81943397::A:G--c.826A>G--mutant-sequence	ADGRL2	ENST00000674168				FALSE	Transcript ENST00000674168 not found
vep_jurkat.vcf--ADGRL2--ENST00000674208--1:81943397::A:G--c.826A>G--mutant-sequence	ADGRL2	ENST00000674208				FALSE	Transcript ENST00000674208 not found
vep_jurkat.vcf--ADGRL2--ENST00000674209--1:81943397::A:G--c.826A>G--mutant-sequence	ADGRL2	ENST00000674209				FALSE	Transcript ENST00000674209 not found
vep_jurkat.vcf--ADGRL2--ENST00000674307--1:81943397::A:G--c.826A>G--mutant-sequence	ADGRL2	ENST00000674307				FALSE	Transcript ENST00000674307 not found
vep_jurkat.vcf--ADGRL2--ENST00000674393--1:81943397::A:G--c.826A>G--mutant-sequence	ADGRL2	ENST00000674393				FALSE	Transcript ENST00000674393 not found
vep_jurkat.vcf--ADGRL2--ENST00000674407--1:81943397::A:G--c.826A>G--mutant-sequence	ADGRL2	ENST00000674407				FALSE	Transcript ENST00000674407 not found
vep_jurkat.vcf--ADGRL2--ENST00000674419--1:81943397::A:G--c.826A>G--mutant-sequence	ADGRL2	ENST00000674419				FALSE	Transcript ENST00000674419 not found
vep_jurkat.vcf--ADGRL2--ENST00000674442--1:81943397::A:G--c.826A>G--mutant-sequence	ADGRL2	ENST00000674442				FALSE	Transcript ENST00000674442 not found
vep_jurkat.vcf--ADGRL2--ENST00000674489--1:81943397::A:G--c.826A>G--mutant-sequence	ADGRL2	ENST00000674489				FALSE	Transcript ENST00000674489 not found
vep_jurkat.vcf--ADGRL2--ENST00000686636--1:81943397::A:G--c.838A>G--mutant-sequence	ADGRL2	ENST00000686636				FALSE	Transcript ENST00000686636 not found
vep_jurkat.vcf--TTLL7--ENST00000260505--1:83907592::C:T--c.1856G>A--mutant-sequence	TTLL7	ENST00000260505	H	SVSCPRSISAQSPSSGDTHPFSAQQMISVSRPTSASRSHSLNR	SAQSPSSGDTHPFSAQQMISV	TRUE
vep_jurkat.vcf--TTLL7--ENST00000474957--1:83907592::C:T--c.911G>A--mutant-sequence	TTLL7	ENST00000474957	H	SVSCPRSISAQSPSSGDTHPFSAQQMISVSRPTSASRSHSLNR	SAQSPSSGDTHPFSAQQMISV	TRUE
vep_jurkat.vcf--TTLL7--ENST00000480174--1:83907592::C:T--c.1856G>A--mutant-sequence	TTLL7	ENST00000480174	H	SVSCPRSISAQSPSSGDTHPFSAQQMISVSRPTSASRSHSLNR	SAQSPSSGDTHPFSAQQMISV	TRUE
vep_jurkat.vcf--TTLL7--ENST00000485638--1:83907592::C:T--c.1508G>A--mutant-sequence	TTLL7	ENST00000485638	H	SVSCPRSISAQSPSSGDTHPFSAQQMISVSRPTSASRSHSLNR	SAQSPSSGDTHPFSAQQMISV	TRUE
vep_jurkat.vcf--GTF2B--ENST00000370500--1:88857475::A:G--c.548T>C--mutant-sequence	GTF2B	ENST00000370500	A	TFKEICAASRISK	VPRTFKEICAASRISKKEIGR	TRUE
vep_jurkat.vcf--GTF2B--ENST00000418217--1:88857475::A:G--c.533T>C--mutant-sequence	GTF2B	ENST00000418217	A	TFKEICAASRISK	VPRTFKEICAASRISKKEIGR	TRUE
vep_jurkat.vcf--GTF2B--ENST00000448623--1:88857475::A:G--c.545T>C--mutant-sequence	GTF2B	ENST00000448623	A	TFKEICAASRISK	VPRTFKEICAASRISKKEIGR	TRUE
vep_jurkat.vcf--GBP5--ENST00000370459--1:89262684::TTTC:T--c.1461_1463del--mutant-sequence	GBP5	ENST00000370459	K	KKEAQVK	DQALTETEKKKEAQVKAEAEK	TRUE
vep_jurkat.vcf--LRRC8B--ENST00000330947--1:89583111::C:T--c.461C>T--mutant-sequence	LRRC8B	ENST00000330947	V	FFPYLVLLHTLIFAACSNFWLHYPSTSSRLEHFVVILHKCFDSPWTTR	STSSRLEHFVVILHKCFDSPW	TRUE
vep_jurkat.vcf--LRRC8B--ENST00000439853--1:89583111::C:T--c.461C>T--mutant-sequence	LRRC8B	ENST00000439853	V	FFPYLVLLHTLIFAACSNFWLHYPSTSSRLEHFVVILHKCFDSPWTTR	STSSRLEHFVVILHKCFDSPW	TRUE
vep_jurkat.vcf--LRRC8B--ENST00000639264--1:89583111::C:T--c.461C>T--mutant-sequence	LRRC8B	ENST00000639264				FALSE	Transcript ENST00000639264 not found
vep_jurkat.vcf--LRRC8B--ENST00000640258--1:89583111::C:T--c.461C>T--mutant-sequence	LRRC8B	ENST00000640258				FALSE	Transcript ENST00000640258 not found
vep_jurkat.vcf--LRRC8B--ENST00000330947--1:89583543::G:A--c.893G>A--mutant-sequence	LRRC8B	ENST00000330947	E	QIIVKVILFVLIITYVPYFLTHITLEIDCSVDVQAFTEYKR	DCSVDVQAFTEYKRYQCVYSL	TRUE
vep_jurkat.vcf--LRRC8B--ENST00000439853--1:89583543::G:A--c.893G>A--mutant-sequence	LRRC8B	ENST00000439853	E	QIIVKVILFVLIITYVPYFLTHITLEIDCSVDVQAFTEYKR	DCSVDVQAFTEYKRYQCVYSL	TRUE
vep_jurkat.vcf--LRRC8B--ENST00000639264--1:89583543::G:A--c.893G>A--mutant-sequence	LRRC8B	ENST00000639264				FALSE	Transcript ENST00000639264 not found
vep_jurkat.vcf--LRRC8B--ENST00000640258--1:89583543::G:A--c.893G>A--mutant-sequence	LRRC8B	ENST00000640258				FALSE	Transcript ENST00000640258 not found
vep_jurkat.vcf--LRRC8D--ENST00000337338--1:89934759::A:T--c.1691A>T--mutant-sequence	LRRC8D	ENST00000337338	V	NLRVLYLIGNLNSENNKMIGLESLR	AWVYLLKNLRVLYLIGNLNSE	TRUE
vep_jurkat.vcf--LRRC8D--ENST00000394593--1:89934759::A:T--c.1691A>T--mutant-sequence	LRRC8D	ENST00000394593	V	NLRVLYLIGNLNSENNKMIGLESLR	AWVYLLKNLRVLYLIGNLNSE	TRUE
vep_jurkat.vcf--ZNF326--ENST00000340281--1:90027646::A:G--c.1694A>G--mutant-sequence	ZNF326	ENST00000340281	G	IDEPIEEEEDEDEEEEAEEVGEVEEVEEVEEVREGGIEGEGNIQGVGEGGEVGVVGEVEGVGEVEEVEELEEGTAK	EVEEVEELEEGTAKEEPADFP	TRUE
vep_jurkat.vcf--ZNF326--ENST00000370447--1:90027646::A:G--c.1427A>G--mutant-sequence	ZNF326	ENST00000370447	G	IDEPIEEEEDEDEEEEAEEVGEVEEVEEVEEVREGGIEGEGNIQGVGEGGEVGVVGEVEGVGEVEEVEELEEGTAK	EVEEVEELEEGTAKEEPADFP	TRUE
vep_jurkat.vcf--GFI1--ENST00000294702--1:92483376::C:T--c.112G>A--mutant-sequence	GFI1	ENST00000294702	T	LENVPAPSRTDSTSNAGGAKAEPR	RLENVPAPSRTDSTSNAGGAK	TRUE
vep_jurkat.vcf--GFI1--ENST00000370332--1:92483376::C:T--c.112G>A--mutant-sequence	GFI1	ENST00000370332	T	LENVPAPSRTDSTSNAGGAKAEPR	RLENVPAPSRTDSTSNAGGAK	TRUE
vep_jurkat.vcf--GFI1--ENST00000427103--1:92483376::C:T--c.112G>A--mutant-sequence	GFI1	ENST00000427103	T	LENVPAPSRTDSTSNAGGAKAEPR	RLENVPAPSRTDSTSNAGGAK	TRUE
vep_jurkat.vcf--GFI1--ENST00000483490--1:92483376::C:T--c.112G>A--mutant-sequence	GFI1	ENST00000483490				FALSE	Transcript ENST00000483490 not found
vep_jurkat.vcf--GFI1--ENST00000696669--1:92483376::C:T--c.112G>A--mutant-sequence	GFI1	ENST00000696669				FALSE	Transcript ENST00000696669 not found
vep_jurkat.vcf--GFI1--ENST00000696670--1:92483376::C:T--c.112G>A--mutant-sequence	GFI1	ENST00000696670				FALSE	Transcript ENST00000696670 not found
vep_jurkat.vcf--EVI5--ENST00000370331--1:92513931::G:A--c.2158C>T--mutant-sequence	EVI5	ENST00000370331	S	GQRGFSGQSPFDGIHIVNHLIGDDESFHSSDEDFIDNSLQETGVGFPLHGKSGSMSLDPAVADGSESETEDSVLETR	LKGQRGFSGQSPFDGIHIVNH	TRUE
vep_jurkat.vcf--EVI5--ENST00000540033--1:92513931::G:A--c.2191C>T--mutant-sequence	EVI5	ENST00000540033				FALSE	CDS supplied is incorrect: C vs T.
vep_jurkat.vcf--EVI5--ENST00000684568--1:92513931::G:A--c.2206C>T--mutant-sequence	EVI5	ENST00000684568				FALSE	Transcript ENST00000684568 not found
vep_jurkat.vcf--EVI5--ENST00000706843--1:92513931::G:A--c.2182C>T--mutant-sequence	EVI5	ENST00000706843				FALSE	Transcript ENST00000706843 not found
vep_jurkat.vcf--EVI5--ENST00000706846--1:92513931::G:A--c.2206C>T--mutant-sequence	EVI5	ENST00000706846				FALSE	Transcript ENST00000706846 not found
vep_jurkat.vcf--EVI5--ENST00000706867--1:92513931::G:A--c.2297C>T--mutant-sequence	EVI5	ENST00000706867				FALSE	Transcript ENST00000706867 not found
vep_jurkat.vcf--EVI5--ENST00000706868--1:92513931::G:A--c.2216C>T--mutant-sequence	EVI5	ENST00000706868				FALSE	Transcript ENST00000706868 not found
vep_jurkat.vcf--EVI5--ENST00000706885--1:92513931::G:A--c.2071C>T--mutant-sequence	EVI5	ENST00000706885				FALSE	Transcript ENST00000706885 not found
vep_jurkat.vcf--FNBP1L--ENST00000260506--1:93546879::A:T--c.1138A>T--mutant-sequence	FNBP1L	ENST00000260506	Y	DVYEKYPQMGDPGSLQPKLAETMNNIDR	LNKMKDVYEKYPQMGDPGSLQ	TRUE
vep_jurkat.vcf--FNBP1L--ENST00000271234--1:93546879::A:T--c.1312A>T--mutant-sequence	FNBP1L	ENST00000271234	Y	DVYEKYPQMGDPGSLQPKLAETMNNIDR	LNKMKDVYEKYPQMGDPGSLQ	TRUE
vep_jurkat.vcf--FNBP1L--ENST00000370253--1:93546879::A:T--c.1138A>T--mutant-sequence	FNBP1L	ENST00000370253	Y	DVYEKYPQMGDPGSLQPKLAETMNNIDR	LNKMKDVYEKYPQMGDPGSLQ	TRUE
vep_jurkat.vcf--FNBP1L--ENST00000424449--1:93546879::A:T--c.850A>T--mutant-sequence	FNBP1L	ENST00000424449	Y	DVYEKYPQMGDPGSLQPKLAETMNNIDR	LNKMKDVYEKYPQMGDPGSLQ	TRUE
vep_jurkat.vcf--BCAR3--ENST00000260502--1:93588996::G:A--c.910C>T--mutant-sequence	BCAR3	ENST00000260502	S	LSLTMGGVQAREQNLSRGNLLR	GGVQAREQNLSRGNLLRNKEK	TRUE
vep_jurkat.vcf--BCAR3--ENST00000370243--1:93588996::G:A--c.910C>T--mutant-sequence	BCAR3	ENST00000370243	S	LSLTMGGVQAREQNLSRGNLLR	GGVQAREQNLSRGNLLRNKEK	TRUE
vep_jurkat.vcf--BCAR3--ENST00000370244--1:93588996::G:A--c.910C>T--mutant-sequence	BCAR3	ENST00000370244	S	LSLTMGGVQAREQNLSRGNLLR	GGVQAREQNLSRGNLLRNKEK	TRUE
vep_jurkat.vcf--BCAR3--ENST00000370247--1:93588996::G:A--c.637C>T--mutant-sequence	BCAR3	ENST00000370247	S	LSLTMGGVQAREQNLSRGNLLR	GGVQAREQNLSRGNLLRNKEK	TRUE
vep_jurkat.vcf--PLPPR4--ENST00000370185--1:99305829::C:T--c.967C>T--mutant-sequence	PLPPR4	ENST00000370185				FALSE	CDS supplied is incorrect: C vs G.
vep_jurkat.vcf--PLPPR4--ENST00000457765--1:99305829::C:T--c.793C>T--mutant-sequence	PLPPR4	ENST00000457765				FALSE	CDS supplied is incorrect: C vs G.
vep_jurkat.vcf--SLC25A24--ENST00000370041--1:108139168::G:T--c.1082C>A--mutant-sequence	SLC25A24	ENST00000370041	Y	SYWLDNFAKDYVNPGVMVLLGCGALSSTCGQLASYPLALVRTR	SYWLDNFAKDYVNPGVMVLLG	TRUE
vep_jurkat.vcf--SLC25A24--ENST00000565488--1:108139168::G:T--c.1139C>A--mutant-sequence	SLC25A24	ENST00000565488	Y	SYWLDNFAKDYVNPGVMVLLGCGALSSTCGQLASYPLALVRTR	SYWLDNFAKDYVNPGVMVLLG	TRUE
vep_jurkat.vcf--AKNAD1--ENST00000369995--1:108835037::C:T--c.1556G>A--mutant-sequence	AKNAD1	ENST00000369995	D	YTSAPSLPVSSPVTLDDLASTFSSLSNEIPKEHPDHPSGPRGSGGSEVTGTPQGGPQEAPNEELCELAPQTYLNGHYGDAAAQNKPDQVAMR	LSNEIPKEHPDHPSGPRGSGG	TRUE
vep_jurkat.vcf--AKNAD1--ENST00000370001--1:108835037::C:T--c.1556G>A--mutant-sequence	AKNAD1	ENST00000370001	D	YTSAPSLPVSSPVTLDDLASTFSSLSNEIPKEHPDHPSGPRGSGGSEVTGTPQGGPQEAPNEELCELAPQTYLNGHYGDAAAQNKPDQVAMR	LSNEIPKEHPDHPSGPRGSGG	TRUE
vep_jurkat.vcf--AKNAD1--ENST00000461774--1:108835037::C:T--c.1556G>A--mutant-sequence	AKNAD1	ENST00000461774	D	YTSAPSLPVSSPVTLDDLASTFSSLSNEIPKEHPDHPSGPRGSGGSEVTGTPQGGPQEAPNEELCELAPQTR	LSNEIPKEHPDHPSGPRGSGG	TRUE
vep_jurkat.vcf--CELSR2--ENST00000271332--1:109251308::A:G--c.1229A>G--mutant-sequence	CELSR2	ENST00000271332	G	YVVQVRGDVTPGAPVLRVTASDR	SEKRYVVQVRGDVTPGAPVLR	TRUE
vep_jurkat.vcf--ATXN7L2--ENST00000369870--1:109487688::G:A--c.584G>A--mutant-sequence	ATXN7L2	ENST00000369870	K	DSPGKPPMAPPSKEPPGKENIEIIPSEGSSHWAEGSPPEK	MAPPSKEPPGKENIEIIPSEG	TRUE
vep_jurkat.vcf--ATXN7L2--ENST00000459635--1:109487688::G:A--c.680G>A--mutant-sequence	ATXN7L2	ENST00000459635				FALSE	Transcript ENST00000459635 not found
vep_jurkat.vcf--ATXN7L2--ENST00000604728--1:109487688::G:A--c.680G>A--mutant-sequence	ATXN7L2	ENST00000604728				FALSE	Transcript ENST00000604728 not found
vep_jurkat.vcf--ATXN7L2--ENST00000683729--1:109487688::G:A--c.680G>A--mutant-sequence	ATXN7L2	ENST00000683729				FALSE	Transcript ENST00000683729 not found
vep_jurkat.vcf--AMIGO1--ENST00000369862--1:109507781::C:T--c.1132G>A--mutant-sequence	AMIGO1	ENST00000369862	M	DGSLLFQQVQVEDGGVYTCYAMGETFNETLSVELKVHNFTLHGHHDTLNTAYTTLMGCILSVVLVLIYLYLTPCRCWCR	DTLNTAYTTLMGCILSVVLVL	TRUE
vep_jurkat.vcf--AMIGO1--ENST00000369864--1:109507781::C:T--c.1132G>A--mutant-sequence	AMIGO1	ENST00000369864	M	DGSLLFQQVQVEDGGVYTCYAMGETFNETLSVELKVHNFTLHGHHDTLNTAYTTLMGCILSVVLVLIYLYLTPCRCWCR	DTLNTAYTTLMGCILSVVLVL	TRUE
vep_jurkat.vcf--AHCYL1--ENST00000359172--1:110015454::C:G--c.564C>G--mutant-sequence	AHCYL1	ENST00000359172	Q	GESEDDFWWCIDRCVNMDGWQANMILDDGGDLTQWVYKK	MILDDGGDLTQWVYKKYPNVF	TRUE
vep_jurkat.vcf--AHCYL1--ENST00000369799--1:110015454::C:G--c.705C>G--mutant-sequence	AHCYL1	ENST00000369799	Q	GESEDDFWWCIDRCVNMDGWQANMILDDGGDLTQWVYKK	MILDDGGDLTQWVYKKYPNVF	TRUE
vep_jurkat.vcf--AHCYL1--ENST00000393614--1:110015454::C:G--c.564C>G--mutant-sequence	AHCYL1	ENST00000393614	Q	GESEDDFWWCIDRCVNMDGWQANMILDDGGDLTQWVYKK	MILDDGGDLTQWVYKKYPNVF	TRUE
vep_jurkat.vcf--RBM15--ENST00000369784--1:110341387::G:A--c.1982G>A--mutant-sequence	RBM15	ENST00000369784	H	HLDRSPESDHPRK	RHLDRSPESDHPRKRHCAPSP	TRUE
vep_jurkat.vcf--RBM15--ENST00000487146--1:110341387::G:A--c.1982G>A--mutant-sequence	RBM15	ENST00000487146	H	HLDRSPESDHPRK	RHLDRSPESDHPRKRHCAPSP	TRUE
vep_jurkat.vcf--RBM15--ENST00000602849--1:110341387::G:A--c.1982G>A--mutant-sequence	RBM15	ENST00000602849	H	HLDRSPESDHPRK	RHLDRSPESDHPRKRHCAPSP	TRUE
vep_jurkat.vcf--RBM15--ENST00000617047--1:110341387::G:A--c.1850G>A--mutant-sequence	RBM15	ENST00000617047				FALSE	Transcript ENST00000617047 not found
vep_jurkat.vcf--RBM15--ENST00000618772--1:110341387::G:A--c.1982G>A--mutant-sequence	RBM15	ENST00000618772				FALSE	Transcript ENST00000618772 not found
vep_jurkat.vcf--RBM15--ENST00000650953--1:110341387::G:A--c.1850G>A--mutant-sequence	RBM15	ENST00000650953				FALSE	Transcript ENST00000650953 not found
vep_jurkat.vcf--RBM15--ENST00000652342--1:110341387::G:A--c.1850G>A--mutant-sequence	RBM15	ENST00000652342				FALSE	Transcript ENST00000652342 not found
vep_jurkat.vcf--RBM15--ENST00000652747--1:110341387::G:A--c.1982G>A--mutant-sequence	RBM15	ENST00000652747				FALSE	Transcript ENST00000652747 not found
vep_jurkat.vcf--RBM15--ENST00000654015--1:110341387::G:A--c.1850G>A--mutant-sequence	RBM15	ENST00000654015				FALSE	Transcript ENST00000654015 not found
vep_jurkat.vcf--KCNA10--ENST00000369771--1:110518040::C:T--c.748G>A--mutant-sequence	KCNA10	ENST00000369771	I	ELKVIRDPNLNMSK	EFREDRELKVIRDPNLNMSKT	TRUE
vep_jurkat.vcf--CHI3L2--ENST00000369744--1:111238870::G:T--c.826G>T--mutant-sequence	CHI3L2	ENST00000369744	S	GMPSEKVVMGIPTYGHSFTLASAETTVGAPSSGPGAAGPITESSGFLAYYEICQFLKGAK	ASAETTVGAPSSGPGAAGPIT	TRUE
vep_jurkat.vcf--CHI3L2--ENST00000369748--1:111238870::G:T--c.856G>T--mutant-sequence	CHI3L2	ENST00000369748	S	GMPSEKVVMGIPTYGHSFTLASAETTVGAPSSGPGAAGPITESSGFLAYYEICQFLKGAK	ASAETTVGAPSSGPGAAGPIT	TRUE
vep_jurkat.vcf--CHI3L2--ENST00000445067--1:111238870::G:T--c.856G>T--mutant-sequence	CHI3L2	ENST00000445067	S	GMPSEKVVMGIPTYGHSFTLASAETTVGAPSSGPGAAGPITESSGFLAYYEICQFLKGAK	ASAETTVGAPSSGPGAAGPIT	TRUE
vep_jurkat.vcf--CHI3L2--ENST00000466741--1:111238870::G:T--c.619G>T--mutant-sequence	CHI3L2	ENST00000466741	S	GMPSEKVVMGIPTYGHSFTLASAETTVGAPSSGPGAAGPITESSGFLAYYEICQFLKGAK	ASAETTVGAPSSGPGAAGPIT	TRUE
vep_jurkat.vcf--CHI3L2--ENST00000524472--1:111238870::G:T--c.619G>T--mutant-sequence	CHI3L2	ENST00000524472	S	GMPSEKVVMGIPTYGHSFTLASAETTVGAPSSGPGAAGPITESSGFLAYYEICQFLKGAK	ASAETTVGAPSSGPGAAGPIT	TRUE
vep_jurkat.vcf--PPM1J--ENST00000309276--1:112712821::A:G--c.652T>C--mutant-sequence	PPM1J	ENST00000309276	P	EQLKDLVEILQDPSPPPLCLPTTPGTPDSSDPSHLLGPQPCWSSQKEVSHESLVVGAVENAFQLMDEQMAR	SDPSHLLGPQPCWSSQKEVSH	TRUE
vep_jurkat.vcf--PPM1J--ENST00000471106--1:112712821::A:G--c.607T>C--mutant-sequence	PPM1J	ENST00000471106	P	EQLKDLVEILQDPSPPPLCLPTTPGTPDSSDPSHLLGPQPCWSSQKEVSHESLVVGAVENAFQLMQDEQMAR	SDPSHLLGPQPCWSSQKEVSH	TRUE
vep_jurkat.vcf--HIPK1--ENST00000369555--1:113941029::G:A--c.646G>A--mutant-sequence	HIPK1	ENST00000369555	M	STKEIMAIKILK	KCWKRSTKEIMAIKILKNHPS	TRUE
vep_jurkat.vcf--HIPK1--ENST00000369558--1:113941029::G:A--c.646G>A--mutant-sequence	HIPK1	ENST00000369558	M	STKEIMAIKILK	KCWKRSTKEIMAIKILKNHPS	TRUE
vep_jurkat.vcf--HIPK1--ENST00000369559--1:113941029::G:A--c.646G>A--mutant-sequence	HIPK1	ENST00000369559	M	STKEIMAIKILK	KCWKRSTKEIMAIKILKNHPS	TRUE
vep_jurkat.vcf--HIPK1--ENST00000369561--1:113941029::G:A--c.646G>A--mutant-sequence	HIPK1	ENST00000369561	M	STKEIMAIKILK	KCWKRSTKEIMAIKILKNHPS	TRUE
vep_jurkat.vcf--HIPK1--ENST00000426820--1:113941029::G:A--c.646G>A--mutant-sequence	HIPK1	ENST00000426820	M	STKEIMAIKILK	KCWKRSTKEIMAIKILKNHPS	TRUE
vep_jurkat.vcf--HIPK1--ENST00000626993--1:113941029::G:A--c.646G>A--mutant-sequence	HIPK1	ENST00000626993				FALSE	Transcript ENST00000626993 not found
vep_jurkat.vcf--SIKE1--ENST00000060969--1:114780140::G:C--c.235C>G--mutant-sequence	SIKE1	ENST00000060969	E	DMSKYKPHILLSQENTEIRDLQQENR	PHILLSQENTEIRDLQQENRE	TRUE
vep_jurkat.vcf--SIKE1--ENST00000369528--1:114780140::G:C--c.247C>G--mutant-sequence	SIKE1	ENST00000369528	E	DMSKYKPHILLSQENTEIRDLQQENR	PHILLSQENTEIRDLQQENRE	TRUE
vep_jurkat.vcf--ATP1A1--ENST00000295598--1:116401588::A:T--c.2884A>T--mutant-sequence	ATP1A1	ENST00000295598	S	NKILIFGLFEESALAAFLSYCPGMGVALRMYPLKPTWWFCAFPYSLLIFVYDEVR	KILIFGLFEESALAAFLSYCP	TRUE
vep_jurkat.vcf--ATP1A1--ENST00000369496--1:116401588::A:T--c.2791A>T--mutant-sequence	ATP1A1	ENST00000369496	S	NKILIFGLFEESALAAFLSYCPGMGVALRMYPLKPTWWFCAFPYSLLIFVYDEVR	KILIFGLFEESALAAFLSYCP	TRUE
vep_jurkat.vcf--ATP1A1--ENST00000440951--1:116401588::A:T--c.385A>T--mutant-sequence	ATP1A1	ENST00000440951	S	NKILIFGLFEESALAAFLSYCPGMGVALRMYPLK	KILIFGLFEESALAAFLSYCP	TRUE
vep_jurkat.vcf--ATP1A1--ENST00000537345--1:116401588::A:T--c.2884A>T--mutant-sequence	ATP1A1	ENST00000537345	S	NKILIFGLFEESALAAFLSYCPGMGVALRMYPLKPTWWFCAFPYSLLIFVYDEVR	KILIFGLFEESALAAFLSYCP	TRUE
vep_jurkat.vcf--TRIM45--ENST00000256649--1:117113449::G:C--c.1504C>G--mutant-sequence	TRIM45	ENST00000256649	G	KHGPHSGVFHCCTFCSSGGQKTAR	PFTVMVRRKHGPHSGVFHCCT	TRUE
vep_jurkat.vcf--TRIM45--ENST00000369461--1:117113449::G:C--c.1333C>G--mutant-sequence	TRIM45	ENST00000369461	G	KHGPHSGVFHCCTFCSSGGQKTAR	PFTVMVRRKHGPHSGVFHCCT	TRUE
vep_jurkat.vcf--TRIM45--ENST00000369464--1:117113449::G:C--c.1450C>G--mutant-sequence	TRIM45	ENST00000369464	G	KHGPHSGVFHCCTFCSSGGQKTAR	PFTVMVRRKHGPHSGVFHCCT	TRUE
vep_jurkat.vcf--TRIM45--ENST00000497970--1:117113449::G:C--c.76C>G--mutant-sequence	TRIM45	ENST00000497970	G	KHGPHSGVFHCCTFCSSGGQKTAR	PFTVMVRRKHGPHSGVFHCCT	TRUE
vep_jurkat.vcf--SPAG17--ENST00000336338--1:118093168::C:T--c.1161G>A--mutant-sequence	SPAG17	ENST00000336338	I	RQHQHYLESMQLINVPQVVNEKPVLEAIPTSEAPQPAVPAPGKK	VVNEKPVLEAIPTSEAPQPAV	TRUE
vep_jurkat.vcf--NBPF26--ENST00000620612--1:120785117::A:G--c.299A>G--mutant-sequence	NBPF26	ENST00000620612				FALSE	Transcript ENST00000620612 not found
vep_jurkat.vcf--NOTCH2NLR--ENST00000624419--1:120785117::A:G--c.299A>G--mutant-sequence	NOTCH2NLR	ENST00000624419				FALSE	Transcript ENST00000624419 not found
vep_jurkat.vcf--NBPF26--ENST00000651062--1:120785117::A:G--c.131A>G--mutant-sequence	NBPF26	ENST00000651062				FALSE	Transcript ENST00000651062 not found
vep_jurkat.vcf--NOTCH2NLR--ENST00000690847--1:120785117::A:G--c.299A>G--mutant-sequence	NOTCH2NLR	ENST00000690847				FALSE	Transcript ENST00000690847 not found
vep_jurkat.vcf--NUDT17--ENST00000334513--1:145846113::T:C--c.293T>C--mutant-sequence	NUDT17	ENST00000334513	T	VPGAELPTDRGVDLGVAVTLQSSDKTVLLTR	DRGVDLGVAVTLQSSDKTVLL	TRUE
vep_jurkat.vcf--ITGA10--ENST00000369304--1:145906744::C:T--c.355G>A--mutant-sequence	ITGA10	ENST00000369304	R	CPVGGAHNAPCAKGHLGDYQLGNSSHPAVNMHLGMSLLETDGDRGFMACAPLWSR	GMSLLETDGDRGFMACAPLWS	TRUE
vep_jurkat.vcf--PPIAL4H--ENST00000584068--1:146344411::T:A--c.305A>T--mutant-sequence	PPIAL4H	ENST00000584068	I	KHTGSGILSMAIAGPNTNGSQFFICAAKTEWLDGK	HTGSGILSMAIAGPNTNGSQF	TRUE
vep_jurkat.vcf--PPIAL4H--ENST00000584068--1:146344511::G:A--c.205C>T--mutant-sequence	PPIAL4H	ENST00000584068	C	GSCFHRIIPGFMCQGGDFTCPNGTGDKSIYGEK	GFMCQGGDFTCPNGTGDKSIY	TRUE
vep_jurkat.vcf--NBPF14--ENST00000614999--1:148534819::C:T--c.7972G>A--mutant-sequence	NBPF14	ENST00000614999				FALSE	Transcript ENST00000614999 not found
vep_jurkat.vcf--NBPF14--ENST00000619423--1:148534819::C:T--c.8479G>A--mutant-sequence	NBPF14	ENST00000619423				FALSE	Transcript ENST00000619423 not found
vep_jurkat.vcf--RPRD2--ENST00000369067--1:150364740::G:A--c.26G>A--mutant-sequence	RPRD2	ENST00000369067	N	MAAGGGGGNSKASSSSASSAGALESSLDR	MAAGGGGGNSKASSSSASS	TRUE
vep_jurkat.vcf--RPRD2--ENST00000369068--1:150364740::G:A--c.26G>A--mutant-sequence	RPRD2	ENST00000369068	N	MAAGGGGGNSKASSSSASSAGALESSLDR	MAAGGGGGNSKASSSSASS	TRUE
vep_jurkat.vcf--RPRD2--ENST00000401000--1:150364740::G:A--c.26G>A--mutant-sequence	RPRD2	ENST00000401000	N	MAAGGGGGNSKASSSSASSAGALESSLDR	MAAGGGGGNSKASSSSASS	TRUE
vep_jurkat.vcf--ARNT--ENST00000354396--1:150813243::G:A--c.2203C>T--mutant-sequence	ARNT	ENST00000354396	C	GSNFAPETGQTAGQFQTRTAEGVGVWPQWQGQQPHHCSSSSEQHVQQPPAQQPGQPEVFQEMLSMLGDQSNSYNNEEFPDLTMFPPFSE*	PQWQGQQPHHCSSSSEQHVQQ	TRUE
vep_jurkat.vcf--ARNT--ENST00000358595--1:150813243::G:A--c.2209C>T--mutant-sequence	ARNT	ENST00000358595	C	GSNFAPETGQTAGQFQTRTAEGVGVWPQWQGQQPHHCSSSSEQHVQQPPAQQPGQPEVFQEMLSMLGDQSNSYNNEEFPDLTMFPPFSE*	PQWQGQQPHHCSSSSEQHVQQ	TRUE
vep_jurkat.vcf--ARNT--ENST00000505755--1:150813243::G:A--c.2164C>T--mutant-sequence	ARNT	ENST00000505755	C	GSNFAPETGQTAGQFQTRTAEGVGVWPQWQGQQPHHCSSSSEQHVQQPPAQQPGQPEVFQEMLSMLGDQSNSYNNEEFPDLTMFPPFSE*	PQWQGQQPHHCSSSSEQHVQQ	TRUE
vep_jurkat.vcf--ARNT--ENST00000515192--1:150813243::G:A--c.2167C>T--mutant-sequence	ARNT	ENST00000515192	C	GSNFAPETGQTAGQFQTRTAEGVGVWPQWQGQQPHHCSSSSEQHVQQPPAQQPGQPEVFQEMLSMLGDQSNSYNNEEFPDLTMFPPFSE*	PQWQGQQPHHCSSSSEQHVQQ	TRUE
vep_jurkat.vcf--ARNT--ENST00000354396--1:150813279::C:T--c.2167G>A--mutant-sequence	ARNT	ENST00000354396	I	GSNFAPETGQTAGQFQTRTAEGVGIWPQWQGQQPHHR	FQTRTAEGVGIWPQWQGQQPH	TRUE
vep_jurkat.vcf--ARNT--ENST00000358595--1:150813279::C:T--c.2173G>A--mutant-sequence	ARNT	ENST00000358595	I	GSNFAPETGQTAGQFQTRTAEGVGIWPQWQGQQPHHR	FQTRTAEGVGIWPQWQGQQPH	TRUE
vep_jurkat.vcf--ARNT--ENST00000505755--1:150813279::C:T--c.2128G>A--mutant-sequence	ARNT	ENST00000505755	I	GSNFAPETGQTAGQFQTRTAEGVGIWPQWQGQQPHHR	FQTRTAEGVGIWPQWQGQQPH	TRUE
vep_jurkat.vcf--ARNT--ENST00000515192--1:150813279::C:T--c.2131G>A--mutant-sequence	ARNT	ENST00000515192	I	GSNFAPETGQTAGQFQTRTAEGVGIWPQWQGQQPHHR	FQTRTAEGVGIWPQWQGQQPH	TRUE
vep_jurkat.vcf--ARNT--ENST00000354396--1:150842424::C:T--c.272G>A--mutant-sequence	ARNT	ENST00000354396	K	ERLAKENHSEIER	QSSADKERLAKENHSEIERRR	TRUE
vep_jurkat.vcf--ARNT--ENST00000358595--1:150842424::C:T--c.272G>A--mutant-sequence	ARNT	ENST00000358595	K	ERLAKENHSEIER	QSSADKERLAKENHSEIERRR	TRUE
vep_jurkat.vcf--ARNT--ENST00000471844--1:150842424::C:T--c.272G>A--mutant-sequence	ARNT	ENST00000471844	K	ERLAKENHSEIER	QSSADKERLAKENHSEIERRR	TRUE
vep_jurkat.vcf--ARNT--ENST00000515192--1:150842424::C:T--c.245G>A--mutant-sequence	ARNT	ENST00000515192	K	ERLAKENHSEIER	QSSADKERLAKENHSEIERRR	TRUE
vep_jurkat.vcf--SETDB1--ENST00000271640--1:150946939::G:A--c.1194G>A--mutant-sequence	SETDB1	ENST00000271640	I	GSTRLEPIFSMKTSSASALEK	IYRGSTRLEPIFSMKTSSASA	TRUE
vep_jurkat.vcf--SETDB1--ENST00000368969--1:150946939::G:A--c.1194G>A--mutant-sequence	SETDB1	ENST00000368969	I	GSTRLEPIFSMKTSSASALEK	IYRGSTRLEPIFSMKTSSASA	TRUE
vep_jurkat.vcf--SETDB1--ENST00000498193--1:150946939::G:A--c.1194G>A--mutant-sequence	SETDB1	ENST00000498193	I	GSTRLEPIFSMKTSSASALEK	IYRGSTRLEPIFSMKTSSASA	TRUE
vep_jurkat.vcf--SETDB1--ENST00000534805--1:150946939::G:A--c.1194G>A--mutant-sequence	SETDB1	ENST00000534805	I	GSTRLEPIFSMKTSSASALEK	IYRGSTRLEPIFSMKTSSASA	TRUE
vep_jurkat.vcf--SETDB1--ENST00000692314--1:150946939::G:A--c.1194G>A--mutant-sequence	SETDB1	ENST00000692314				FALSE	Transcript ENST00000692314 not found
vep_jurkat.vcf--SETDB1--ENST00000692827--1:150946939::G:A--c.1194G>A--mutant-sequence	SETDB1	ENST00000692827				FALSE	Transcript ENST00000692827 not found
vep_jurkat.vcf--SETDB1--ENST00000271640--1:150949519::C:T--c.1574C>T--mutant-sequence	SETDB1	ENST00000271640	I	KSTSFRPGSVGSGHSSPTSPALSENVSGGKPGINQIYRSPLGSTASAPAPSALPAPPAPPVFHGMLER	VSGGKPGINQIYRSPLGSTAS	TRUE
vep_jurkat.vcf--SETDB1--ENST00000368969--1:150949519::C:T--c.1574C>T--mutant-sequence	SETDB1	ENST00000368969	I	KSTSFRPGSVGSGHSSPTSPALSENVSGGKPGINQIYRSPLGSTASAPAPSALPAPPAPPVFHGMLER	VSGGKPGINQIYRSPLGSTAS	TRUE
vep_jurkat.vcf--SETDB1--ENST00000498193--1:150949519::C:T--c.1574C>T--mutant-sequence	SETDB1	ENST00000498193	I	KSTSFRPGSVGSGHSSPTSPALSENVSGGKPGINQIYRSPLGSTASAPAPSALPAPPAPPVFHGMLER	VSGGKPGINQIYRSPLGSTAS	TRUE
vep_jurkat.vcf--SETDB1--ENST00000534805--1:150949519::C:T--c.1577C>T--mutant-sequence	SETDB1	ENST00000534805	I	KSTSFRPGSVGSGHSSPTSPALSENVSGGKPGINQIYRSPLGSTASAPAPSALPAPPAPPVFHGMLER	VSGGKPGINQIYRSPLGSTAS	TRUE
vep_jurkat.vcf--SETDB1--ENST00000692314--1:150949519::C:T--c.1577C>T--mutant-sequence	SETDB1	ENST00000692314				FALSE	Transcript ENST00000692314 not found
vep_jurkat.vcf--SETDB1--ENST00000692827--1:150949519::C:T--c.1577C>T--mutant-sequence	SETDB1	ENST00000692827				FALSE	Transcript ENST00000692827 not found
vep_jurkat.vcf--SETDB1--ENST00000271640--1:150950784::G:A--c.1907G>A--mutant-sequence	SETDB1	ENST00000271640	Q	MGFHVIYKTPCGLCLQTMQEIERYLFETGCDFLFLEMFCLDPYVLVDR	IYKTPCGLCLQTMQEIERYLF	TRUE
vep_jurkat.vcf--SETDB1--ENST00000368969--1:150950784::G:A--c.1907G>A--mutant-sequence	SETDB1	ENST00000368969	Q	MGFHVIYKTPCGLCLQTMQEIERYLFETGCDFLFLEMFCLDPYVLVDR	IYKTPCGLCLQTMQEIERYLF	TRUE
vep_jurkat.vcf--SETDB1--ENST00000498193--1:150950784::G:A--c.1907G>A--mutant-sequence	SETDB1	ENST00000498193	Q	MGFHVIYKTPCGLCLQTMQEIERYLFETGCDFLFLEMFCLDPYVLVDR	IYKTPCGLCLQTMQEIERYLF	TRUE
vep_jurkat.vcf--SETDB1--ENST00000692314--1:150950784::G:A--c.1910G>A--mutant-sequence	SETDB1	ENST00000692314				FALSE	Transcript ENST00000692314 not found
vep_jurkat.vcf--SETDB1--ENST00000692827--1:150950784::G:A--c.1910G>A--mutant-sequence	SETDB1	ENST00000692827				FALSE	Transcript ENST00000692827 not found
vep_jurkat.vcf--ANXA9--ENST00000368947--1:150988108::C:T--c.715C>T--mutant-sequence	ANXA9	ENST00000368947	W	NPEHLIRVFDQYQWSTGQELEEAVQNRFHGDAQVALLGLASVIK	HLIRVFDQYQWSTGQELEEAV	TRUE
vep_jurkat.vcf--PRUNE1--ENST00000271620--1:151018491::G:A--c.157G>A--mutant-sequence	PRUNE1	ENST00000271620	M	AALQESRPLHVVLGNEACDLDSTVSALALAFYLAKTTEAEEVFMPVLNIKR	AKTTEAEEVFMPVLNIKRSEL	TRUE
vep_jurkat.vcf--SEMA6C--ENST00000341697--1:151138018::C:T--c.635G>A--mutant-sequence	SEMA6C	ENST00000341697	H	CPFDATQSNVAIFAEGSLYSATAADFQASDAVVYRSLGPQPPLHSAKYDSK	YRSLGPQPPLHSAKYDSKWLR	TRUE
vep_jurkat.vcf--SEMA6C--ENST00000368913--1:151138018::C:T--c.635G>A--mutant-sequence	SEMA6C	ENST00000368913	H	CPFDATQSNVAIFAEGSLYSATAADFQASDAVVYRSLGPQPPLHSAKYDSK	YRSLGPQPPLHSAKYDSKWLR	TRUE
vep_jurkat.vcf--SEMA6C--ENST00000368914--1:151138018::C:T--c.635G>A--mutant-sequence	SEMA6C	ENST00000368914	H	CPFDATQSNVAIFAEGSLYSATAADFQASDAVVYRSLGPQPPLHSAKYDSK	YRSLGPQPPLHSAKYDSKWLR	TRUE
vep_jurkat.vcf--TMOD4--ENST00000295314--1:151170934::G:A--c.856C>T--mutant-sequence	TMOD4	ENST00000295314	C	AVRENATLTELCVDNQRQWPGDAVEMEMATVLEQCPSIVR	VRENATLTELCVDNQRQWPGD	TRUE
vep_jurkat.vcf--TMOD4--ENST00000466891--1:151170934::G:A--c.310C>T--mutant-sequence	TMOD4	ENST00000466891	C	AVRENATLTELCVDNQVASKR	VRENATLTELCVDNQVASKRR	TRUE
vep_jurkat.vcf--PSMD4--ENST00000368881--1:151266077::C:T--c.728C>T--mutant-sequence	PSMD4	ENST00000368881	V	RAAAASVAEAGIATTGTEGERDSDDALLK	EEARRAAAASVAEAGIATTGT	TRUE
vep_jurkat.vcf--PSMD4--ENST00000368884--1:151266077::C:T--c.728C>T--mutant-sequence	PSMD4	ENST00000368884	V	RAAAASVAEAGIATTGTEDSDDALLKMTISQQEFGR	EEARRAAAASVAEAGIATTGT	TRUE
vep_jurkat.vcf--PSMD4--ENST00000427779--1:151266077::C:T--c.41C>T--mutant-sequence	PSMD4	ENST00000427779	V	RAAAASVAEAGIATTGTEGERGGIR	EEARRAAAASVAEAGIATTGT	TRUE
vep_jurkat.vcf--PSMD4--ENST00000445776--1:151266077::C:T--c.176C>T--mutant-sequence	PSMD4	ENST00000445776	V	RAAAASVAEAGIATTGTEDSDDALLKMTISQQEFGR	EEARRAAAASVAEAGIATTGT	TRUE
vep_jurkat.vcf--PI4KB--ENST00000368872--1:151303628::C:T--c.1388G>A--mutant-sequence	PI4KB	ENST00000368872	N	SVENLPECGITHEQRAGSFSTVPNYDNDDEAWSVDDIGELQVELPEVHTNNCDNISQFSVDSITSQESKEPVFIAAGDIR	QVELPEVHTNNCDNISQFSVD	TRUE
vep_jurkat.vcf--PI4KB--ENST00000368873--1:151303628::C:T--c.1433G>A--mutant-sequence	PI4KB	ENST00000368873	N	SVENLPECGITHEQRAGSFSTVPNYDNDDEAWSVDDIGELQVELPEVHTNNCDNISQFSVDSITSQESKEPVFIAAGDIR	QVELPEVHTNNCDNISQFSVD	TRUE
vep_jurkat.vcf--PI4KB--ENST00000368874--1:151303628::C:T--c.1388G>A--mutant-sequence	PI4KB	ENST00000368874	N	SVENLPECGITHEQRAGSFSTVPNYDNDDEAWSVDDIGELQVELPEVHTNNCDNISQFSVDSITSQESKEPVFIAAGDIR	QVELPEVHTNNCDNISQFSVD	TRUE
vep_jurkat.vcf--PI4KB--ENST00000368875--1:151303628::C:T--c.1469G>A--mutant-sequence	PI4KB	ENST00000368875	N	SVENLPECGITHEQRAGSFSTVPNYDNDDEAWSVDDIGELQVELPEVHTNNCDNISQFSVDSITSQESKEPVFIAAGDIR	QVELPEVHTNNCDNISQFSVD	TRUE
vep_jurkat.vcf--PI4KB--ENST00000430800--1:151303628::C:T--c.437G>A--mutant-sequence	PI4KB	ENST00000430800	N	SVENLPECGITHEQRAGSFSTVPNYDNDDEAWSVDDIGELQVELPEVHTNNCDNISQFSVDSITSQESKEPVFIAAGDIR	QVELPEVHTNNCDNISQFSVD	TRUE
vep_jurkat.vcf--PI4KB--ENST00000529142--1:151303628::C:T--c.437G>A--mutant-sequence	PI4KB	ENST00000529142	N	SVENLPECGITHEQRAGSFSTVPNYDNDDEAWSVDDIGELQVELPEVHTNNCDNISQFSVDSITSQESKEPVFIAAGDIR	QVELPEVHTNNCDNISQFSVD	TRUE
vep_jurkat.vcf--PI4KB--ENST00000368872--1:151316352::C:T--c.130G>A--mutant-sequence	PI4KB	ENST00000368872	N	MGDTVVEPAPLKPTSEPTSGPPGNNGGSLLSVITEGVGELSVINPEVAQKACQEVLEK	TEGVGELSVINPEVAQKACQE	TRUE
vep_jurkat.vcf--PI4KB--ENST00000368873--1:151316352::C:T--c.130G>A--mutant-sequence	PI4KB	ENST00000368873	N	MGDTVVEPAPLKPTSEPTSGPPGNNGGSLLSVITEGVGELSVINPEVAQKACQEVLEK	TEGVGELSVINPEVAQKACQE	TRUE
vep_jurkat.vcf--PI4KB--ENST00000368874--1:151316352::C:T--c.130G>A--mutant-sequence	PI4KB	ENST00000368874	N	MGDTVVEPAPLKPTSEPTSGPPGNNGGSLLSVITEGVGELSVINPEVAQKACQEVLEK	TEGVGELSVINPEVAQKACQE	TRUE
vep_jurkat.vcf--PI4KB--ENST00000368875--1:151316352::C:T--c.166G>A--mutant-sequence	PI4KB	ENST00000368875	N	FLEARSLAVAMGDTVVEPAPLKPTSEPTSGPPGNNGGSLLSVITEGVGELSVINPEVAQKACQEVLEK	TEGVGELSVINPEVAQKACQE	TRUE
vep_jurkat.vcf--PI4KB--ENST00000438243--1:151316352::C:T--c.130G>A--mutant-sequence	PI4KB	ENST00000438243	N	MGDTVVEPAPLKPTSEPTSGPPGNNGGSLLSVITEGVGELSVINPEVAQKACQEVLEK	TEGVGELSVINPEVAQKACQE	TRUE
vep_jurkat.vcf--RFX5--ENST00000290524--1:151342215::G:A--c.1822C>T--mutant-sequence	RFX5	ENST00000290524	Y	DLKEHVLQSSLSQEYKDPK	HVLQSSLSQEYKDPKATPP*	TRUE
vep_jurkat.vcf--RFX5--ENST00000368870--1:151342215::G:A--c.1822C>T--mutant-sequence	RFX5	ENST00000368870	Y	DLKEHVLQSSLSQEYKDPK	HVLQSSLSQEYKDPKATPP*	TRUE
vep_jurkat.vcf--RFX5--ENST00000452671--1:151342215::G:A--c.1822C>T--mutant-sequence	RFX5	ENST00000452671	Y	DLKEHVLQSSLSQEYKDPK	HVLQSSLSQEYKDPKATPP*	TRUE
vep_jurkat.vcf--CELF3--ENST00000290583--1:151707877::C:T--c.545G>A--mutant-sequence	CELF3	ENST00000290583	H	ERGLHRMQQVATQLGMFSPIALQFGAYSAYTQALMQQQAALVAAHSAYLSPMATMAAVQMQHMAAINANGLIATPITPSSGTSTPPAIAATPVSAIPAALGVNGYSPVPTQPTGQPAPDALYPNGVHPYPAQSPAAPVDPLQQAYAGMQHYTAAYPAAYSLVAPAFPQPPALVAQQPPPPPQQQQQQQQQQQQQQQR	FADTEKERGLHRMQQVATQLG	TRUE
vep_jurkat.vcf--CELF3--ENST00000290585--1:151707877::C:T--c.545G>A--mutant-sequence	CELF3	ENST00000290585	H	ERGLHRMQQVATQLGMFSPIALQFGAYSAYTQALMQQQAALVAAHSAYLSPMATMAAVQMQHMAAINANGLIATPITPSSAQSPAAPVDPLQQAYAGMQHYTAAYPAAYSLVAPAFPQPPALVAQQPPPPPQQQQQQQQQQQQQQQR	FADTEKERGLHRMQQVATQLG	TRUE
vep_jurkat.vcf--CELF3--ENST00000420342--1:151707877::C:T--c.548G>A--mutant-sequence	CELF3	ENST00000420342	H	ERGLHRMQQVATQLGMFSPIALQFGAYSAYTQALMQQQAALVAAHSAYLSPMATMAAVQMQHMAAINANGLIATPITPSSGTSTPPAIAATPVSAIPAALGVNGYSPVPTQPTGQPAPDALYPNGVHPYPAQSPAAPVDPLQQAYAGMQHYTAAYPAAYSLVAPAFPQPPALVAQQPPPPPQQQQQQQQQQQQQQQR	FADTEKERGLHRMQQVATQLG	TRUE
vep_jurkat.vcf--TDRKH--ENST00000368822--1:151782994::C:T--c.29G>A--mutant-sequence	TDRKH	ENST00000368822	N	TSWTNLSTIQKIALGLGIPASATVAYILYR	MSTERTSWTNLSTIQKIALG	TRUE
vep_jurkat.vcf--TDRKH--ENST00000368823--1:151782994::C:T--c.29G>A--mutant-sequence	TDRKH	ENST00000368823	N	TSWTNLSTIQKIALGLGIPASATVAYILYR	MSTERTSWTNLSTIQKIALG	TRUE
vep_jurkat.vcf--TDRKH--ENST00000368824--1:151782994::C:T--c.29G>A--mutant-sequence	TDRKH	ENST00000368824	N	TSWTNLSTIQKIALGLGIPASATVAYILYR	MSTERTSWTNLSTIQKIALG	TRUE
vep_jurkat.vcf--TDRKH--ENST00000368825--1:151782994::C:T--c.29G>A--mutant-sequence	TDRKH	ENST00000368825	N	TSWTNLSTIQKIALGLGIPASATVAYILYR	MSTERTSWTNLSTIQKIALG	TRUE
vep_jurkat.vcf--TDRKH--ENST00000368827--1:151782994::C:T--c.29G>A--mutant-sequence	TDRKH	ENST00000368827	N	TSWTNLSTIQKIALGLGIPASATVAYILYR	MSTERTSWTNLSTIQKIALG	TRUE
vep_jurkat.vcf--TDRKH--ENST00000458431--1:151782994::C:T--c.29G>A--mutant-sequence	TDRKH	ENST00000458431	N	TSWTNLSTIQKIALGLGIPASATVAYILYR	MSTERTSWTNLSTIQKIALG	TRUE
vep_jurkat.vcf--TDRKH--ENST00000525790--1:151782994::C:T--c.29G>A--mutant-sequence	TDRKH	ENST00000525790	N	TSWTNLSTIQKIALGLGIPASATVAYILYR	MSTERTSWTNLSTIQKIALG	TRUE
vep_jurkat.vcf--TDRKH--ENST00000526378--1:151782994::C:T--c.29G>A--mutant-sequence	TDRKH	ENST00000526378	N	TSWTNLSTIQKIALGLGIPASATVAYILYR	MSTERTSWTNLSTIQKIALG	TRUE
vep_jurkat.vcf--TDRKH--ENST00000526413--1:151782994::C:T--c.29G>A--mutant-sequence	TDRKH	ENST00000526413	N	TSWTNLSTIQKIALGLGIPASATVAYILYR	MSTERTSWTNLSTIQKIALG	TRUE
vep_jurkat.vcf--TDRKH--ENST00000530202--1:151782994::C:T--c.29G>A--mutant-sequence	TDRKH	ENST00000530202	N	TSWTNLSTIQKIALGLGIPASATVAYILYR	MSTERTSWTNLSTIQKIALG	TRUE
vep_jurkat.vcf--RORC--ENST00000318247--1:151813266::C:T--c.1147G>A--mutant-sequence	RORC	ENST00000318247	S	TVFFEGKYSGMELFRALGCSELISSIFDFSHSLSALHFSEDEIALYTALVLINAHRPGLQEK	NRTVFFEGKYSGMELFRALGC	TRUE
vep_jurkat.vcf--RORC--ENST00000356728--1:151813266::C:T--c.1084G>A--mutant-sequence	RORC	ENST00000356728	S	TVFFEGKYSGMELFRALGCSELISSIFDFSHSLSALHFSEDEIALYTALVLINAHRPGLQEK	NRTVFFEGKYSGMELFRALGC	TRUE
vep_jurkat.vcf--RORC--ENST00000652040--1:151813266::C:T--c.862G>A--mutant-sequence	RORC	ENST00000652040				FALSE	Transcript ENST00000652040 not found
vep_jurkat.vcf--RORC--ENST00000318247--1:151814603::G:A--c.904C>T--mutant-sequence	RORC	ENST00000318247	W	QRSNIFSWEEVTGYQRK	LLRQRSNIFSWEEVTGYQRKS	TRUE
vep_jurkat.vcf--RORC--ENST00000356728--1:151814603::G:A--c.841C>T--mutant-sequence	RORC	ENST00000356728	W	QRSNIFSWEEVTGYQRK	LLRQRSNIFSWEEVTGYQRKS	TRUE
vep_jurkat.vcf--RORC--ENST00000651814--1:151814603::G:A--c.904C>T--mutant-sequence	RORC	ENST00000651814				FALSE	Transcript ENST00000651814 not found
vep_jurkat.vcf--RORC--ENST00000651893--1:151814603::G:A--c.316C>T--mutant-sequence	RORC	ENST00000651893				FALSE	Transcript ENST00000651893 not found
vep_jurkat.vcf--RORC--ENST00000652040--1:151814603::G:A--c.619C>T--mutant-sequence	RORC	ENST00000652040				FALSE	Transcript ENST00000652040 not found
vep_jurkat.vcf--RORC--ENST00000697811--1:151814603::G:A--c.904C>T--mutant-sequence	RORC	ENST00000697811				FALSE	Transcript ENST00000697811 not found
vep_jurkat.vcf--CRNN--ENST00000271835--1:152410720::G:A--c.362C>T--mutant-sequence	CRNN	ENST00000271835	I	TLSESAEGACGSQESGSLHSGASQELGEGQRSGIEVGRAGK	QELGEGQRSGIEVGRAGKGQH	TRUE
vep_jurkat.vcf--CRCT1--ENST00000368790--1:152515634::G:T--c.251G>T--mutant-sequence	CRCT1	ENST00000368790	M	QRSSGCCCCGGGSQMSQRSNNR	GCCCCGGGSQMSQRSNNRSSG	TRUE
vep_jurkat.vcf--LCE3D--ENST00000368787--1:152579899::G:A--c.38C>T--mutant-sequence	LCE3D	ENST00000368787	L	MSCQQNQQQCQPLPKCPSPK	CQQNQQQCQPLPKCPSPKCPP	TRUE
vep_jurkat.vcf--KPRP--ENST00000606109--1:152760765::G:A--c.1177G>A--mutant-sequence	KPRP	ENST00000606109	K	RLDQCPKSPLQR	CPPRRLDQCPKSPLQRCPPPA	TRUE
vep_jurkat.vcf--SPRR2G--ENST00000368748--1:153150081::C:A--c.30G>T--mutant-sequence	SPRR2G	ENST00000368748	H	HPCQPPPVCPTPKCPEPCPPPK	MSYQQQQCKHPCQPPPVCPT	TRUE
vep_jurkat.vcf--PGLYRP3--ENST00000290722--1:153299173::A:G--c.787T>C--mutant-sequence	PGLYRP3	ENST00000290722	P	NIQSFHMDTRNFCDIGYHFLVGQDGGVYEGVGWHIQGPHTYGFNDIALGIAFIGYFVEKPPNAAALEAAQDLIQCAVVEGYLTPNYLLMGHSDVVNILSPGQALYNIISTWPHFK	YEGVGWHIQGPHTYGFNDIAL	TRUE
vep_jurkat.vcf--PGLYRP3--ENST00000683862--1:153299173::A:G--c.787T>C--mutant-sequence	PGLYRP3	ENST00000683862				FALSE	Transcript ENST00000683862 not found
vep_jurkat.vcf--PGLYRP3--ENST00000290722--1:153305030::C:T--c.293G>A--mutant-sequence	PGLYRP3	ENST00000290722	D	GLQSHSVYTIGWCDVAYNFLVGDDGRVYEDVGWNIQGLHTQGYNNISLGIAFFGNKIGSSPSPAALSAAEGLISYAIQK	LVGDDGRVYEDVGWNIQGLHT	TRUE
vep_jurkat.vcf--PGLYRP3--ENST00000683862--1:153305030::C:T--c.293G>A--mutant-sequence	PGLYRP3	ENST00000683862				FALSE	Transcript ENST00000683862 not found
vep_jurkat.vcf--S100A16--ENST00000368703--1:153607622::C:T--c.224G>A--mutant-sequence	S100A16	ENST00000368703	N	LIQNLDANHDGRINFDEYWTLIGGITGPIAK	NLDANHDGRINFDEYWTLIGG	TRUE
vep_jurkat.vcf--S100A16--ENST00000368704--1:153607622::C:T--c.224G>A--mutant-sequence	S100A16	ENST00000368704	N	LIQNLDANHDGRINFDEYWTLIGGITGPIAK	NLDANHDGRINFDEYWTLIGG	TRUE
vep_jurkat.vcf--S100A16--ENST00000368705--1:153607622::C:T--c.224G>A--mutant-sequence	S100A16	ENST00000368705	N	LIQNLDANHDGRINFDEYWTLIGGITGPIAK	NLDANHDGRINFDEYWTLIGG	TRUE
vep_jurkat.vcf--S100A16--ENST00000368706--1:153607622::C:T--c.224G>A--mutant-sequence	S100A16	ENST00000368706	N	LIQNLDANHDGRINFDEYWTLIGGITGPIAK	NLDANHDGRINFDEYWTLIGG	TRUE
vep_jurkat.vcf--SLC27A3--ENST00000271857--1:153777791::C:T--c.1451C>T--mutant-sequence	SLC27A3	ENST00000271857	L	SKFLAGQFWEDCQQHRVTVFQYIGELCR	GATVVLKSKFLAGQFWEDCQQ	TRUE
vep_jurkat.vcf--SLC27A3--ENST00000458027--1:153777791::C:T--c.323C>T--mutant-sequence	SLC27A3	ENST00000458027	L	SKFLAGQFWEDCQQHRVTVFQYIGELCR	GATVVLKSKFLAGQFWEDCQQ	TRUE
vep_jurkat.vcf--SLC27A3--ENST00000624995--1:153777791::C:T--c.1067C>T--mutant-sequence	SLC27A3	ENST00000624995				FALSE	Transcript ENST00000624995 not found
vep_jurkat.vcf--DENND4B--ENST00000361217--1:153936730::G:A--c.2251C>T--mutant-sequence	DENND4B	ENST00000361217	W	QEMKVAQWMAQKSAAVPELWAR	RTKQEMKVAQWMAQKSAAVPE	TRUE
vep_jurkat.vcf--DENND4B--ENST00000368646--1:153936730::G:A--c.2284C>T--mutant-sequence	DENND4B	ENST00000368646	W	QEMKVAQWMAQKSAAVPELWAR	RTKQEMKVAQWMAQKSAAVPE	TRUE
vep_jurkat.vcf--DENND4B--ENST00000361217--1:153941908::C:T--c.1016G>A--mutant-sequence	DENND4B	ENST00000361217	H	WPAFPAFRAFLTFLYHYSVSGPHRLPLEAHISHFIHNVPFPSPQRPR	AFRAFLTFLYHYSVSGPHRLP	TRUE
vep_jurkat.vcf--DENND4B--ENST00000368646--1:153941908::C:T--c.1049G>A--mutant-sequence	DENND4B	ENST00000368646	H	WPAFPAFRAFLTFLYHYSVSGPHRLPLEAHISHFIHNVPFPSPQRPR	AFRAFLTFLYHYSVSGPHRLP	TRUE
vep_jurkat.vcf--CRTC2--ENST00000368630--1:153951499::G:T--c.205C>A--mutant-sequence	CRTC2	ENST00000368630	N	QASLSSPQPQLQGSHSHPSLPASSLARHVLPTTSLGNPSLSAPALSSSSSSSSTSSPVLGAPSYPASTPGASPHHRR	RHVLPTTSLGNPSLSAPALSS	TRUE
vep_jurkat.vcf--CRTC2--ENST00000368633--1:153951499::G:T--c.1165C>A--mutant-sequence	CRTC2	ENST00000368633	N	GMGLGPGYDAPGLHSPLSHPSLQSSLSNPNLQASLSSPQPQLQGSHSHPSLPASSLARHVLPTTSLGNPSLSAPALSSSSSSSSTSSPVLGAPSYPASTPGASPHHRR	RHVLPTTSLGNPSLSAPALSS	TRUE
vep_jurkat.vcf--CRTC2--ENST00000461638--1:153951499::G:T--c.925C>A--mutant-sequence	CRTC2	ENST00000461638	N	GMGLGPGYDAPGLHSPLSHPSLQSSLSNPNLQASLSSPQPQLQGSHSHPSLPASSLARHVLPTTSLGNPSLSAPALSSSSSSSSTSSPVLGAPSYPASTPGASPHHRR	RHVLPTTSLGNPSLSAPALSS	TRUE
vep_jurkat.vcf--SLC39A1--ENST00000537590--1:153960740::C:T--c.202G>A--mutant-sequence	SLC39A1	ENST00000537590	R	EQSGPSPLEETRALLGTVNGGPQHWHDGPGVPQASRAPATPSALR	HDGPGVPQASRAPATPSALRA	TRUE
vep_jurkat.vcf--NUP210L--ENST00000271854--1:153992920::G:A--c.5126C>T--mutant-sequence	NUP210L	ENST00000271854	I	FTGSYQILLLTLFAVLASTASIFLAYNAFLNKIQTVPVVYVPTLGTPQPGFFNSISSPPHFMSLQPPLAQSRLQHWLWSIR	GTPQPGFFNSISSPPHFMSLQ	TRUE
vep_jurkat.vcf--NUP210L--ENST00000368553--1:153992920::G:A--c.1925C>T--mutant-sequence	NUP210L	ENST00000368553	I	FTGSYQILLLTLFAVLASTASIFLAYNAFLNKIQTVPVVYVPTLGTPQPGFFNSISSPPHFMSLQPPLAQSRLQHWLWSIR	GTPQPGFFNSISSPPHFMSLQ	TRUE
vep_jurkat.vcf--NUP210L--ENST00000368559--1:153992920::G:A--c.5582C>T--mutant-sequence	NUP210L	ENST00000368559	I	FTGSYQILLLTLFAVLASTASIFLAYNAFLNKIQTVPVVYVPTLGTPQPGFFNSISSPPHFMSLQPPLAQSRLQHWLWSIR	GTPQPGFFNSISSPPHFMSLQ	TRUE
vep_jurkat.vcf--HAX1--ENST00000328703--1:154275681::C:T--c.820C>T--mutant-sequence	HAX1	ENST00000328703	C	HEADSSPRGDPESPRPPALDDAFSILDLFLGCWFRSR	AFSILDLFLGCWFRSR*	TRUE
vep_jurkat.vcf--HAX1--ENST00000435087--1:154275681::C:T--c.832C>T--mutant-sequence	HAX1	ENST00000435087				FALSE	Mutation position 832 not found in coding sequence.
vep_jurkat.vcf--HAX1--ENST00000457918--1:154275681::C:T--c.676C>T--mutant-sequence	HAX1	ENST00000457918	C	HEADSSPRGDPESPRPPALDDAFSILDLFLGCWFRSR	AFSILDLFLGCWFRSR*	TRUE
vep_jurkat.vcf--HAX1--ENST00000483970--1:154275681::C:T--c.844C>T--mutant-sequence	HAX1	ENST00000483970	C	HEADSSPRGDPESPRPPALDDAFSILDLFLGCWFRSR	AFSILDLFLGCWFRSR*	TRUE
vep_jurkat.vcf--HAX1--ENST00000532105--1:154275681::C:T--c.436C>T--mutant-sequence	HAX1	ENST00000532105	C	HEADSSPRGDPESPRPPALDDAFSILDLFLGCWFRSR	AFSILDLFLGCWFRSR*	TRUE
vep_jurkat.vcf--HAX1--ENST00000696932--1:154275681::C:T--c.820C>T--mutant-sequence	HAX1	ENST00000696932				FALSE	Transcript ENST00000696932 not found
vep_jurkat.vcf--HAX1--ENST00000696938--1:154275681::C:T--c.811C>T--mutant-sequence	HAX1	ENST00000696938				FALSE	Transcript ENST00000696938 not found
vep_jurkat.vcf--HAX1--ENST00000696941--1:154275681::C:T--c.742C>T--mutant-sequence	HAX1	ENST00000696941				FALSE	Transcript ENST00000696941 not found
vep_jurkat.vcf--HAX1--ENST00000697592--1:154275681::C:T--c.742C>T--mutant-sequence	HAX1	ENST00000697592				FALSE	Transcript ENST00000697592 not found
vep_jurkat.vcf--HAX1--ENST00000697830--1:154275681::C:T--c.742C>T--mutant-sequence	HAX1	ENST00000697830				FALSE	Transcript ENST00000697830 not found
vep_jurkat.vcf--TDRD10--ENST00000368480--1:154544046::C:T--c.587C>T--mutant-sequence	TDRD10	ENST00000368480	V	DLSWLALIHSVRGEVGLLVTSIVPKTPFFWAMHVTEALHQNMQALFSTLAQAEEQQPYLEGSTVMR	LALIHSVRGEVGLLVTSIVPK	TRUE
vep_jurkat.vcf--TDRD10--ENST00000368482--1:154544046::C:T--c.587C>T--mutant-sequence	TDRD10	ENST00000368482	V	DLSWLALIHSVRGEVGLLVTSIVPKTPFFWAMHVTEALHQNMQALFSTLAQAEEQQPYLEGSTVMR	LALIHSVRGEVGLLVTSIVPK	TRUE
vep_jurkat.vcf--FLAD1--ENST00000292180--1:154993020::C:T--c.1747C>T--mutant-sequence	FLAD1	ENST00000292180	W	NPALKCLSPGGHPTYRPAYLLENEEEEWNSR	AYLLENEEEEWNSRT*	TRUE
vep_jurkat.vcf--FLAD1--ENST00000315144--1:154993020::C:T--c.1456C>T--mutant-sequence	FLAD1	ENST00000315144	W	NPALKCLSPGGHPTYRPAYLLENEEEEWNSR	AYLLENEEEEWNSRT*	TRUE
vep_jurkat.vcf--FLAD1--ENST00000368428--1:154993020::C:T--c.370C>T--mutant-sequence	FLAD1	ENST00000368428	W	NPALKCLSPGGHPTYRPAYLLENEEEEWNSR	AYLLENEEEEWNSRT*	TRUE
vep_jurkat.vcf--ADAM15--ENST00000271836--1:155062290::G:A--c.2323G>A--mutant-sequence	ADAM15	ENST00000271836	T	SQGPAKPPPPRKPLPTDPQGR	KPPPPRKPLPTDPQGRCPSGD	TRUE
vep_jurkat.vcf--ADAM15--ENST00000355956--1:155062290::G:A--c.2398G>A--mutant-sequence	ADAM15	ENST00000355956	T	LQSQGPAKPPPPRKPLPTDPQGR	KPPPPRKPLPTDPQGRCPSGD	TRUE
vep_jurkat.vcf--ADAM15--ENST00000356955--1:155062290::G:A--c.2470G>A--mutant-sequence	ADAM15	ENST00000356955	T	SQGPAKPPPPRKPLPTDPQGR	KPPPPRKPLPTDPQGRCPSGD	TRUE
vep_jurkat.vcf--ADAM15--ENST00000359280--1:155062290::G:A--c.2395G>A--mutant-sequence	ADAM15	ENST00000359280	T	SQGPAKPPPPRKPLPTDPQGR	KPPPPRKPLPTDPQGRCPSGD	TRUE
vep_jurkat.vcf--ADAM15--ENST00000368413--1:155062290::G:A--c.1441G>A--mutant-sequence	ADAM15	ENST00000368413	T	SQGPAKPPPPRKPLPTDPQGR	KPPPPRKPLPTDPQGRCPSGD	TRUE
vep_jurkat.vcf--ADAM15--ENST00000449910--1:155062290::G:A--c.2467G>A--mutant-sequence	ADAM15	ENST00000449910	T	SQGPAKPPPPRKPLPTDPQGR	KPPPPRKPLPTDPQGRCPSGD	TRUE
vep_jurkat.vcf--ADAM15--ENST00000531455--1:155062290::G:A--c.2353G>A--mutant-sequence	ADAM15	ENST00000531455	T	SQGPAKPPPPRKPLPTDPQGR	KPPPPRKPLPTDPQGRCPSGD	TRUE
vep_jurkat.vcf--TRIM46--ENST00000334634--1:155177274::C:T--c.893C>T--mutant-sequence	TRIM46	ENST00000334634	V	LTKSLTYILGNQDTVQTQICELEEVVRHTEVSGQQAK	VQTQICELEEVVRHTEVSGQQ	TRUE
vep_jurkat.vcf--TRIM46--ENST00000368382--1:155177274::C:T--c.824C>T--mutant-sequence	TRIM46	ENST00000368382	V	LTKSLTYILGNQDTVQTQICELEEVVRHTEVSGQQAK	VQTQICELEEVVRHTEVSGQQ	TRUE
vep_jurkat.vcf--TRIM46--ENST00000368383--1:155177274::C:T--c.893C>T--mutant-sequence	TRIM46	ENST00000368383	V	LTKSLTYILGNQDTVQTQICELEEVVRHTEVSGQQAK	VQTQICELEEVVRHTEVSGQQ	TRUE
vep_jurkat.vcf--TRIM46--ENST00000368385--1:155177274::C:T--c.893C>T--mutant-sequence	TRIM46	ENST00000368385	V	LTKSLTYILGNQDTVQTQICELEEVVRHTEVSGQQAK	VQTQICELEEVVRHTEVSGQQ	TRUE
vep_jurkat.vcf--TRIM46--ENST00000543729--1:155177274::C:T--c.893C>T--mutant-sequence	TRIM46	ENST00000543729				FALSE	CDS supplied is incorrect: C vs A.
vep_jurkat.vcf--TRIM46--ENST00000545012--1:155177274::C:T--c.515C>T--mutant-sequence	TRIM46	ENST00000545012	V	LTKSLTYILGNQDTVQTQICELEEVVRHTEVSGQQAK	VQTQICELEEVVRHTEVSGQQ	TRUE
vep_jurkat.vcf--TRIM46--ENST00000611379--1:155177274::C:T--c.854C>T--mutant-sequence	TRIM46	ENST00000611379				FALSE	Transcript ENST00000611379 not found
vep_jurkat.vcf--THBS3--ENST00000368378--1:155206341::C:T--c.145G>A--mutant-sequence	THBS3	ENST00000368378	T	IRTTLLTAGDIYLLSTFRLPPK	MVAVAEKIRTTLLTAGDIYLL	TRUE
vep_jurkat.vcf--THBS3--ENST00000428962--1:155206341::C:T--c.145G>A--mutant-sequence	THBS3	ENST00000428962	T	IRTTLLTAGDIYLLSTFRLPPK	MVAVAEKIRTTLLTAGDIYLL	TRUE
vep_jurkat.vcf--THBS3--ENST00000457183--1:155206341::C:T--c.145G>A--mutant-sequence	THBS3	ENST00000457183	T	IRTTLLTAGDIYLLSTFRLPPK	MVAVAEKIRTTLLTAGDIYLL	TRUE
vep_jurkat.vcf--THBS3--ENST00000541576--1:155206341::C:T--c.145G>A--mutant-sequence	THBS3	ENST00000541576				FALSE	CDS supplied is incorrect: G vs A.
vep_jurkat.vcf--MTX1--ENST00000424959--1:155210555::G:A--c.179G>A--mutant-sequence	MTX1	ENST00000424959	Y	VHKISNPWQSPSGTQYPLGELYLPFGPVMERSSQFHTR	SGTQYPLGELYLPFGPVMERS	TRUE
vep_jurkat.vcf--GBA1--ENST00000327247--1:155235723::G:A--c.1346C>T--mutant-sequence	GBA1	ENST00000327247	M	NFVDSPIIVDITKDMFYKQPMFYHLGHFSK	SPIIVDITKDMFYKQPMFYHL	TRUE
vep_jurkat.vcf--GBA1--ENST00000368373--1:155235723::G:A--c.1346C>T--mutant-sequence	GBA1	ENST00000368373	M	NFVDSPIIVDITKDMFYKQPMFYHLGHFSK	SPIIVDITKDMFYKQPMFYHL	TRUE
vep_jurkat.vcf--GBA1--ENST00000427500--1:155235723::G:A--c.1199C>T--mutant-sequence	GBA1	ENST00000427500	M	NFVDSPIIVDITKDMFYKQPMFYHLGHFSK	SPIIVDITKDMFYKQPMFYHL	TRUE
vep_jurkat.vcf--GBA1--ENST00000428024--1:155235723::G:A--c.1085C>T--mutant-sequence	GBA1	ENST00000428024	M	NFVDSPIIVDITKDMFYKQPMFYHLGHFSK	SPIIVDITKDMFYKQPMFYHL	TRUE
vep_jurkat.vcf--GBA1--ENST00000327247--1:155237537::G:A--c.803C>T--mutant-sequence	GBA1	ENST00000327247	V	FLDAYAEHKLQFWVVTAENEPSAGLLSGYPFQCLGFTPEHQRDFIAR	AYAEHKLQFWVVTAENEPSAG	TRUE
vep_jurkat.vcf--GBA1--ENST00000368373--1:155237537::G:A--c.803C>T--mutant-sequence	GBA1	ENST00000368373	V	FLDAYAEHKLQFWVVTAENEPSAGLLSGYPFQCLGFTPEHQRDFIAR	AYAEHKLQFWVVTAENEPSAG	TRUE
vep_jurkat.vcf--GBA1--ENST00000427500--1:155237537::G:A--c.656C>T--mutant-sequence	GBA1	ENST00000427500	V	FLDAYAEHKLQFWVVTAENEPSAGLLSGYPFQCLGFTPEHQRDFIAR	AYAEHKLQFWVVTAENEPSAG	TRUE
vep_jurkat.vcf--GBA1--ENST00000428024--1:155237537::G:A--c.542C>T--mutant-sequence	GBA1	ENST00000428024	V	FLDAYAEHKLQFWVVTAENEPSAGLLSGYPFQCLGFTPEHQRDFIAR	AYAEHKLQFWVVTAENEPSAG	TRUE
vep_jurkat.vcf--ENTREP3--ENST00000350210--1:155251757::C:T--c.482G>A--mutant-sequence	ENTREP3	ENST00000350210	Y	SCPSWAGFSNLLFSVCGLTICAAIICTLSAIVCCIQIFSLDLVHTLAPERSVSGPLGPLGCTSPPPAPLLHTMLDLEEFVPPVPPPPYYPPEYTYSSETDAQSITYNGSMDSPVPLYPTDCPPSYEAVMGLRGDSQATLFDPQLHDGSCICER	PPPYYPPEYTYSSETDAQSIT	TRUE
vep_jurkat.vcf--ENTREP3--ENST00000361361--1:155251757::C:T--c.770G>A--mutant-sequence	ENTREP3	ENST00000361361	Y	NLLFSVCGLTICAAIICTLSAIVCCIQIFSLDLVHTLAPERSVSGPLGPLGCTSPPPAPLLHTMLDLEEFVPPVPPPPYYPPEYTYSSETDAQSITYNGSMDSPVPLYPTDCPPSYEAVMGLRGDSQATLFDPQLHDGSCICER	PPPYYPPEYTYSSETDAQSIT	TRUE
vep_jurkat.vcf--ENTREP3--ENST00000368368--1:155251757::C:T--c.716G>A--mutant-sequence	ENTREP3	ENST00000368368	Y	NLLFSVCGLTICAAIICTLSAIVCCIQIFSLDLVHTQLAPERSVSGPLGPLGCTSPPPAPLLHTMLDLEEFVPPVPPPPYYPPEYTYSSETDAQSITYNGSMDSPVPLYPTDCPPSYEAVMGLRGDSQATLFDPQLHDGSCICER	PPPYYPPEYTYSSETDAQSIT	TRUE
vep_jurkat.vcf--ENTREP3--ENST00000491082--1:155251757::C:T--c.482G>A--mutant-sequence	ENTREP3	ENST00000491082	Y	SCPSWAGFSNLLFSVCGLTICAAIICTLSAIVCCIQIFSLDLVHTLAPERSVSGPLGPLGCTSPPPAPLLHTMLDLEEFVPPVPPPPYYPPEYTYSSETDAQSITYNGSMDSPVPLYPTDCPPSYEAVMGLRGDSQATLFDPQLHDGSCICER	PPPYYPPEYTYSSETDAQSIT	TRUE
vep_jurkat.vcf--SCAMP3--ENST00000302631--1:155256337::G:A--c.980C>T--mutant-sequence	SCAMP3	ENST00000302631	V	TGASFQKAQQEFAAGVFSNPVVRTAAANAAAGAAENAFR	EFAAGVFSNPVVRTAAANAAA	TRUE
vep_jurkat.vcf--SCAMP3--ENST00000355379--1:155256337::G:A--c.902C>T--mutant-sequence	SCAMP3	ENST00000355379	V	TGASFQKAQQEFAAGVFSNPVVRTAAANAAAGAAENAFR	EFAAGVFSNPVVRTAAANAAA	TRUE
vep_jurkat.vcf--CLK2--ENST00000355560--1:155264224::G:A--c.1217C>T--mutant-sequence	CLK2	ENST00000355560	I	KIRK	GPIPSRMIRKIRKQKYFYRGR	TRUE
vep_jurkat.vcf--CLK2--ENST00000361168--1:155264224::G:A--c.1220C>T--mutant-sequence	CLK2	ENST00000361168	I	KIRK	GPIPSRMIRKIRKQKYFYRGR	TRUE
vep_jurkat.vcf--CLK2--ENST00000368361--1:155264224::G:A--c.1223C>T--mutant-sequence	CLK2	ENST00000368361	I	KIRK	GPIPSRMIRKIRKQKYFYRGR	TRUE
vep_jurkat.vcf--PKLR--ENST00000342741--1:155295251::C:T--c.559G>A--mutant-sequence	PKLR	ENST00000342741	M	TGILQGGPESEVELVKGSQVLVTMDPAFRTR	LVKGSQVLVTMDPAFRTRGNA	TRUE
vep_jurkat.vcf--PKLR--ENST00000392414--1:155295251::C:T--c.466G>A--mutant-sequence	PKLR	ENST00000392414	M	TGILQGGPESEVELVKGSQVLVTMDPAFRTR	LVKGSQVLVTMDPAFRTRGNA	TRUE
vep_jurkat.vcf--PKLR--ENST00000434082--1:155295251::C:T--c.367G>A--mutant-sequence	PKLR	ENST00000434082				FALSE	Mutation position 367 not found in coding sequence.
vep_jurkat.vcf--FDPS--ENST00000356657--1:155319867::G:A--c.998G>A--mutant-sequence	FDPS	ENST00000356657	Y	IGTDIQDNKYSWLVVQCLQRATPEQYQILK	KIGTDIQDNKYSWLVVQCLQR	TRUE
vep_jurkat.vcf--FDPS--ENST00000368356--1:155319867::G:A--c.998G>A--mutant-sequence	FDPS	ENST00000368356	Y	IGTDIQDNKYSWLVVQCLQRATPEQYQILK	KIGTDIQDNKYSWLVVQCLQR	TRUE
vep_jurkat.vcf--FDPS--ENST00000447866--1:155319867::G:A--c.800G>A--mutant-sequence	FDPS	ENST00000447866	Y	IGTDIQDNKYSWLVVQCLQRATPEQYQILK	KIGTDIQDNKYSWLVVQCLQR	TRUE
vep_jurkat.vcf--FDPS--ENST00000467076--1:155319867::G:A--c.800G>A--mutant-sequence	FDPS	ENST00000467076				FALSE	Transcript ENST00000467076 not found
vep_jurkat.vcf--FDPS--ENST00000611010--1:155319867::G:A--c.485G>A--mutant-sequence	FDPS	ENST00000611010				FALSE	Transcript ENST00000611010 not found
vep_jurkat.vcf--FDPS--ENST00000612683--1:155319867::G:A--c.800G>A--mutant-sequence	FDPS	ENST00000612683				FALSE	Transcript ENST00000612683 not found
vep_jurkat.vcf--RXFP4--ENST00000368318--1:155942274::C:T--c.565C>T--mutant-sequence	RXFP4	ENST00000368318	C	YWVVAMAAGPGTHLSLFWARIATLAVWAAAALVTVPTAVFGVEGEVCGVCLCLLRFPSR	FGVEGEVCGVCLCLLRFPSRY	TRUE
vep_jurkat.vcf--ARHGEF2--ENST00000313667--1:155963120::G:A--c.785C>T--mutant-sequence	ARHGEF2	ENST00000313667	M	LFRMGMLEELHLEPGVVQGLFPCVDELSDIHTRFLSQLLER	TLKIMTRLFRMGMLEELHLEP	TRUE
vep_jurkat.vcf--ARHGEF2--ENST00000313695--1:155963120::G:A--c.704C>T--mutant-sequence	ARHGEF2	ENST00000313695	M	LFRMGMLEELHLEPGVVQGLFPCVDELSDIHTRFLSQLLER	TLKIMTRLFRMGMLEELHLEP	TRUE
vep_jurkat.vcf--ARHGEF2--ENST00000361247--1:155963120::G:A--c.788C>T--mutant-sequence	ARHGEF2	ENST00000361247	M	LFRMGMLEELHLEPGVVQGLFPCVDELSDIHTRFLSQLLER	TLKIMTRLFRMGMLEELHLEP	TRUE
vep_jurkat.vcf--ARHGEF2--ENST00000462460--1:155963120::G:A--c.923C>T--mutant-sequence	ARHGEF2	ENST00000462460	M	LFRMGMLEELHLEPGVVQGLFPCVDELSDIHTRFLSQLLER	TLKIMTRLFRMGMLEELHLEP	TRUE
vep_jurkat.vcf--ARHGEF2--ENST00000673475--1:155963120::G:A--c.1217C>T--mutant-sequence	ARHGEF2	ENST00000673475				FALSE	Transcript ENST00000673475 not found
vep_jurkat.vcf--ARHGEF2--ENST00000696601--1:155963120::G:A--c.791C>T--mutant-sequence	ARHGEF2	ENST00000696601				FALSE	Transcript ENST00000696601 not found
vep_jurkat.vcf--ARHGEF2--ENST00000313667--1:155965075::C:T--c.634G>A--mutant-sequence	ARHGEF2	ENST00000313667	T	TLSVESLIDEEVIYSELMSDFEMDEKDFTADSWSLAVDSSFLQQHKK	SDFEMDEKDFTADSWSLAVDS	TRUE
vep_jurkat.vcf--ARHGEF2--ENST00000313695--1:155965075::C:T--c.553G>A--mutant-sequence	ARHGEF2	ENST00000313695	T	TLSVESLIDEEVIYSELMSDFEMDEKDFTADSWSLAVDSSFLQQHKK	SDFEMDEKDFTADSWSLAVDS	TRUE
vep_jurkat.vcf--ARHGEF2--ENST00000361247--1:155965075::C:T--c.637G>A--mutant-sequence	ARHGEF2	ENST00000361247	T	TLSVESLIDEAEVIYSELMSDFEMDEKDFTADSWSLAVDSSFLQQHKK	SDFEMDEKDFTADSWSLAVDS	TRUE
vep_jurkat.vcf--ARHGEF2--ENST00000462460--1:155965075::C:T--c.772G>A--mutant-sequence	ARHGEF2	ENST00000462460	T	TLSVESLIDEAEVIYSELMSDFEMDEKDFTADSWSLAVDSSFLQQHKK	SDFEMDEKDFTADSWSLAVDS	TRUE
vep_jurkat.vcf--ARHGEF2--ENST00000471589--1:155965075::C:T--c.556G>A--mutant-sequence	ARHGEF2	ENST00000471589	T	TLSVESLIDEAEVIYSELMSDFEMDEKDFTADSWSLAVDSSFLQQHKK	SDFEMDEKDFTADSWSLAVDS	TRUE
vep_jurkat.vcf--ARHGEF2--ENST00000497907--1:155965075::C:T--c.556G>A--mutant-sequence	ARHGEF2	ENST00000497907	T	TLSVESLIDEAEVIYSELMSDFEMDEKDFTADSWSLAVDSSFLQQHKK	SDFEMDEKDFTADSWSLAVDS	TRUE
vep_jurkat.vcf--ARHGEF2--ENST00000673475--1:155965075::C:T--c.1066G>A--mutant-sequence	ARHGEF2	ENST00000673475				FALSE	Transcript ENST00000673475 not found
vep_jurkat.vcf--ARHGEF2--ENST00000696601--1:155965075::C:T--c.640G>A--mutant-sequence	ARHGEF2	ENST00000696601				FALSE	Transcript ENST00000696601 not found
vep_jurkat.vcf--ARHGEF2--ENST00000313667--1:155966446::C:T--c.310G>A--mutant-sequence	ARHGEF2	ENST00000313667	T	AALLKNNTTLQSVSLRSK	QKAALLKNNTTLQSVSLRSKT	TRUE
vep_jurkat.vcf--ARHGEF2--ENST00000313695--1:155966446::C:T--c.229G>A--mutant-sequence	ARHGEF2	ENST00000313695	T	AALLKNNTTLQSVSLRSK	QKAALLKNNTTLQSVSLRSKT	TRUE
vep_jurkat.vcf--ARHGEF2--ENST00000361247--1:155966446::C:T--c.310G>A--mutant-sequence	ARHGEF2	ENST00000361247	T	AALLKNNTTLQSVSLRSK	QKAALLKNNTTLQSVSLRSKT	TRUE
vep_jurkat.vcf--ARHGEF2--ENST00000462460--1:155966446::C:T--c.445G>A--mutant-sequence	ARHGEF2	ENST00000462460	T	AALLKNNTTLQSVSLRSK	QKAALLKNNTTLQSVSLRSKT	TRUE
vep_jurkat.vcf--ARHGEF2--ENST00000470874--1:155966446::C:T--c.34G>A--mutant-sequence	ARHGEF2	ENST00000470874	T	AALLKNNTTLQSVSLRSK	QKAALLKNNTTLQSVSLRSKN	TRUE
vep_jurkat.vcf--ARHGEF2--ENST00000471589--1:155966446::C:T--c.229G>A--mutant-sequence	ARHGEF2	ENST00000471589	T	AALLKNNTTLQSVSLRSK	QKAALLKNNTTLQSVSLRSKT	TRUE
vep_jurkat.vcf--ARHGEF2--ENST00000497907--1:155966446::C:T--c.229G>A--mutant-sequence	ARHGEF2	ENST00000497907	T	AALLKNNTTLQSVSLRSK	QKAALLKNNTTLQSVSLRSKT	TRUE
vep_jurkat.vcf--ARHGEF2--ENST00000609707--1:155966446::C:T--c.286G>A--mutant-sequence	ARHGEF2	ENST00000609707	T	AALLKNNTTLQSVSLRSK	QKAALLKNNTTLQSVSLRSKT	TRUE
vep_jurkat.vcf--ARHGEF2--ENST00000673475--1:155966446::C:T--c.739G>A--mutant-sequence	ARHGEF2	ENST00000673475				FALSE	Transcript ENST00000673475 not found
vep_jurkat.vcf--ARHGEF2--ENST00000696600--1:155966446::C:T--c.245G>A--mutant-sequence	ARHGEF2	ENST00000696600				FALSE	Transcript ENST00000696600 not found
vep_jurkat.vcf--ARHGEF2--ENST00000696601--1:155966446::C:T--c.313G>A--mutant-sequence	ARHGEF2	ENST00000696601				FALSE	Transcript ENST00000696601 not found
vep_jurkat.vcf--UBQLN4--ENST00000368309--1:156037007::C:T--c.1777G>A--mutant-sequence	UBQLN4	ENST00000368309	K	FQQQLEQLNSMGFINREANLQALIATGGDINAAIKR	ATGGDINAAIKRLLGSQLS*	TRUE
vep_jurkat.vcf--UBQLN4--ENST00000368309--1:156048650::G:A--c.751C>T--mutant-sequence	UBQLN4	ENST00000368309	F	NPEISHMLNNPELMRQTMEFARNPAMMQEMMR	NPELMRQTMEFARNPAMMQEM	TRUE
vep_jurkat.vcf--MEX3A--ENST00000532414--1:156076849::C:T--c.1288G>A--mutant-sequence	MEX3A	ENST00000532414	T	AGPPGAHRSPTTSAGPELAGLPRRPPGEPLQGFSK	AGPPGAHRSPTTSAGPELAGL	TRUE
vep_jurkat.vcf--MEX3A--ENST00000532414--1:156077481::G:A--c.656C>T--mutant-sequence	MEX3A	ENST00000532414	V	NKSGAAFGVAPVLPGQVTIRVR	KSGAAFGVAPVLPGQVTIRVR	TRUE
vep_jurkat.vcf--MEX3A--ENST00000532414--1:156077572::C:T--c.565G>A--mutant-sequence	MEX3A	ENST00000532414	T	REDVATTRR	VTGRREDVATTRREIISAAEH	TRUE
vep_jurkat.vcf--LMNA--ENST00000361308--1:156136219::G:A--c.1163G>A--mutant-sequence	LMNA	ENST00000361308	H	LLEGEEERLHLSPSPTSQRSR	KLLEGEEERLHLSPSPTSQRS	TRUE
vep_jurkat.vcf--LMNA--ENST00000368297--1:156136219::G:A--c.920G>A--mutant-sequence	LMNA	ENST00000368297	H	LLEGEEERLHLSPSPTSQRSR	KLLEGEEERLHLSPSPTSQRS	TRUE
vep_jurkat.vcf--LMNA--ENST00000368299--1:156136219::G:A--c.1163G>A--mutant-sequence	LMNA	ENST00000368299	H	LLEGEEERLHLSPSPTSQRSR	KLLEGEEERLHLSPSPTSQRS	TRUE
vep_jurkat.vcf--LMNA--ENST00000368300--1:156136219::G:A--c.1163G>A--mutant-sequence	LMNA	ENST00000368300	H	LLEGEEERLHLSPSPTSQRSR	KLLEGEEERLHLSPSPTSQRS	TRUE
vep_jurkat.vcf--LMNA--ENST00000368301--1:156136219::G:A--c.1163G>A--mutant-sequence	LMNA	ENST00000368301	H	LLEGEEERLHLSPSPTSQRSR	KLLEGEEERLHLSPSPTSQRS	TRUE
vep_jurkat.vcf--LMNA--ENST00000448611--1:156136219::G:A--c.827G>A--mutant-sequence	LMNA	ENST00000448611	H	LLEGEEERLHLSPSPTSQRSR	KLLEGEEERLHLSPSPTSQRS	TRUE
vep_jurkat.vcf--LMNA--ENST00000473598--1:156136219::G:A--c.866G>A--mutant-sequence	LMNA	ENST00000473598	H	LLEGEEERLHLSPSPTSQRSR	KLLEGEEERLHLSPSPTSQRS	TRUE
vep_jurkat.vcf--LMNA--ENST00000674720--1:156136219::G:A--c.1163G>A--mutant-sequence	LMNA	ENST00000674720				FALSE	Transcript ENST00000674720 not found
vep_jurkat.vcf--LMNA--ENST00000675667--1:156136219::G:A--c.1163G>A--mutant-sequence	LMNA	ENST00000675667				FALSE	Transcript ENST00000675667 not found
vep_jurkat.vcf--LMNA--ENST00000675939--1:156136219::G:A--c.1163G>A--mutant-sequence	LMNA	ENST00000675939				FALSE	Transcript ENST00000675939 not found
vep_jurkat.vcf--LMNA--ENST00000676385--1:156136219::G:A--c.1163G>A--mutant-sequence	LMNA	ENST00000676385				FALSE	Transcript ENST00000676385 not found
vep_jurkat.vcf--LMNA--ENST00000677389--1:156136219::G:A--c.1163G>A--mutant-sequence	LMNA	ENST00000677389				FALSE	Transcript ENST00000677389 not found
vep_jurkat.vcf--LMNA--ENST00000682650--1:156136219::G:A--c.1163G>A--mutant-sequence	LMNA	ENST00000682650				FALSE	Transcript ENST00000682650 not found
vep_jurkat.vcf--LMNA--ENST00000683032--1:156136219::G:A--c.1163G>A--mutant-sequence	LMNA	ENST00000683032				FALSE	Transcript ENST00000683032 not found
vep_jurkat.vcf--LMNA--ENST00000684195--1:156136219::G:A--c.1163G>A--mutant-sequence	LMNA	ENST00000684195				FALSE	Transcript ENST00000684195 not found
vep_jurkat.vcf--SEMA4A--ENST00000355014--1:156158449::G:A--c.425G>A--mutant-sequence	SEMA4A	ENST00000355014	Y	SNETQCFNFIRVLVSYNVTHLYTYGTFAFSPACTFIELQDSYLLPISEDKVMEGK	VSYNVTHLYTYGTFAFSPACT	TRUE
vep_jurkat.vcf--SEMA4A--ENST00000368282--1:156158449::G:A--c.425G>A--mutant-sequence	SEMA4A	ENST00000368282	Y	SNETQCFNFIRVLVSYNVTHLYTYGTFAFSPACTFIELQDSYLLPISEDKVMEGK	VSYNVTHLYTYGTFAFSPACT	TRUE
vep_jurkat.vcf--SEMA4A--ENST00000368285--1:156158449::G:A--c.425G>A--mutant-sequence	SEMA4A	ENST00000368285	Y	SNETQCFNFIRVLVSYNVTHLYTYGTFAFSPACTFIELQDSYLLPISEDKVMEGK	VSYNVTHLYTYGTFAFSPACT	TRUE
vep_jurkat.vcf--SEMA4A--ENST00000414683--1:156158449::G:A--c.128G>A--mutant-sequence	SEMA4A	ENST00000414683	Y	SNETQCFNFIRVLVSYNVTHLYTYGTFAFSPACTFIELQDSYLLPISEDKVMEGK	VSYNVTHLYTYGTFAFSPACT	TRUE
vep_jurkat.vcf--SEMA4A--ENST00000435124--1:156158449::G:A--c.425G>A--mutant-sequence	SEMA4A	ENST00000435124	Y	SNETQCFNFIRVLVSYNVTHLYTYGTFAFSPACTFIELQDSYLLPISEDKVMEGK	VSYNVTHLYTYGTFAFSPACT	TRUE
vep_jurkat.vcf--SEMA4A--ENST00000355014--1:156175113::G:A--c.1462G>A--mutant-sequence	SEMA4A	ENST00000355014	S	AVVSGDSSAHLVEEIQLFPDPEPVRNLQLAPTQGAVFVGFSGSVWRVPR	QGAVFVGFSGSVWRVPRANCS	TRUE
vep_jurkat.vcf--SEMA4A--ENST00000368282--1:156175113::G:A--c.1462G>A--mutant-sequence	SEMA4A	ENST00000368282	S	AVVSGDSSAHLVEEIQLFPDPEPVRNLQLAPTQGAVFVGFSGSVWRVPR	QGAVFVGFSGSVWRVPRANCS	TRUE
vep_jurkat.vcf--SEMA4A--ENST00000368284--1:156175113::G:A--c.1066G>A--mutant-sequence	SEMA4A	ENST00000368284	S	AVVSGDSSAHLVEEIQLFPDPEPVRNLQLAPTQGAVFVGFSGSVWRVPR	QGAVFVGFSGSVWRVPRANCS	TRUE
vep_jurkat.vcf--SEMA4A--ENST00000368285--1:156175113::G:A--c.1462G>A--mutant-sequence	SEMA4A	ENST00000368285	S	AVVSGDSSAHLVEEIQLFPDPEPVRNLQLAPTQGAVFVGFSGSVWRVPR	QGAVFVGFSGSVWRVPRANCS	TRUE
vep_jurkat.vcf--PAQR6--ENST00000292291--1:156246223::C:T--c.79G>A--mutant-sequence	PAQR6	ENST00000292291	S	LPQLLQVHQVPRVFWEDGIMSSYRRPTSSALDCVLSSFQMTNETVNIWTHFLPTWYFLWR	RVFWEDGIMSSYRRPTSSALD	TRUE
vep_jurkat.vcf--PAQR6--ENST00000340183--1:156246223::C:T--c.79G>A--mutant-sequence	PAQR6	ENST00000340183				FALSE	CDS supplied is incorrect: G vs A.
vep_jurkat.vcf--PAQR6--ENST00000356983--1:156246223::C:T--c.70G>A--mutant-sequence	PAQR6	ENST00000356983				FALSE	CDS supplied is incorrect: G vs T.
vep_jurkat.vcf--PAQR6--ENST00000368270--1:156246223::C:T--c.7G>A--mutant-sequence	PAQR6	ENST00000368270	S	MSSYRRPTSSALDCVLSSFQMTNETVNIWTHFLPTWYFLWR	MSSYRRPTSSALD	TRUE
vep_jurkat.vcf--PAQR6--ENST00000470198--1:156246223::C:T--c.79G>A--mutant-sequence	PAQR6	ENST00000470198				FALSE	Transcript ENST00000470198 not found
vep_jurkat.vcf--PAQR6--ENST00000652405--1:156246223::C:T--c.79G>A--mutant-sequence	PAQR6	ENST00000652405				FALSE	Transcript ENST00000652405 not found
vep_jurkat.vcf--SMG5--ENST00000361813--1:156267649::C:T--c.938G>A--mutant-sequence	SMG5	ENST00000361813	Y	LLVNFMYLQSLLQPKSSSVDSELTSLYQSVLEDFNLCLFYLPSSPNLSLASEDEEEYESGYAFLPDLLIFQMVIICLMCVHSLERAGSK	SSVDSELTSLYQSVLEDFNLC	TRUE
vep_jurkat.vcf--SMG5--ENST00000361813--1:156282670::C:G--c.11G>C--mutant-sequence	SMG5	ENST00000361813	A	MSQAPPTGESSEPEAKVLHTK	MSQAPPTGESSEPE	TRUE
vep_jurkat.vcf--CCT3--ENST00000295688--1:156309279::C:T--c.1558G>A--mutant-sequence	CCT3	ENST00000295688	N	TAVETAVLLLRINDIVSGHKK	VETAVLLLRINDIVSGHKKKG	TRUE
vep_jurkat.vcf--CCT3--ENST00000368259--1:156309279::C:T--c.1444G>A--mutant-sequence	CCT3	ENST00000368259	N	TAVETAVLLLRINDIVSGHKK	VETAVLLLRINDIVSGHKKKG	TRUE
vep_jurkat.vcf--CCT3--ENST00000472765--1:156309279::C:T--c.1423G>A--mutant-sequence	CCT3	ENST00000472765	N	TAVETAVLLLRINDIVSGHKK	VETAVLLLRINDIVSGHKKKG	TRUE
vep_jurkat.vcf--NES--ENST00000368223--1:156673103::G:T--c.1085C>A--mutant-sequence	NES	ENST00000368223	D	RLGSLLPVLSPTSLPSPLPDTLETPVPAFLKNQEFLQAR	SPTSLPSPLPDTLETPVPAFL	TRUE
vep_jurkat.vcf--NTRK1--ENST00000358660--1:156861056::G:A--c.122G>A--mutant-sequence	NTRK1	ENST00000358660	Y	RGQLGWHSWAAGPGSLLAWLILASAGAAPCPDACYPHGSSGLRCTR	AGAAPCPDACYPHGSSGLRCT	TRUE
vep_jurkat.vcf--NTRK1--ENST00000368196--1:156861056::G:A--c.122G>A--mutant-sequence	NTRK1	ENST00000368196	Y	RGQLGWHSWAAGPGSLLAWLILASAGAAPCPDACYPHGSSGLRCTR	AGAAPCPDACYPHGSSGLRCT	TRUE
vep_jurkat.vcf--NTRK1--ENST00000524377--1:156861056::G:A--c.122G>A--mutant-sequence	NTRK1	ENST00000524377	Y	RGQLGWHSWAAGPGSLLAWLILASAGAAPCPDACYPHGSSGLRCTR	AGAAPCPDACYPHGSSGLRCT	TRUE
vep_jurkat.vcf--NTRK1--ENST00000675461--1:156861056::G:A--c.122G>A--mutant-sequence	NTRK1	ENST00000675461				FALSE	Transcript ENST00000675461 not found
vep_jurkat.vcf--PEAR1--ENST00000292357--1:156908976::T:C--c.1351T>C--mutant-sequence	PEAR1	ENST00000292357	R	EHSLSCHPMNGECSCLPGWAGLHCNESCPQDTHGPGCQEHCLCLHGGVCQATSGLCQCAPGYTGPHCASLCPPDTYGVNCSARRSCENAIACSPIDGECVCK	DTYGVNCSARRSCENAIACSP	TRUE
vep_jurkat.vcf--PEAR1--ENST00000338302--1:156908976::T:C--c.1351T>C--mutant-sequence	PEAR1	ENST00000338302	R	EHSLSCHPMNGECSCLPGWAGLHCNESCPQDTHGPGCQEHCLCLHGGVCQATSGLCQCAPGYTGPHCASLCPPDTYGVNCSARRSCENAIACSPIDGECVCK	DTYGVNCSARRSCENAIACSP	TRUE
vep_jurkat.vcf--PEAR1--ENST00000292357--1:156912256::C:T--c.1961C>T--mutant-sequence	PEAR1	ENST00000292357	L	CVPCKCANHSFCHPSNGTCYCLAGWTGPDCSQPCPLGHWGENCAQTCQCHHGGTCHPQDGSCICPLGWTGHHCLEGCPLGTFGANCSQPCQCGPGEKCHPETGACVCPPGHSGAPCR	TGPDCSQPCPLGHWGENCAQT	TRUE
vep_jurkat.vcf--PEAR1--ENST00000338302--1:156912256::C:T--c.1961C>T--mutant-sequence	PEAR1	ENST00000338302	L	CVPCKCANHSFCHPSNGTCYCLAGWTGPDCSQPCPLGHWGENCAQTCQCHHGGTCHPQDGSCICPLGWTGHHCLEGCPLGTFGANCSQPCQCGPGEKCHPETGACVCPPGHSGAPCR	TGPDCSQPCPLGHWGENCAQT	TRUE
vep_jurkat.vcf--KIRREL1--ENST00000359209--1:158094737::G:A--c.1891G>A--mutant-sequence	KIRREL1	ENST00000359209	T	AVLYADYRAPGPTRFDGRPSSR	LYADYRAPGPTRFDGRPSSRL	TRUE
vep_jurkat.vcf--KIRREL1--ENST00000360089--1:158094737::G:A--c.1399G>A--mutant-sequence	KIRREL1	ENST00000360089	T	AVLYADYRAPGPTRFDGRPSSR	LYADYRAPGPTRFDGRPSSRL	TRUE
vep_jurkat.vcf--KIRREL1--ENST00000368172--1:158094737::G:A--c.1588G>A--mutant-sequence	KIRREL1	ENST00000368172				FALSE	CDS supplied is incorrect: G vs C.
vep_jurkat.vcf--KIRREL1--ENST00000368173--1:158094737::G:A--c.1591G>A--mutant-sequence	KIRREL1	ENST00000368173	T	TNSGSGVLSTLTINNVMEADFQTHYNCTAWNSFGPGTAIIQLEEREVLPVGIIAGATIGASILLIFFFITLVFFLYRR	ASILLIFFFITLVFFLYRRRK	TRUE
vep_jurkat.vcf--OR6N2--ENST00000641131--1:158777265::A:T--c.371T>A--mutant-sequence	OR6N2	ENST00000641131				FALSE	Transcript ENST00000641131 not found
vep_jurkat.vcf--CRP--ENST00000255030--1:159713925::C:A--c.275G>T--mutant-sequence	CRP	ENST00000255030	I	QDNEILIFWSKDIGYIFTVGGSEILFEVPEVTVAPVHICTSWESASGIVEFWVDGKPRVR	LIFWSKDIGYIFTVGGSEILF	TRUE
vep_jurkat.vcf--IGSF9--ENST00000361509--1:159927385::C:T--c.3452G>A--mutant-sequence	IGSF9	ENST00000361509	Q	ARLPAYQQPVPHPEQATLL*	DATRARLPAYQQPVPHPEQAT	TRUE
vep_jurkat.vcf--IGSF9--ENST00000368094--1:159927385::C:T--c.3500G>A--mutant-sequence	IGSF9	ENST00000368094	Q	ARLPAYQQPVPHPEQATLL*	DATRARLPAYQQPVPHPEQAT	TRUE
vep_jurkat.vcf--IGSF9--ENST00000361509--1:159927397::A:T--c.3440T>A--mutant-sequence	IGSF9	ENST00000361509	Q	ARQPAYR	RRRRDATRARQPAYRQPVPHP	TRUE
vep_jurkat.vcf--IGSF9--ENST00000368094--1:159927397::A:T--c.3488T>A--mutant-sequence	IGSF9	ENST00000368094	Q	ARQPAYR	RRRRDATRARQPAYRQPVPHP	TRUE
vep_jurkat.vcf--IGSF9--ENST00000361509--1:159932576::G:A--c.1133C>T--mutant-sequence	IGSF9	ENST00000361509	F	ALQLDKFPGWSQGTEGSLIIALGNEDALGEYFCTPYNSLGTAGPSPVTRVLLK	LGNEDALGEYFCTPYNSLGTA	TRUE
vep_jurkat.vcf--IGSF9--ENST00000368094--1:159932576::G:A--c.1181C>T--mutant-sequence	IGSF9	ENST00000368094	F	ALQLDKFPGWSQGTEGSLIIALGNEDALGEYFCTPYNSLGTAGPSPVTRVLLK	LGNEDALGEYFCTPYNSLGTA	TRUE
vep_jurkat.vcf--SLAMF9--ENST00000368092--1:159953323::T:C--c.377A>G--mutant-sequence	SLAMF9	ENST00000368092	S	EGHPATIMVTNPHYQGQVSFLDPSYSLHISNLSWEDSGLYQAQVNLRTSQISTMQQYSICVYHPNYASEKPSTAFCLLAKGLLIFLLLVILAMGLWVIR	TSQISTMQQYSICVYHPNYAS	TRUE
vep_jurkat.vcf--SLAMF9--ENST00000368093--1:159953323::T:C--c.377A>G--mutant-sequence	SLAMF9	ENST00000368093	S	EGHPATIMVTNPHYQGQVSFLDPSYSLHISNLSWEDSGLYQAQVNLRTSQISTMQQYSICVYRWLSEPQITVNFESSGEGACSMSLVCSVEK	TSQISTMQQYSICVYRWLSEP	TRUE
vep_jurkat.vcf--IGSF8--ENST00000314485--1:160093071::A:G--c.1165T>C--mutant-sequence	IGSF8	ENST00000314485	H	VASRTHRLR	IAMEKVASRTHRLRLEAARPG	TRUE
vep_jurkat.vcf--IGSF8--ENST00000368086--1:160093071::A:G--c.1165T>C--mutant-sequence	IGSF8	ENST00000368086	H	VASRTHRLR	IAMEKVASRTHRLRLEAARPG	TRUE
vep_jurkat.vcf--IGSF8--ENST00000614243--1:160093071::A:G--c.1165T>C--mutant-sequence	IGSF8	ENST00000614243				FALSE	Transcript ENST00000614243 not found
vep_jurkat.vcf--ATP1A2--ENST00000361216--1:160130547::C:T--c.1777C>T--mutant-sequence	ATP1A2	ENST00000361216	W	FDTDELNFPTEKLCFVGLMSMIDPPWAAVPDAVGKCR	VGLMSMIDPPWAAVPDAVGKC	TRUE
vep_jurkat.vcf--ATP1A2--ENST00000392233--1:160130547::C:T--c.1777C>T--mutant-sequence	ATP1A2	ENST00000392233	W	FDTDELNFPTEKLCFVGLMSMIDPPWAAVPDAVGKCR	VGLMSMIDPPWAAVPDAVGKC	TRUE
vep_jurkat.vcf--ATP1A2--ENST00000447527--1:160130547::C:T--c.910C>T--mutant-sequence	ATP1A2	ENST00000447527	W	FDTDELNFPTEKLCFVGLMSMIDPPWAAVPDAVGKCR	VGLMSMIDPPWAAVPDAVGKC	TRUE
vep_jurkat.vcf--ATP1A2--ENST00000361216--1:160136914::G:A--c.2723G>A--mutant-sequence	ATP1A2	ENST00000361216	Q	LDWDDRTMNDLEDSYGQEWTYEQQKVVEFTCHTAFFASIVVVQWADLIICK	SYGQEWTYEQQKVVEFTCHTA	TRUE
vep_jurkat.vcf--ATP1A2--ENST00000392233--1:160136914::G:A--c.2723G>A--mutant-sequence	ATP1A2	ENST00000392233	Q	LDWDDRTMNDLEDSYGQEWTYEQQKVVEFTCHTAFFASIVVVQWADLIICK	SYGQEWTYEQQKVVEFTCHTA	TRUE
vep_jurkat.vcf--ATP1A2--ENST00000447527--1:160136914::G:A--c.1805G>A--mutant-sequence	ATP1A2	ENST00000447527	Q	LDWDDRTMNDLEDSYGQEWTYEQQKVVEFTCHTAFFASIVVVQWADLIICK	SYGQEWTYEQQKVVEFTCHTA	TRUE
vep_jurkat.vcf--CD84--ENST00000311224--1:160553984::G:A--c.551C>T--mutant-sequence	CD84	ENST00000311224	L	EEKNVTYNWSPLGEEGNVLQIFQTLEDQELTYTCTAQNPVSNNSDSISARQLCADIAMGFR	EGNVLQIFQTLEDQELTYTCT	TRUE
vep_jurkat.vcf--CD84--ENST00000368048--1:160553984::G:A--c.551C>T--mutant-sequence	CD84	ENST00000368048	L	EEKNVTYNWSPLGEEGNVLQIFQTLEDQELTYTCTAQNPVSNNSDSISARQLCADIAMGFR	EGNVLQIFQTLEDQELTYTCT	TRUE
vep_jurkat.vcf--CD84--ENST00000368051--1:160553984::G:A--c.551C>T--mutant-sequence	CD84	ENST00000368051	L	EEKNVTYNWSPLGEEGNVLQIFQTLEDQELTYTCTAQNPVSNNSDSISARQLCADIAMGFR	EGNVLQIFQTLEDQELTYTCT	TRUE
vep_jurkat.vcf--CD84--ENST00000368054--1:160553984::G:A--c.551C>T--mutant-sequence	CD84	ENST00000368054	L	EEKNVTYNWSPLGEEGNVLQIFQTLEDQELTYTCTAQNPVSNNSDSISARQLCADIAMGFR	EGNVLQIFQTLEDQELTYTCT	TRUE
vep_jurkat.vcf--CD84--ENST00000534968--1:160553984::G:A--c.209C>T--mutant-sequence	CD84	ENST00000534968	L	EEKNVTYNWSPLGEEGNVLQIFQTLEDQELTYTCTAQNPVSNNSDSISARQLCADIAMGFR	EGNVLQIFQTLEDQELTYTCT	TRUE
vep_jurkat.vcf--CD84--ENST00000311224--1:160554104::G:A--c.431C>T--mutant-sequence	CD84	ENST00000311224	F	LGKPKITQSLMAFVNSTCNVTLTCSVEKEEK	KPKITQSLMAFVNSTCNVTLT	TRUE
vep_jurkat.vcf--CD84--ENST00000368048--1:160554104::G:A--c.431C>T--mutant-sequence	CD84	ENST00000368048	F	LGKPKITQSLMAFVNSTCNVTLTCSVEKEEK	KPKITQSLMAFVNSTCNVTLT	TRUE
vep_jurkat.vcf--CD84--ENST00000368051--1:160554104::G:A--c.431C>T--mutant-sequence	CD84	ENST00000368051	F	LGKPKITQSLMAFVNSTCNVTLTCSVEKEEK	KPKITQSLMAFVNSTCNVTLT	TRUE
vep_jurkat.vcf--CD84--ENST00000368054--1:160554104::G:A--c.431C>T--mutant-sequence	CD84	ENST00000368054	F	LGKPKITQSLMAFVNSTCNVTLTCSVEKEEK	KPKITQSLMAFVNSTCNVTLT	TRUE
vep_jurkat.vcf--CD84--ENST00000534968--1:160554104::G:A--c.89C>T--mutant-sequence	CD84	ENST00000534968	F	LGKPKITQSLMAFVNSTCNVTLTCSVEKEEK	KPKITQSLMAFVNSTCNVTLT	TRUE
vep_jurkat.vcf--CD84--ENST00000311224--1:160565542::G:A--c.250C>T--mutant-sequence	CD84	ENST00000311224	W	TSVAYVTPGDSETAPVVTVTHRNYYEWIHALGPNYNLVISDLRMEDAGDYK	VTVTHRNYYEWIHALGPNYNL	TRUE
vep_jurkat.vcf--CD84--ENST00000368048--1:160565542::G:A--c.250C>T--mutant-sequence	CD84	ENST00000368048	W	TSVAYVTPGDSETAPVVTVTHRNYYEWIHALGPNYNLVISDLRMEDAGDYK	VTVTHRNYYEWIHALGPNYNL	TRUE
vep_jurkat.vcf--CD84--ENST00000368051--1:160565542::G:A--c.250C>T--mutant-sequence	CD84	ENST00000368051	W	TSVAYVTPGDSETAPVVTVTHRNYYEWIHALGPNYNLVISDLRMEDAGDYK	VTVTHRNYYEWIHALGPNYNL	TRUE
vep_jurkat.vcf--CD84--ENST00000368054--1:160565542::G:A--c.250C>T--mutant-sequence	CD84	ENST00000368054	W	TSVAYVTPGDSETAPVVTVTHRNYYEWIHALGPNYNLVISDLRMEDAGDYK	VTVTHRNYYEWIHALGPNYNL	TRUE
vep_jurkat.vcf--SLAMF1--ENST00000302035--1:160634751::C:T--c.562G>A--mutant-sequence	SLAMF1	ENST00000302035	T	GDHVAYSWSEKAGTHPLNPTNSSHLLSLTLGPQHADNIYICTVSNPISNNSQTFSPWPGCRTDPSETKPWAVYAGLLGGVIMILIMVVILQLR	EKAGTHPLNPTNSSHLLSLTL	TRUE
vep_jurkat.vcf--SLAMF1--ENST00000538290--1:160634751::C:T--c.562G>A--mutant-sequence	SLAMF1	ENST00000538290	T	GDHVAYSWSEKAGTHPLNPTNSSHLLSLTLGPQHADNIYICTVSNPISNNSQTFSPWPGCRTDPSETKPWAVYAGLLGGVIMILIMVVILQLR	EKAGTHPLNPTNSSHLLSLTL	TRUE
vep_jurkat.vcf--ITLN2--ENST00000368029--1:160950046::G:A--c.721C>T--mutant-sequence	ITLN2	ENST00000368029	W	KTASYYSPYGQWEFVAGFVQFRVFNNER	TASYYSPYGQWEFVAGFVQFR	TRUE
vep_jurkat.vcf--DEDD--ENST00000368005--1:161124281::A:T--c.182T>A--mutant-sequence	DEDD	ENST00000368005	N	VLSFLFVDVIDDHERGLNRNGR	DVIDDHERGLNRNGRDFLLAL	TRUE
vep_jurkat.vcf--DEDD--ENST00000368006--1:161124281::A:T--c.182T>A--mutant-sequence	DEDD	ENST00000368006	N	VLSFLFVDVIDDHERGLNRNGR	DVIDDHERGLNRNGRDFLLAL	TRUE
vep_jurkat.vcf--DEDD--ENST00000458050--1:161124281::A:T--c.182T>A--mutant-sequence	DEDD	ENST00000458050	N	VLSFLFVDVIDDHERGLNRNGR	DVIDDHERGLNRNGRDFLLAL	TRUE
vep_jurkat.vcf--DEDD--ENST00000464113--1:161124281::A:T--c.182T>A--mutant-sequence	DEDD	ENST00000464113	N	VLSFLFVDVIDDHERGLNRNGR	DVIDDHERGLNRNGRDFLLAL	TRUE
vep_jurkat.vcf--DEDD--ENST00000490843--1:161124281::A:T--c.182T>A--mutant-sequence	DEDD	ENST00000490843	N	VLSFLFVDVIDDHERGLNRNGR	DVIDDHERGLNRNGRDFLLAL	TRUE
vep_jurkat.vcf--DEDD--ENST00000545495--1:161124281::A:T--c.182T>A--mutant-sequence	DEDD	ENST00000545495	N	VLSFLFVDVIDDHERGLNRNGR	DVIDDHERGLNRNGRDFLLAL	TRUE
vep_jurkat.vcf--USP21--ENST00000289865--1:161162981::G:A--c.956G>A--mutant-sequence	USP21	ENST00000289865	H	LLMERLHLEINHRGR	LMERLHLEINHRGRRAPPILA	TRUE
vep_jurkat.vcf--USP21--ENST00000368001--1:161162981::G:A--c.956G>A--mutant-sequence	USP21	ENST00000368001	H	LLMERLHLEINHRGR	LMERLHLEINHRGRRAPPILA	TRUE
vep_jurkat.vcf--USP21--ENST00000368002--1:161162981::G:A--c.956G>A--mutant-sequence	USP21	ENST00000368002	H	LLMERLHLEINHRGR	LMERLHLEINHRGRRAPPILA	TRUE
vep_jurkat.vcf--USP21--ENST00000696603--1:161162981::G:A--c.497G>A--mutant-sequence	USP21	ENST00000696603				FALSE	Transcript ENST00000696603 not found
vep_jurkat.vcf--B4GALT3--ENST00000319769--1:161175163::G:C--c.319C>G--mutant-sequence	B4GALT3	ENST00000319769	G	SPLLVGPVSVSFSPVPSLAEIVERNPGVEPGGRYRPAGCEPR	SLAEIVERNPGVEPGGRYRPA	TRUE
vep_jurkat.vcf--B4GALT3--ENST00000367998--1:161175163::G:C--c.319C>G--mutant-sequence	B4GALT3	ENST00000367998	G	SPLLVGPVSVSFSPVPSLAEIVERNPGVEPGGRYRPAGCEPR	SLAEIVERNPGVEPGGRYRPA	TRUE
vep_jurkat.vcf--B4GALT3--ENST00000622395--1:161175163::G:C--c.319C>G--mutant-sequence	B4GALT3	ENST00000622395				FALSE	Transcript ENST00000622395 not found
vep_jurkat.vcf--ADAMTS4--ENST00000367996--1:161191532::G:A--c.2120C>T--mutant-sequence	ADAMTS4	ENST00000367996	V	FRYGYNNVVTIPVGATHILVRQQGNPGHR	YGYNNVVTIPVGATHILVRQQ	TRUE
vep_jurkat.vcf--TOMM40L--ENST00000367987--1:161226548::G:A--c.59G>A--mutant-sequence	TOMM40L	ENST00000367987	Q	SPRQEEPLPNPGSFDELHRLCK	MGTLPRRSPRQEEPLPNPGSF	TRUE
vep_jurkat.vcf--TOMM40L--ENST00000367988--1:161226548::G:A--c.59G>A--mutant-sequence	TOMM40L	ENST00000367988	Q	SPRQEEPLPNPGSFDELHRLCK	MGTLPRRSPRQEEPLPNPGSF	TRUE
vep_jurkat.vcf--TOMM40L--ENST00000545897--1:161226548::G:A--c.59G>A--mutant-sequence	TOMM40L	ENST00000545897	Q	SPRQEEPLPNPGSFDELHRLCK	MGTLPRRSPRQEEPLPNPGSF	TRUE
vep_jurkat.vcf--UHMK1--ENST00000489294--1:162498155::C:T--c.155C>T--mutant-sequence	UHMK1	ENST00000489294	V	VRCCGNPGSPPGVLKQFLPPGTTGAAASAAEYGFR	CCGNPGSPPGVLKQFLPPGTT	TRUE
vep_jurkat.vcf--UHMK1--ENST00000538489--1:162498155::C:T--c.155C>T--mutant-sequence	UHMK1	ENST00000538489	V	VRCCGNPGSPPGVLKQFLPPGTTGAAASAAEYGFR	CCGNPGSPPGVLKQFLPPGTT	TRUE
vep_jurkat.vcf--RXRG--ENST00000359842--1:165410758::C:T--c.857G>A--mutant-sequence	RXRG	ENST00000359842	H	QLFTLVEWAKHIPHFSDLTLEDQVILLRAGWNELLIASFSHR	QLFTLVEWAKHIPHFSDLTLE	TRUE
vep_jurkat.vcf--RXRG--ENST00000619224--1:165410758::C:T--c.488G>A--mutant-sequence	RXRG	ENST00000619224				FALSE	Transcript ENST00000619224 not found
vep_jurkat.vcf--MAEL--ENST00000367870--1:167021715::C:T--c.1072C>T--mutant-sequence	MAEL	ENST00000367870	W	AKISGQNSSVWGRGITR	AKISGQNSSVWGRGITRLLES	TRUE
vep_jurkat.vcf--MAEL--ENST00000367872--1:167021715::C:T--c.1165C>T--mutant-sequence	MAEL	ENST00000367872	W	AKISGQNSSVWGRGITR	AKISGQNSSVWGRGITRLLES	TRUE
vep_jurkat.vcf--MAEL--ENST00000622874--1:167021715::C:T--c.997C>T--mutant-sequence	MAEL	ENST00000622874				FALSE	Transcript ENST00000622874 not found
vep_jurkat.vcf--MPZL1--ENST00000359523--1:167787830::T:C--c.719T>C--mutant-sequence	MPZL1	ENST00000359523	T	SPSDTEGLVKSLPSGSHQGPVTYAQLDHSGGHHSDKINK	LPSGSHQGPVTYAQLDHSGGH	TRUE
vep_jurkat.vcf--MPZL1--ENST00000367853--1:167787830::T:C--c.538T>C--mutant-sequence	MPZL1	ENST00000367853	H	RDYTGAQSHMHS*	SKRDYTGAQSHMHS*	TRUE
vep_jurkat.vcf--MPZL1--ENST00000392121--1:167787830::T:C--c.269T>C--mutant-sequence	MPZL1	ENST00000392121	T	FKSTSTTGGLTSVSWSFQPEGADTTVSGPVTYAQLDHSGGHHSDKINK	GADTTVSGPVTYAQLDHSGGH	TRUE
vep_jurkat.vcf--MPZL1--ENST00000474859--1:167787830::T:C--c.616T>C--mutant-sequence	MPZL1	ENST00000474859	H	RDYTGAQSHMHS*	SKRDYTGAQSHMHS*	TRUE
vep_jurkat.vcf--ADCY10--ENST00000367848--1:167818209::G:T--c.4069C>A--mutant-sequence	ADCY10	ENST00000367848	I	AKNILPRR	FYKFSNRAKNILPRRTMTLTY	TRUE
vep_jurkat.vcf--ADCY10--ENST00000367851--1:167818209::G:T--c.4345C>A--mutant-sequence	ADCY10	ENST00000367851	I	AKNILPRR	FYKFSNRAKNILPRRTMTLTY	TRUE
vep_jurkat.vcf--ADCY10--ENST00000545172--1:167818209::G:T--c.3886C>A--mutant-sequence	ADCY10	ENST00000545172	I	AKNILPRR	FYKFSNRAKNILPRRTMTLTY	TRUE
vep_jurkat.vcf--DCAF6--ENST00000312263--1:167993298::G:A--c.761G>A--mutant-sequence	DCAF6	ENST00000312263	Y	FIPSHLNNKSYRVTSLCYSEDGQEILVSYSSDYIYLFDPK	FIPSHLNNKSYRVTSLCYSED	TRUE
vep_jurkat.vcf--DCAF6--ENST00000367840--1:167993298::G:A--c.761G>A--mutant-sequence	DCAF6	ENST00000367840	Y	FIPSHLNNKSYRVTSLCYSEDGQEILVSYSSDYIYLFDPK	FIPSHLNNKSYRVTSLCYSED	TRUE
vep_jurkat.vcf--DCAF6--ENST00000367843--1:167993298::G:A--c.761G>A--mutant-sequence	DCAF6	ENST00000367843	Y	FIPSHLNNKSYRVTSLCYSEDGQEILVSYSSDYIYLFDPK	FIPSHLNNKSYRVTSLCYSED	TRUE
vep_jurkat.vcf--DCAF6--ENST00000432587--1:167993298::G:A--c.668G>A--mutant-sequence	DCAF6	ENST00000432587	Y	FIPSHLNNKSYRVTSLCYSEDGQEILVSYSSDYIYLFDPK	FIPSHLNNKSYRVTSLCYSED	TRUE
vep_jurkat.vcf--DCAF6--ENST00000470721--1:167993298::G:A--c.761G>A--mutant-sequence	DCAF6	ENST00000470721	Y	FIPSHLNNKSYRVTSLCYSEDGQEILVSYSSDYIYLFDPK	FIPSHLNNKSYRVTSLCYSED	TRUE
vep_jurkat.vcf--PRRC2C--ENST00000338920--1:171513045::C:T--c.157C>T--mutant-sequence	PRRC2C	ENST00000338920	C	VGISRCMPPPANLPSLKAENK	QSLGKVGISRCMPPPANLPSL	TRUE
vep_jurkat.vcf--PRRC2C--ENST00000367742--1:171513045::C:T--c.163C>T--mutant-sequence	PRRC2C	ENST00000367742	C	VGISRCMPPPANLPSLKAENK	QSLGKVGISRCMPPPANLPSL	TRUE
vep_jurkat.vcf--PRRC2C--ENST00000426496--1:171513045::C:T--c.157C>T--mutant-sequence	PRRC2C	ENST00000426496	C	VGISRCMPPPANLPSLKAENK	QSLGKVGISRCMPPPANLPSL	TRUE
vep_jurkat.vcf--PRRC2C--ENST00000647382--1:171513045::C:T--c.163C>T--mutant-sequence	PRRC2C	ENST00000647382				FALSE	Transcript ENST00000647382 not found
vep_jurkat.vcf--PIGC--ENST00000344529--1:172441817::A:C--c.806T>G--mutant-sequence	PIGC	ENST00000344529	R	ACTPRSYVGVTLLFAFSAVGGLLSISAVGAVLFALLLMSISCLCPFYRIR	MSISCLCPFYRIRLQLFKENI	TRUE
vep_jurkat.vcf--PIGC--ENST00000367728--1:172441817::A:C--c.806T>G--mutant-sequence	PIGC	ENST00000367728	R	ACTPRSYVGVTLLFAFSAVGGLLSISAVGAVLFALLLMSISCLCPFYRIR	MSISCLCPFYRIRLQLFKENI	TRUE
vep_jurkat.vcf--FASLG--ENST00000340030--1:172659353::C:T--c.152C>T--mutant-sequence	FASLG	ENST00000340030	L	RPGQRRPPPPPPLPPLPPPPPPPPLPPLPLPPLKK	GQRRPPPPPPLPPLPPPPPPP	TRUE
vep_jurkat.vcf--FASLG--ENST00000367721--1:172659353::C:T--c.152C>T--mutant-sequence	FASLG	ENST00000367721	L	RPGQRRPPPPPPLPPLPPPPPPPPLPPLPLPPLKK	GQRRPPPPPPLPPLPPPPPPP	TRUE
vep_jurkat.vcf--KLHL20--ENST00000209884--1:173753261::G:A--c.805G>A--mutant-sequence	KLHL20	ENST00000209884	S	LPLLSPKFLVSTVGSDPLIKSDEECR	LPLLSPKFLVSTVGSDPLIKS	TRUE
vep_jurkat.vcf--TNR--ENST00000263525--1:175335732::C:T--c.3610G>A--mutant-sequence	TNR	ENST00000263525	M	WADYRVGFGNMEDEFWLGLDNIHRITSQGR	WADYRVGFGNMEDEFWLGLDN	TRUE
vep_jurkat.vcf--TNR--ENST00000367674--1:175335732::C:T--c.3610G>A--mutant-sequence	TNR	ENST00000367674	M	WADYRVGFGNMEDEFWLGLDNIHRITSQGR	WADYRVGFGNMEDEFWLGLDN	TRUE
vep_jurkat.vcf--ABL2--ENST00000344730--1:179121845::C:T--c.665G>A--mutant-sequence	ABL2	ENST00000344730	H	INTTADGKVYVTAESHFSTLAELVHHHSTVADGLVTTLHYPAPKCNKPTVYGVSPIHDK	DGKVYVTAESHFSTLAELVHH	TRUE
vep_jurkat.vcf--ABL2--ENST00000367623--1:179121845::C:T--c.647G>A--mutant-sequence	ABL2	ENST00000367623	H	INTTADGKVYVTAESHFSTLAELVHHHSTVADGLVTTLHYPAPKCNKPTVYGVSPIHDK	DGKVYVTAESHFSTLAELVHH	TRUE
vep_jurkat.vcf--ABL2--ENST00000502732--1:179121845::C:T--c.710G>A--mutant-sequence	ABL2	ENST00000502732	H	INTTADGKVYVTAESHFSTLAELVHHHSTVADGLVTTLHYPAPKCNKPTVYGVSPIHDK	DGKVYVTAESHFSTLAELVHH	TRUE
vep_jurkat.vcf--ABL2--ENST00000504405--1:179121845::C:T--c.602G>A--mutant-sequence	ABL2	ENST00000504405	H	INTTADGKVYVTAESHFSTLAELVHHHSTVADGLVTTLHYPAPKCNKPTVYGVSPIHDK	DGKVYVTAESHFSTLAELVHH	TRUE
vep_jurkat.vcf--ABL2--ENST00000507173--1:179121845::C:T--c.647G>A--mutant-sequence	ABL2	ENST00000507173	H	INTTADGKVYVTAESHFSTLAELVHHHSTVADGLVTTLHYPAPKCNKPTVYGVSPIHDK	DGKVYVTAESHFSTLAELVHH	TRUE
vep_jurkat.vcf--ABL2--ENST00000511413--1:179121845::C:T--c.710G>A--mutant-sequence	ABL2	ENST00000511413	H	INTTADGKVYVTAESHFSTLAELVHHHSTVADGLVTTLHYPAPKCNKPTVYGVSPIHDK	DGKVYVTAESHFSTLAELVHH	TRUE
vep_jurkat.vcf--ABL2--ENST00000512653--1:179121845::C:T--c.665G>A--mutant-sequence	ABL2	ENST00000512653	H	INTTADGKVYVTAESHFSTLAELVHHHSTVADGLVTTLHYPAPKCNKPTVYGVSPIHDK	DGKVYVTAESHFSTLAELVHH	TRUE
vep_jurkat.vcf--NPHS2--ENST00000367615--1:179557095::G:A--c.670C>T--mutant-sequence	NPHS2	ENST00000367615	C	AVQFLVQTTMKCLLAHRSLTEILLER	VQFLVQTTMKCLLAHRSLTEI	TRUE
vep_jurkat.vcf--TDRD5--ENST00000294848--1:179669390::A:G--c.2684A>G--mutant-sequence	TDRD5	ENST00000294848	R	LEEFCTSLTQSEQSADGSQSEPNNSQTQPKQIQLSTAAPCSTTAVDDSAERPSGSVESSPEILKNEDFSSSR	STTAVDDSAERPSGSVESSPE	TRUE
vep_jurkat.vcf--TDRD5--ENST00000367614--1:179669390::A:G--c.2684A>G--mutant-sequence	TDRD5	ENST00000367614	R	LEEFCTSLTQSEQSADGSQSEPNNSQTQPKQIQLSTAAPCSTTAVDDSAERPSGSVESSPEILKNEDFSSSR	STTAVDDSAERPSGSVESSPE	TRUE
vep_jurkat.vcf--TDRD5--ENST00000417329--1:179669390::A:G--c.1214A>G--mutant-sequence	TDRD5	ENST00000417329	R	LEEFCTSLTQSEQSADGSQSEPNNSQTQPKQIQLSTAAPCSTTAVDDSAERPSGSVESSPEILKNEDFSSSR	STTAVDDSAERPSGSVESSPE	TRUE
vep_jurkat.vcf--TDRD5--ENST00000444136--1:179669390::A:G--c.2846A>G--mutant-sequence	TDRD5	ENST00000444136	R	LEEFCTSLTQSEQSADGSQSEPNNSQTQPKQIQLSTAAPCSTTAVDDSAERPSGSVESSPEILKNEDFSSSR	STTAVDDSAERPSGSVESSPE	TRUE
vep_jurkat.vcf--TOR1AIP2--ENST00000367612--1:179847550::C:T--c.640G>A--mutant-sequence	TOR1AIP2	ENST00000367612	S	KSFWSYGPVILVVLVVAVVASSVNSYYSSPAQQVPKNPALEAFLAQFSQLEDK	QDTMRQINKKSFWSYGPVILV	TRUE
vep_jurkat.vcf--TOR1AIP2--ENST00000609928--1:179847550::C:T--c.640G>A--mutant-sequence	TOR1AIP2	ENST00000609928	S	KSFWSYGPVILVVLVVAVVASSVNSYYSSPAQQVPKNPALEAFLAQFSQLEDK	QDTMRQINKKSFWSYGPVILV	TRUE
vep_jurkat.vcf--QSOX1--ENST00000367600--1:180196486::G:A--c.1693G>A--mutant-sequence	QSOX1	ENST00000367600	T	RDVQNVAAAPELTMGALELESRNSTLDPGKPEMMK	VQNVAAAPELTMGALELESRN	TRUE
vep_jurkat.vcf--QSOX1--ENST00000367602--1:180196486::G:A--c.1693G>A--mutant-sequence	QSOX1	ENST00000367602	T	RDVQNVAAAPELTMGALELESRNSTLDPGKPEMMK	VQNVAAAPELTMGALELESRN	TRUE
vep_jurkat.vcf--KIAA1614--ENST00000367587--1:180936397::C:G--c.1351C>G--mutant-sequence	KIAA1614	ENST00000367587	V	KAALAGVLRLGDQTEPVGIPRPPSR	VSHRKAALAGVLRLGDQTEPV	TRUE
vep_jurkat.vcf--KIAA1614--ENST00000367588--1:180936397::C:G--c.2488C>G--mutant-sequence	KIAA1614	ENST00000367588	V	KAALAGVLRLGDQTEPVGIPRPPSR	VSHRKAALAGVLRLGDQTEPV	TRUE
vep_jurkat.vcf--STX6--ENST00000258301--1:180976644::G:A--c.694C>T--mutant-sequence	STX6	ENST00000258301	W	LAKVSHMTSDWR	LAKVSHMTSDWRQWCAIAILF	TRUE
vep_jurkat.vcf--STX6--ENST00000542060--1:180976644::G:A--c.391C>T--mutant-sequence	STX6	ENST00000542060	W	LAKVSHMTSDWR	LAKVSHMTSDWRQWCAIAILF	TRUE
vep_jurkat.vcf--LAMC2--ENST00000264144--1:183235678::G:A--c.2404G>A--mutant-sequence	LAMC2	ENST00000264144	R	KALHEGVRSGSGSPDGAVVQGLVEK	LVRKALHEGVRSGSGSPDGAV	TRUE
vep_jurkat.vcf--LAMC2--ENST00000493293--1:183235678::G:A--c.2404G>A--mutant-sequence	LAMC2	ENST00000493293	R	KALHEGVRSGSGSPDGAVVQGLVEK	LVRKALHEGVRSGSGSPDGAV	TRUE
vep_jurkat.vcf--SWT1--ENST00000367500--1:185202683::T:C--c.1553T>C--mutant-sequence	SWT1	ENST00000367500	P	NKGPISGVKSLSK	TDDRNLRNKGPISGVKSLSKE	TRUE
vep_jurkat.vcf--SWT1--ENST00000367501--1:185202683::T:C--c.1553T>C--mutant-sequence	SWT1	ENST00000367501	P	NKGPISGVKSLSK	TDDRNLRNKGPISGVKSLSKE	TRUE
vep_jurkat.vcf--HMCN1--ENST00000271588--1:185984208::A:T--c.2830A>T--mutant-sequence	HMCN1	ENST00000271588	C	NSAMLLQNPYITVRSDGCLHIERVQLQDGGEYTCVASNVAGTNNK	NPYITVRSDGCLHIERVQLQD	TRUE
vep_jurkat.vcf--PTGS2--ENST00000367468--1:186676476::T:A--c.961A>T--mutant-sequence	PTGS2	ENST00000367468	L	QEHPEWGDEQLFQTSRLLLIGETIKIVIEDYVQHLSGYHFK	DEQLFQTSRLLLIGETIKIVI	TRUE
vep_jurkat.vcf--PTGS2--ENST00000680451--1:186676476::T:A--c.961A>T--mutant-sequence	PTGS2	ENST00000680451				FALSE	Transcript ENST00000680451 not found
vep_jurkat.vcf--INAVA--ENST00000367342--1:200909294::C:A--c.1153C>A--mutant-sequence	INAVA	ENST00000367342	S	SSEPWSESSSPATTPQDGPSASSLWLLEPASYHVVPIRGVPGQWQGSTSAPATPEIQGRR	IRGVPGQWQGSTSAPATPEIQ	TRUE
vep_jurkat.vcf--INAVA--ENST00000413687--1:200909294::C:A--c.856C>A--mutant-sequence	INAVA	ENST00000413687	N	KSSEPWSESSSPATTPQDGPSASSLWLLEPASYNVVPIRGVPGQWQGR	SLWLLEPASYNVVPIRGVPGQ	TRUE
vep_jurkat.vcf--CACNA1S--ENST00000362061--1:201041551::G:A--c.5087C>T--mutant-sequence	CACNA1S	ENST00000362061	M	ANTNNANANVAYGNSNHSNSHVFSSVHYEREFPEETEMPATRGR	YEREFPEETEMPATRGRALGQ	TRUE
vep_jurkat.vcf--CACNA1S--ENST00000367338--1:201041551::G:A--c.5030C>T--mutant-sequence	CACNA1S	ENST00000367338	M	ANTNNANANVAYGNSNHSNSHVFSSVHYEREFPEETEMPATRGR	YEREFPEETEMPATRGRALGQ	TRUE
vep_jurkat.vcf--CACNA1S--ENST00000681874--1:201041551::G:A--c.5027C>T--mutant-sequence	CACNA1S	ENST00000681874				FALSE	Transcript ENST00000681874 not found
vep_jurkat.vcf--LMOD1--ENST00000367288--1:201899546::C:G--c.1467G>C--mutant-sequence	LMOD1	ENST00000367288	N	LQEQRQAQEANGEKK	LQEQRQAQEANGEKKDLLEVP	TRUE
vep_jurkat.vcf--PTPN7--ENST00000309017--1:202152695::T:G--c.722A>C--mutant-sequence	PTPN7	ENST00000309017				FALSE	CDS supplied is incorrect: A vs T.
vep_jurkat.vcf--PTPN7--ENST00000367279--1:202152695::T:G--c.839A>C--mutant-sequence	PTPN7	ENST00000367279	P	ECPEYTVRQLTIQYPEERR	YTVRQLTIQYPEERRSVKHIL	TRUE
vep_jurkat.vcf--PTPN7--ENST00000477554--1:202152695::T:G--c.722A>C--mutant-sequence	PTPN7	ENST00000477554				FALSE	CDS supplied is incorrect: A vs G.
vep_jurkat.vcf--PTPN7--ENST00000477625--1:202152695::T:G--c.209A>C--mutant-sequence	PTPN7	ENST00000477625				FALSE	CDS supplied is incorrect: A vs T.
vep_jurkat.vcf--PTPN7--ENST00000495688--1:202152695::T:G--c.722A>C--mutant-sequence	PTPN7	ENST00000495688	P	ECPEYTVRQLTIQYPEERR	YTVRQLTIQYPEERRSVKHIL	TRUE
vep_jurkat.vcf--PTPN7--ENST00000691036--1:202152695::T:G--c.722A>C--mutant-sequence	PTPN7	ENST00000691036				FALSE	Transcript ENST00000691036 not found
vep_jurkat.vcf--PPFIA4--ENST00000295706--1:203039111::G:A--c.103G>A--mutant-sequence	PPFIA4	ENST00000295706	N	EESAKNWETSPLPGMLAPAAGPAFDSDPEISDVDEDEPGGLVGSADVVSPSGHSDAQTLAMMLQEQLDAINEEIRMIQEEK	YSALREESAKNWETSPLPGML	TRUE
vep_jurkat.vcf--PPFIA4--ENST00000367240--1:203039111::G:A--c.103G>A--mutant-sequence	PPFIA4	ENST00000367240	N	LGPPHGADADANFEQLMVNMLNEREK	NFEQLMVNMLNEREKLLESLR	TRUE
vep_jurkat.vcf--PPFIA4--ENST00000447715--1:203039111::G:A--c.103G>A--mutant-sequence	PPFIA4	ENST00000447715	N	LGPPHGADADANFEQLMVNMLNEREK	NFEQLMVNMLNEREKLLESLR	TRUE
vep_jurkat.vcf--PPFIA4--ENST00000692772--1:203039111::G:A--c.103G>A--mutant-sequence	PPFIA4	ENST00000692772				FALSE	Transcript ENST00000692772 not found
vep_jurkat.vcf--FMOD--ENST00000354955--1:203342429::G:A--c.1045C>T--mutant-sequence	FMOD	ENST00000354955	C	INEFSISSFCTVVDVVNFSKLQVLCLDGNEIKR	VVNFSKLQVLCLDGNEIKRSA	TRUE
vep_jurkat.vcf--FMOD--ENST00000647586--1:203342429::G:A--c.778C>T--mutant-sequence	FMOD	ENST00000647586				FALSE	Transcript ENST00000647586 not found
vep_jurkat.vcf--PPP1R15B--ENST00000367188--1:204406261::C:T--c.1973G>A--mutant-sequence	PPP1R15B	ENST00000367188	H	KVTFLEEVTEYYISGDEDHKGPWEEFAR	TEYYISGDEDHKGPWEEFARD	TRUE
vep_jurkat.vcf--PIK3C2B--ENST00000367187--1:204449280::G:A--c.2251C>T--mutant-sequence	PIK3C2B	ENST00000367187	W	VPEALGWVTTPLFNFRQVLTCGWKLLGLWPATQENPSAR	FNFRQVLTCGWKLLGLWPATQ	TRUE
vep_jurkat.vcf--PIK3C2B--ENST00000424712--1:204449280::G:A--c.2251C>T--mutant-sequence	PIK3C2B	ENST00000424712	W	VPEALGWVTTPLFNFRQVLTCGWKLLGLWPATQENPSAR	FNFRQVLTCGWKLLGLWPATQ	TRUE
vep_jurkat.vcf--PIK3C2B--ENST00000684373--1:204449280::G:A--c.2251C>T--mutant-sequence	PIK3C2B	ENST00000684373				FALSE	Transcript ENST00000684373 not found
vep_jurkat.vcf--PIK3C2B--ENST00000367187--1:204464079::C:T--c.1243G>A--mutant-sequence	PIK3C2B	ENST00000367187	N	VTVLCDRLQEALTFTCNCSSTVDLLIYQTLCYTHDNLRNVDVGDFVLKPCGLEEFLQNK	IYQTLCYTHDNLRNVDVGDFV	TRUE
vep_jurkat.vcf--PIK3C2B--ENST00000415899--1:204464079::C:T--c.1243G>A--mutant-sequence	PIK3C2B	ENST00000415899				FALSE	Mutation position 1243 not found in coding sequence.
vep_jurkat.vcf--PIK3C2B--ENST00000424712--1:204464079::C:T--c.1243G>A--mutant-sequence	PIK3C2B	ENST00000424712	N	VTVLCDRLQEALTFTCNCSSTVDLLIYQTLCYTHDNLRNVDVGDFVLKPCGLEEFLQNK	IYQTLCYTHDNLRNVDVGDFV	TRUE
vep_jurkat.vcf--PIK3C2B--ENST00000684373--1:204464079::C:T--c.1243G>A--mutant-sequence	PIK3C2B	ENST00000684373				FALSE	Transcript ENST00000684373 not found
vep_jurkat.vcf--PIK3C2B--ENST00000367187--1:204469055::G:A--c.748C>T--mutant-sequence	PIK3C2B	ENST00000367187	W	LNLKSTYDAEMLWDATRGWK	LKSTYDAEMLWDATRGWKEGR	TRUE
vep_jurkat.vcf--PIK3C2B--ENST00000415899--1:204469055::G:A--c.748C>T--mutant-sequence	PIK3C2B	ENST00000415899				FALSE	Mutation position 748 not found in coding sequence.
vep_jurkat.vcf--PIK3C2B--ENST00000424712--1:204469055::G:A--c.748C>T--mutant-sequence	PIK3C2B	ENST00000424712	W	LNLKSTYDAEMLWDATRGWK	LKSTYDAEMLWDATRGWKEGR	TRUE
vep_jurkat.vcf--PIK3C2B--ENST00000684373--1:204469055::G:A--c.748C>T--mutant-sequence	PIK3C2B	ENST00000684373				FALSE	Transcript ENST00000684373 not found
vep_jurkat.vcf--MDM4--ENST00000367182--1:204549490::G:A--c.1281G>A--mutant-sequence	MDM4	ENST00000367182	I	LFDPCNSVEFLDLAHSSESQETISSMGEQLDNLSEQRTDTENIEDCQNLLKPCSLCEKRPR	LSEQRTDTENIEDCQNLLKPC	TRUE
vep_jurkat.vcf--MDM4--ENST00000367183--1:204549490::G:A--c.303G>A--mutant-sequence	MDM4	ENST00000367183	I	LFDPCNSVEFLDLAHSSESQETISSMGEQLDNLSEQRTDTENIEDCQNLLKPCSLCEKRPR	LSEQRTDTENIEDCQNLLKPC	TRUE
vep_jurkat.vcf--MDM4--ENST00000454264--1:204549490::G:A--c.1131G>A--mutant-sequence	MDM4	ENST00000454264	I	LFDPCNSVEFLDLAHSSESQETISSMGEQLDNLSEQRTDTENIEDCQNLLKPCSLCEKRPR	LSEQRTDTENIEDCQNLLKPC	TRUE
vep_jurkat.vcf--MDM4--ENST00000612738--1:204549490::G:A--c.612G>A--mutant-sequence	MDM4	ENST00000612738				FALSE	Transcript ENST00000612738 not found
vep_jurkat.vcf--MDM4--ENST00000614459--1:204549490::G:A--c.987G>A--mutant-sequence	MDM4	ENST00000614459				FALSE	Transcript ENST00000614459 not found
vep_jurkat.vcf--NFASC--ENST00000339876--1:204973413::G:T--c.1273G>T--mutant-sequence	NFASC	ENST00000339876	L	DTQISSRAVYQCNTSNEHGYLLANAFVSLLDVPPRMLSPR	GYLLANAFVSLLDVPPRMLSP	TRUE
vep_jurkat.vcf--NFASC--ENST00000367173--1:204973413::G:T--c.1183G>T--mutant-sequence	NFASC	ENST00000367173	L	DTQISSRAVYQCNTSNEHGYLLANAFVSLLDVPPRMLSPR	GYLLANAFVSLLDVPPRMLSP	TRUE
vep_jurkat.vcf--NFASC--ENST00000401399--1:204973413::G:T--c.1273G>T--mutant-sequence	NFASC	ENST00000401399	L	DTQISSRAVYQCNTSNEHGYLLANAFVSLLDVPPRMLSPR	GYLLANAFVSLLDVPPRMLSP	TRUE
vep_jurkat.vcf--NFASC--ENST00000403080--1:204973413::G:T--c.1273G>T--mutant-sequence	NFASC	ENST00000403080	L	DTQISSRAVYQCNTSNEHGYLLANAFVSLLDVPPRMLSPR	GYLLANAFVSLLDVPPRMLSP	TRUE
vep_jurkat.vcf--NFASC--ENST00000404076--1:204973413::G:T--c.1255G>T--mutant-sequence	NFASC	ENST00000404076	L	DTQISSRAVYQCNTSNEHGYLLANAFVSLLDVPPRMLSPR	GYLLANAFVSLLDVPPRMLSP	TRUE
vep_jurkat.vcf--NFASC--ENST00000430393--1:204973413::G:T--c.1306G>T--mutant-sequence	NFASC	ENST00000430393				FALSE	CDS supplied is incorrect: G vs C.
vep_jurkat.vcf--NFASC--ENST00000504476--1:204973413::G:T--c.1324G>T--mutant-sequence	NFASC	ENST00000504476	L	DTQISSRAVYQCNTSNEHGYLLANAFVSLLDVPPRMLSPR	GYLLANAFVSLLDVPPRMLSP	TRUE
vep_jurkat.vcf--NFASC--ENST00000513543--1:204973413::G:T--c.1306G>T--mutant-sequence	NFASC	ENST00000513543	L	DTQISSRAVYQCNTSNEHGYLLANAFVSLLDVPPRMLSPR	GYLLANAFVSLLDVPPRMLSP	TRUE
vep_jurkat.vcf--NFASC--ENST00000539706--1:204973413::G:T--c.1306G>T--mutant-sequence	NFASC	ENST00000539706	L	DTQISSRAVYQCNTSNEHGYLLANAFVSLLDVPPRMLSPR	GYLLANAFVSLLDVPPRMLSP	TRUE
vep_jurkat.vcf--NFASC--ENST00000680427--1:204973413::G:T--c.1306G>T--mutant-sequence	NFASC	ENST00000680427				FALSE	Transcript ENST00000680427 not found
vep_jurkat.vcf--TMCC2--ENST00000329800--1:205272053::G:A--c.1339G>A--mutant-sequence	TMCC2	ENST00000329800	I	LRITSTTLLVLILFLLWK	RITSTTLLVLILFLLWKHWDS	TRUE
vep_jurkat.vcf--TMCC2--ENST00000330675--1:205272053::G:A--c.1474G>A--mutant-sequence	TMCC2	ENST00000330675				FALSE	Mutation position 1474 not found in coding sequence.
vep_jurkat.vcf--TMCC2--ENST00000358024--1:205272053::G:A--c.2059G>A--mutant-sequence	TMCC2	ENST00000358024	I	LRITSTTLLVLILFLLWK	RITSTTLLVLILFLLWKHWDS	TRUE
vep_jurkat.vcf--TMCC2--ENST00000545499--1:205272053::G:A--c.1825G>A--mutant-sequence	TMCC2	ENST00000545499	I	LRITSTTLLVLILFLLWK	RITSTTLLVLILFLLWKHWDS	TRUE
vep_jurkat.vcf--TMCC2--ENST00000637895--1:205272053::G:A--c.1384G>A--mutant-sequence	TMCC2	ENST00000637895				FALSE	Transcript ENST00000637895 not found
vep_jurkat.vcf--SLC26A9--ENST00000340781--1:205923576::C:T--c.1534G>A--mutant-sequence	SLC26A9	ENST00000340781	N	LDCCIWVVSFLSSFFLSLPYGVAVGVAFSVLVVVFQTQFRNGYALAQVMDTNIYVNPKTYNR	GYALAQVMDTNIYVNPKTYNR	TRUE
vep_jurkat.vcf--SLC26A9--ENST00000367134--1:205923576::C:T--c.1534G>A--mutant-sequence	SLC26A9	ENST00000367134	N	LDCCIWVVSFLSSFFLSLPYGVAVGVAFSVLVVVFQTQFRNGYALAQVMDTNIYVNPKTYNR	GYALAQVMDTNIYVNPKTYNR	TRUE
vep_jurkat.vcf--SLC26A9--ENST00000367135--1:205923576::C:T--c.1534G>A--mutant-sequence	SLC26A9	ENST00000367135	N	LDCCIWVVSFLSSFFLSLPYGVAVGVAFSVLVVVFQTQFRNGYALAQVMDTNIYVNPKTYNR	GYALAQVMDTNIYVNPKTYNR	TRUE
vep_jurkat.vcf--AVPR1B--ENST00000367126--1:206110320::G:A--c.1144C>T--mutant-sequence	AVPR1B	ENST00000367126	C	LSDGSLSSRHTTLLTCSSCPATLSLSLSLTLSGRPRPEESPR	LSSRHTTLLTCSSCPATLSLS	TRUE
vep_jurkat.vcf--RASSF5--ENST00000579436--1:206507678::C:G--c.76C>G--mutant-sequence	RASSF5	ENST00000579436	E	YLESLSGPELPPPPPDRSSR	LLDPEPPRYLESLSGPELPPP	TRUE
vep_jurkat.vcf--RASSF5--ENST00000580449--1:206507678::C:G--c.76C>G--mutant-sequence	RASSF5	ENST00000580449	E	YLESLSGPELPPPPPDRSSR	LLDPEPPRYLESLSGPELPPP	TRUE
vep_jurkat.vcf--RASSF5--ENST00000581503--1:206507678::C:G--c.76C>G--mutant-sequence	RASSF5	ENST00000581503	E	YLESLSGPELPPPPPDRSSR	LLDPEPPRYLESLSGPELPPP	TRUE
vep_jurkat.vcf--CR1L--ENST00000294997--1:207697872::G:A--c.973G>A--mutant-sequence	CR1L	ENST00000294997	R	SCDDFLGQLPNGHVLFPLNLQLGAKVDFVCDERFQLK	GAKVDFVCDERFQLKGSSASY	TRUE
vep_jurkat.vcf--CR1L--ENST00000508064--1:207697872::G:A--c.1141G>A--mutant-sequence	CR1L	ENST00000508064	R	SCDDFLGQLPNGHVLFPLNLQLGAKVDFVCDERFQLK	GAKVDFVCDERFQLKGSSASY	TRUE
vep_jurkat.vcf--CD34--ENST00000310833--1:207911023::G:A--c.58C>T--mutant-sequence	CD34	ENST00000310833	F	MPRGWTAFCLLSLLPSGFMSLDNNGTATPELPTQGTFSNVSTNVSYQETTTPSTLGSTSLHPVSQHGNEATTNITETTVKFTSTSVITSVYGNTNSSVQSQTSVISTVFTTPANVSTPETTLKPSLSPGNVSDLSTTSTSLATSPTKPYTSSSPILSDIK	GPRMPRGWTAFCLLSLLPSGF	TRUE
vep_jurkat.vcf--CD34--ENST00000356522--1:207911023::G:A--c.58C>T--mutant-sequence	CD34	ENST00000356522	F	MPRGWTAFCLLSLLPSGFMSLDNNGTATPELPTQGTFSNVSTNVSYQETTTPSTLGSTSLHPVSQHGNEATTNITETTVKFTSTSVITSVYGNTNSSVQSQTSVISTVFTTPANVSTPETTLKPSLSPGNVSDLSTTSTSLATSPTKPYTSSSPILSDIK	GPRMPRGWTAFCLLSLLPSGF	TRUE
vep_jurkat.vcf--LAMB3--ENST00000356082--1:209650031::C:T--c.116G>A--mutant-sequence	LAMB3	ENST00000356082	Q	GACYPPVGDLLVGRTQFLRASSTCGLTKPETYCTQYGEWQMK	PVGDLLVGRTQFLRASSTCGL	TRUE
vep_jurkat.vcf--LAMB3--ENST00000367030--1:209650031::C:T--c.116G>A--mutant-sequence	LAMB3	ENST00000367030	Q	GACYPPVGDLLVGRTQFLRASSTCGLTKPETYCTQYGEWQMK	PVGDLLVGRTQFLRASSTCGL	TRUE
vep_jurkat.vcf--LAMB3--ENST00000391911--1:209650031::C:T--c.116G>A--mutant-sequence	LAMB3	ENST00000391911	Q	GACYPPVGDLLVGRTQFLRASSTCGLTKPETYCTQYGEWQMK	PVGDLLVGRTQFLRASSTCGL	TRUE
vep_jurkat.vcf--LAMB3--ENST00000415782--1:209650031::C:T--c.116G>A--mutant-sequence	LAMB3	ENST00000415782	Q	GACYPPVGDLLVGRTQFLRASSTCGLTKPETYCTQYGEWQMK	PVGDLLVGRTQFLRASSTCGL	TRUE
vep_jurkat.vcf--KCNH1--ENST00000271751--1:210919712::C:T--c.1390G>A--mutant-sequence	KCNH1	ENST00000271751	M	WEGGPSKNSVYISSLYFTMTSLTSMGFGNIAPSTDIEKIFAVAIMMIGSLLYATIFGNVTTIFQQMYANTNR	LYFTMTSLTSMGFGNIAPSTD	TRUE
vep_jurkat.vcf--KCNH1--ENST00000367007--1:210919712::C:T--c.1309G>A--mutant-sequence	KCNH1	ENST00000367007	M	WEGGPSKNSVYISSLYFTMTSLTSMGFGNIAPSTDIEKIFAVAIMMIGSLLYATIFGNVTTIFQQMYANTNR	LYFTMTSLTSMGFGNIAPSTD	TRUE
vep_jurkat.vcf--KCNH1--ENST00000638357--1:210919712::C:T--c.724G>A--mutant-sequence	KCNH1	ENST00000638357				FALSE	Transcript ENST00000638357 not found
vep_jurkat.vcf--KCNH1--ENST00000638498--1:210919712::C:T--c.1390G>A--mutant-sequence	KCNH1	ENST00000638498				FALSE	Transcript ENST00000638498 not found
vep_jurkat.vcf--KCNH1--ENST00000638960--1:210919712::C:T--c.1309G>A--mutant-sequence	KCNH1	ENST00000638960				FALSE	Transcript ENST00000638960 not found
vep_jurkat.vcf--KCNH1--ENST00000639602--1:210919712::C:T--c.1180G>A--mutant-sequence	KCNH1	ENST00000639602				FALSE	Transcript ENST00000639602 not found
vep_jurkat.vcf--KCNH1--ENST00000639952--1:210919712::C:T--c.1309G>A--mutant-sequence	KCNH1	ENST00000639952				FALSE	Transcript ENST00000639952 not found
vep_jurkat.vcf--KCNH1--ENST00000640528--1:210919712::C:T--c.1309G>A--mutant-sequence	KCNH1	ENST00000640528				FALSE	Transcript ENST00000640528 not found
vep_jurkat.vcf--KCNH1--ENST00000640710--1:210919712::C:T--c.1309G>A--mutant-sequence	KCNH1	ENST00000640710				FALSE	Transcript ENST00000640710 not found
vep_jurkat.vcf--KCNH1--ENST00000271751--1:211018884::C:T--c.931G>A--mutant-sequence	KCNH1	ENST00000271751	T	MNYLKTWFVIDLLSCLPYDVINTFENVDEVSAFMGDPGKIGFADQIPPPLEGR	LSCLPYDVINTFENVDEVSAF	TRUE
vep_jurkat.vcf--KCNH1--ENST00000367007--1:211018884::C:T--c.931G>A--mutant-sequence	KCNH1	ENST00000367007	T	MNYLKTWFVIDLLSCLPYDVINTFENVDEGISSLFSSLKVVR	LSCLPYDVINTFENVDEGISS	TRUE
vep_jurkat.vcf--KCNH1--ENST00000638357--1:211018884::C:T--c.346G>A--mutant-sequence	KCNH1	ENST00000638357				FALSE	Transcript ENST00000638357 not found
vep_jurkat.vcf--KCNH1--ENST00000638498--1:211018884::C:T--c.931G>A--mutant-sequence	KCNH1	ENST00000638498				FALSE	Transcript ENST00000638498 not found
vep_jurkat.vcf--KCNH1--ENST00000638960--1:211018884::C:T--c.931G>A--mutant-sequence	KCNH1	ENST00000638960				FALSE	Transcript ENST00000638960 not found
vep_jurkat.vcf--KCNH1--ENST00000638983--1:211018884::C:T--c.931G>A--mutant-sequence	KCNH1	ENST00000638983				FALSE	Transcript ENST00000638983 not found
vep_jurkat.vcf--KCNH1--ENST00000639602--1:211018884::C:T--c.802G>A--mutant-sequence	KCNH1	ENST00000639602				FALSE	Transcript ENST00000639602 not found
vep_jurkat.vcf--KCNH1--ENST00000639952--1:211018884::C:T--c.931G>A--mutant-sequence	KCNH1	ENST00000639952				FALSE	Transcript ENST00000639952 not found
vep_jurkat.vcf--KCNH1--ENST00000640243--1:211018884::C:T--c.931G>A--mutant-sequence	KCNH1	ENST00000640243				FALSE	Transcript ENST00000640243 not found
vep_jurkat.vcf--KCNH1--ENST00000640522--1:211018884::C:T--c.931G>A--mutant-sequence	KCNH1	ENST00000640522				FALSE	Transcript ENST00000640522 not found
vep_jurkat.vcf--KCNH1--ENST00000640528--1:211018884::C:T--c.931G>A--mutant-sequence	KCNH1	ENST00000640528				FALSE	Transcript ENST00000640528 not found
vep_jurkat.vcf--KCNH1--ENST00000640710--1:211018884::C:T--c.931G>A--mutant-sequence	KCNH1	ENST00000640710				FALSE	Transcript ENST00000640710 not found
vep_jurkat.vcf--SLC30A1--ENST00000367001--1:211575519::C:G--c.1393G>C--mutant-sequence	SLC30A1	ENST00000367001	L	DAEKTPALSISCLELSNNLEKKPR	SGKDAEKTPALSISCLELSNN	TRUE
vep_jurkat.vcf--GARIN4--ENST00000294829--1:212626547::C:T--c.1670C>T--mutant-sequence	GARIN4	ENST00000294829	V	DVNVMAKMVER	GRDVNVMAKMVERSTNVAIAE	TRUE
vep_jurkat.vcf--PROX1--ENST00000261454--1:214005173::A:C--c.1734A>C--mutant-sequence	PROX1	ENST00000261454	D	MSSHHLSHHPCSPAHPPSTAEGLSLSLIKSECGDLQDMSEISPYSGSAMQDGLSPNHLKK	ISPYSGSAMQDGLSPNHLKKA	TRUE
vep_jurkat.vcf--PROX1--ENST00000366958--1:214005173::A:C--c.1734A>C--mutant-sequence	PROX1	ENST00000366958	D	MSSHHLSHHPCSPAHPPSTAEGLSLSLIKSECGDLQDMSEISPYSGSAMQDGLSPNHLKK	ISPYSGSAMQDGLSPNHLKKA	TRUE
vep_jurkat.vcf--PROX1--ENST00000435016--1:214005173::A:C--c.1734A>C--mutant-sequence	PROX1	ENST00000435016	D	MSSHHLSHHPCSPAHPPSTAEGLSLSLIKSECGDLQDMSEISPYSGSAMQDGLSPNHLKK	ISPYSGSAMQDGLSPNHLKKA	TRUE
vep_jurkat.vcf--PROX1--ENST00000498508--1:214005173::A:C--c.1734A>C--mutant-sequence	PROX1	ENST00000498508	D	MSSHHLSHHPCSPAHPPSTAEGLSLSLIKSECGDLQDMSEISPYSGSAMQDGLSPNHLKK	ISPYSGSAMQDGLSPNHLKKA	TRUE
vep_jurkat.vcf--PROX1--ENST00000261454--1:214005226::G:A--c.1787G>A--mutant-sequence	PROX1	ENST00000261454	H	AKLMFFYTHYPSSNMLKTYFSDVK	KKAKLMFFYTHYPSSNMLKTY	TRUE
vep_jurkat.vcf--PROX1--ENST00000366958--1:214005226::G:A--c.1787G>A--mutant-sequence	PROX1	ENST00000366958	H	AKLMFFYTHYPSSNMLKTYFSDVK	KKAKLMFFYTHYPSSNMLKTY	TRUE
vep_jurkat.vcf--PROX1--ENST00000435016--1:214005226::G:A--c.1787G>A--mutant-sequence	PROX1	ENST00000435016	H	AKLMFFYTHYPSSNMLKTYFSDVK	KKAKLMFFYTHYPSSNMLKTY	TRUE
vep_jurkat.vcf--PROX1--ENST00000498508--1:214005226::G:A--c.1787G>A--mutant-sequence	PROX1	ENST00000498508	H	AKLMFFYTHYPSSNMLKTYFSDVK	KKAKLMFFYTHYPSSNMLKTY	TRUE
vep_jurkat.vcf--HLX--ENST00000366903--1:220880321::G:A--c.464G>A--mutant-sequence	HLX	ENST00000366903	Q	LSPLSAAYHHHHPQQQQQQQQPQQQQPPPPPRAGALQPPASGTQVVPNPHHSGSAPAPSSKDLK	GALQPPASGTQVVPNPHHSGS	TRUE
vep_jurkat.vcf--TP53BP2--ENST00000343537--1:223796248::G:A--c.2291C>T--mutant-sequence	TP53BP2	ENST00000343537	I	LLYQRTIIAAMETISVPSYPSKSASVTASSESPVEIQNPYLHVEPEK	NIQKLLYQRTIIAAMETISVP	TRUE
vep_jurkat.vcf--TP53BP2--ENST00000391878--1:223796248::G:A--c.1904C>T--mutant-sequence	TP53BP2	ENST00000391878	I	LLYQRTIIAAMETISVPSYPSKSASVTASSESPVEIQNPYLHVEPEK	NIQKLLYQRTIIAAMETISVP	TRUE
vep_jurkat.vcf--TP53BP2--ENST00000343537--1:223802173::G:A--c.1168C>T--mutant-sequence	TP53BP2	ENST00000343537	S	VAAVGPYIQSSTMPRMPSRPELLVKPALPDGSLVIQASEGSMKIQTLPNMR	GSLVIQASEGSMKIQTLPNMR	TRUE
vep_jurkat.vcf--TP53BP2--ENST00000391878--1:223802173::G:A--c.781C>T--mutant-sequence	TP53BP2	ENST00000391878	S	VAAVGPYIQSSTMPRMPSRPELLVKPALPDGSLVIQASEGSMKIQTLPNMR	GSLVIQASEGSMKIQTLPNMR	TRUE
vep_jurkat.vcf--DEGS1--ENST00000323699--1:224189664::C:T--c.170C>T--mutant-sequence	DEGS1	ENST00000323699	V	YPEIKSLMKPDPNLIWIIIMMVLTQLGVFYIVKDLDWK	IIMMVLTQLGVFYIVKDLDWK	TRUE
vep_jurkat.vcf--DEGS1--ENST00000391877--1:224189664::C:T--c.170C>T--mutant-sequence	DEGS1	ENST00000391877	V	YPEIKSLMKPDPNLIWIIIMMVLTQLGVFYIVKDLDWK	IIMMVLTQLGVFYIVKDLDWK	TRUE
vep_jurkat.vcf--DEGS1--ENST00000415210--1:224189664::C:T--c.107C>T--mutant-sequence	DEGS1	ENST00000415210	V	YPEIKSLMKPDPNLIWIIIMMVLTQLGVFYIVKDLDWK	IIMMVLTQLGVFYIVKDLDWK	TRUE
vep_jurkat.vcf--TMEM63A--ENST00000366835--1:225871092::C:T--c.355G>A--mutant-sequence	TMEM63A	ENST00000366835	T	FQRLSSTSSSGQQDFENELGCCPWLTTIFRLHDDQILEWCGEDAIHYLSFQR	NELGCCPWLTTIFRLHDDQIL	TRUE
vep_jurkat.vcf--MIXL1--ENST00000366810--1:226224064::C:A--c.383C>A--mutant-sequence	MIXL1	ENST00000366810	Y	ERLAALTLLPEYRIQVWFQNR	RLAALTLLPEYRIQVWFQNRR	TRUE
vep_jurkat.vcf--MIXL1--ENST00000542034--1:226224064::C:A--c.383C>A--mutant-sequence	MIXL1	ENST00000542034	Y	ERLAALTLLPEYRIQLLFSPLFQVWFQNR	RLAALTLLPEYRIQLLFSPLF	TRUE
vep_jurkat.vcf--ZNF678--ENST00000343776--1:227655404::C:T--c.1154C>T--mutant-sequence	ZNF678	ENST00000343776	V	ECGKVFNKFSSLTQHR	KPYKCKECGKVFNKFSSLTQH	TRUE
vep_jurkat.vcf--ZNF678--ENST00000397097--1:227655404::C:T--c.1154C>T--mutant-sequence	ZNF678	ENST00000397097				FALSE	CDS supplied is incorrect: C vs T.
vep_jurkat.vcf--GUK1--ENST00000366722--1:228145617::C:T--c.175C>T--mutant-sequence	GUK1	ENST00000366722				FALSE	CDS supplied is incorrect: C vs G.
vep_jurkat.vcf--GUK1--ENST00000366726--1:228145617::C:T--c.187C>T--mutant-sequence	GUK1	ENST00000366726	C	DYYFVTREVMQCDIAAGDFIEHAEFSGNLYGTSKVAVQAVQAMNR	YYFVTREVMQCDIAAGDFIEH	TRUE
vep_jurkat.vcf--GUK1--ENST00000462807--1:228145617::C:T--c.208C>T--mutant-sequence	GUK1	ENST00000462807				FALSE	Transcript ENST00000462807 not found
vep_jurkat.vcf--GJC2--ENST00000366714--1:228158923::G:T--c.1165G>T--mutant-sequence	GJC2	ENST00000366714	S	GPPRAGSPASRTGSATSAGTVGEQGRPGTHERPGAKPR	AASRGPPRAGSPASRTGSATS	TRUE
vep_jurkat.vcf--OBSCN--ENST00000284548--1:228316840::G:A--c.13417G>A--mutant-sequence	OBSCN	ENST00000284548	M	NAAVRAGAQACFTCTLSEAVPVGEASWYINGAAMQPDDSDWTVTADGSHHALLLRSAQPHHAGEVTFACR	EASWYINGAAMQPDDSDWTVT	TRUE
vep_jurkat.vcf--OBSCN--ENST00000422127--1:228316840::G:A--c.13417G>A--mutant-sequence	OBSCN	ENST00000422127	M	NAAVRAGAQACFTCTLSEAVPVGEASWYINGAAMQPDDSDWTVTADGSHHALLLRSAQPHHAGEVTFACR	EASWYINGAAMQPDDSDWTVT	TRUE
vep_jurkat.vcf--OBSCN--ENST00000570156--1:228316840::G:A--c.16288G>A--mutant-sequence	OBSCN	ENST00000570156	M	NAAVRAGAQACFTCTLSEAVPVGEASWYINGAAMQPDDSDWTVTADGSHHALLLRSAQPHHAGEVTFACR	EASWYINGAAMQPDDSDWTVT	TRUE
vep_jurkat.vcf--OBSCN--ENST00000636476--1:228316840::G:A--c.13417G>A--mutant-sequence	OBSCN	ENST00000636476				FALSE	Transcript ENST00000636476 not found
vep_jurkat.vcf--OBSCN--ENST00000662438--1:228316840::G:A--c.14962G>A--mutant-sequence	OBSCN	ENST00000662438				FALSE	Transcript ENST00000662438 not found
vep_jurkat.vcf--OBSCN--ENST00000680850--1:228316840::G:A--c.16288G>A--mutant-sequence	OBSCN	ENST00000680850				FALSE	Transcript ENST00000680850 not found
vep_jurkat.vcf--OBSCN--ENST00000284548--1:228341138::C:T--c.17741C>T--mutant-sequence	OBSCN	ENST00000284548	L	QGHFIVWEGAPGARMLWKGHNR	VWEGAPGARMLWKGHNRHVFL	TRUE
vep_jurkat.vcf--OBSCN--ENST00000422127--1:228341138::C:T--c.17741C>T--mutant-sequence	OBSCN	ENST00000422127	L	QGHFIVWEGAPGARMLWKGHNR	VWEGAPGARMLWKGHNRHVFL	TRUE
vep_jurkat.vcf--OBSCN--ENST00000570156--1:228341138::C:T--c.20612C>T--mutant-sequence	OBSCN	ENST00000570156	L	QGHFIVWEGAPGARMLWKGHNR	VWEGAPGARMLWKGHNRHVFL	TRUE
vep_jurkat.vcf--OBSCN--ENST00000636476--1:228341138::C:T--c.17744C>T--mutant-sequence	OBSCN	ENST00000636476				FALSE	Transcript ENST00000636476 not found
vep_jurkat.vcf--OBSCN--ENST00000662438--1:228341138::C:T--c.19286C>T--mutant-sequence	OBSCN	ENST00000662438				FALSE	Transcript ENST00000662438 not found
vep_jurkat.vcf--OBSCN--ENST00000664561--1:228341138::C:T--c.620C>T--mutant-sequence	OBSCN	ENST00000664561				FALSE	Transcript ENST00000664561 not found
vep_jurkat.vcf--OBSCN--ENST00000680850--1:228341138::C:T--c.20612C>T--mutant-sequence	OBSCN	ENST00000680850				FALSE	Transcript ENST00000680850 not found
vep_jurkat.vcf--TRIM11--ENST00000284551--1:228401011::C:T--c.688G>A--mutant-sequence	TRIM11	ENST00000284551	T	LREGAAHLGQQSAHLAELITELEGRCQLPALGLLQDIK	QQSAHLAELITELEGRCQLPA	TRUE
vep_jurkat.vcf--TRIM11--ENST00000366699--1:228401011::C:T--c.688G>A--mutant-sequence	TRIM11	ENST00000366699	T	LREGAAHLGQQSAHLAELITELEGRCQLPALGLLQDIK	QQSAHLAELITELEGRCQLPA	TRUE
vep_jurkat.vcf--TRIM11--ENST00000493030--1:228401011::C:T--c.313G>A--mutant-sequence	TRIM11	ENST00000493030	T	LREGAAHLGQQSAHLAELITELEGRCQLPALGLLQDIK	QQSAHLAELITELEGRCQLPA	TRUE
vep_jurkat.vcf--COG2--ENST00000366668--1:230664584::G:A--c.482G>A--mutant-sequence	COG2	ENST00000366668	N	ILNSQSSKETSALEANSPLLTGQILERIATEFNQLQFHAVQSK	SSKETSALEANSPLLTGQILE	TRUE
vep_jurkat.vcf--COG2--ENST00000366669--1:230664584::G:A--c.482G>A--mutant-sequence	COG2	ENST00000366669	N	ILNSQSSKETSALEANSPLLTGQILERIATEFNQLQFHAVQSK	SSKETSALEANSPLLTGQILE	TRUE
vep_jurkat.vcf--COG2--ENST00000534989--1:230664584::G:A--c.305G>A--mutant-sequence	COG2	ENST00000534989	N	ILNSQSSKETSALEANSPLLTGQILERIATEFNQLQFHAVQSK	SSKETSALEANSPLLTGQILE	TRUE
vep_jurkat.vcf--CAPN9--ENST00000271971--1:230762722::G:A--c.472G>A--mutant-sequence	CAPN9	ENST00000271971	I	DRLIFLHSADHNEFWSALLEKAYAK	DRLPTFRDRLIFLHSADHNEF	TRUE
vep_jurkat.vcf--CAPN9--ENST00000354537--1:230762722::G:A--c.472G>A--mutant-sequence	CAPN9	ENST00000354537	I	DRLIFLHSADHNEFWSALLEKAYAK	DRLPTFRDRLIFLHSADHNEF	TRUE
vep_jurkat.vcf--CAPN9--ENST00000366666--1:230762722::G:A--c.283G>A--mutant-sequence	CAPN9	ENST00000366666	I	DRLIFLHSADHNEFWSALLEKAYAK	DRLPTFRDRLIFLHSADHNEF	TRUE
vep_jurkat.vcf--SIPA1L2--ENST00000366630--1:232465372::G:A--c.2288C>T--mutant-sequence	SIPA1L2	ENST00000366630	L	SKDVPPFGPLIPKGVTFPK	RSKDVPPFGPLIPKGVTFPKS	TRUE
vep_jurkat.vcf--SIPA1L2--ENST00000674635--1:232465372::G:A--c.2288C>T--mutant-sequence	SIPA1L2	ENST00000674635				FALSE	Transcript ENST00000674635 not found
vep_jurkat.vcf--SIPA1L2--ENST00000674749--1:232465372::G:A--c.2288C>T--mutant-sequence	SIPA1L2	ENST00000674749				FALSE	Transcript ENST00000674749 not found
vep_jurkat.vcf--SIPA1L2--ENST00000675407--1:232465372::G:A--c.2288C>T--mutant-sequence	SIPA1L2	ENST00000675407				FALSE	Transcript ENST00000675407 not found
vep_jurkat.vcf--SIPA1L2--ENST00000675685--1:232465372::G:A--c.2288C>T--mutant-sequence	SIPA1L2	ENST00000675685				FALSE	Transcript ENST00000675685 not found
vep_jurkat.vcf--SIPA1L2--ENST00000676213--1:232465372::G:A--c.2288C>T--mutant-sequence	SIPA1L2	ENST00000676213				FALSE	Transcript ENST00000676213 not found
vep_jurkat.vcf--ARID4B--ENST00000264183--1:235182029::C:T--c.2890G>A--mutant-sequence	ARID4B	ENST00000264183	M	TLKELFSDSDTEAAASPPHPAPEEGMAEESLQTVAEEESCSPSVELEKPPPVNVDSKPIEEKTVEVNDR	SPPHPAPEEGMAEESLQTVAE	TRUE
vep_jurkat.vcf--ARID4B--ENST00000349213--1:235182029::C:T--c.2632G>A--mutant-sequence	ARID4B	ENST00000349213	M	TLKELFSDSDTEAAASPPHPAPEEGMAEESLQTVAEEESCSPSVELEKPPPVNVDSKPIEEKTVEVNDR	SPPHPAPEEGMAEESLQTVAE	TRUE
vep_jurkat.vcf--ARID4B--ENST00000366603--1:235182029::C:T--c.2890G>A--mutant-sequence	ARID4B	ENST00000366603	M	TLKELFSDSDTEAAASPPHPAPEEGMAEESLQTVAEEESCSPSVELEKPPPVNVDSKPIEEKTVEVNDR	SPPHPAPEEGMAEESLQTVAE	TRUE
vep_jurkat.vcf--ARID4B--ENST00000421364--1:235182029::C:T--c.2890G>A--mutant-sequence	ARID4B	ENST00000421364	M	TLKELFSDSDTEAAASPPHPAPEEGMAEESLQTVAEEESCSPSVELEKPPPVNVDSKPIEEKTVEVNDR	SPPHPAPEEGMAEESLQTVAE	TRUE
vep_jurkat.vcf--ARID4B--ENST00000444620--1:235182029::C:T--c.1090G>A--mutant-sequence	ARID4B	ENST00000444620	M	TLKELFSDSDTEAAASPPHPAPEEGMAEESLQTVAEEESCSPSVELEKPPPVNVDSKPIEEKTVEVNDR	SPPHPAPEEGMAEESLQTVAE	TRUE
vep_jurkat.vcf--ARID4B--ENST00000474953--1:235182029::C:T--c.832G>A--mutant-sequence	ARID4B	ENST00000474953	M	TLKELFSDSDTEAAASPPHPAPEEGMAEESLQTVAEEESCSPSVELEKPPPVNVDSKPIEEKTVEVNDR	SPPHPAPEEGMAEESLQTVAE	TRUE
vep_jurkat.vcf--LYST--ENST00000389793--1:235702761::C:T--c.10360G>A--mutant-sequence	LYST	ENST00000389793	K	EQVKKITYPSPLSWIK	AFRETREQVKKITYPSPLSWI	TRUE
vep_jurkat.vcf--LYST--ENST00000697235--1:235702761::C:T--c.910G>A--mutant-sequence	LYST	ENST00000697235				FALSE	Transcript ENST00000697235 not found
vep_jurkat.vcf--LYST--ENST00000697240--1:235702761::C:T--c.2494G>A--mutant-sequence	LYST	ENST00000697240				FALSE	Transcript ENST00000697240 not found
vep_jurkat.vcf--LYST--ENST00000389793--1:235751336::C:T--c.7654G>A--mutant-sequence	LYST	ENST00000389793	I	TQNMAVALQLRILQAAMEFIRTTANHDSENLTDSLQSPSAPHHAVVQK	QNMAVALQLRILQAAMEFIRT	TRUE
vep_jurkat.vcf--LYST--ENST00000461526--1:235751336::C:T--c.2329G>A--mutant-sequence	LYST	ENST00000461526				FALSE	Transcript ENST00000461526 not found
vep_jurkat.vcf--LYST--ENST00000487530--1:235751336::C:T--c.196G>A--mutant-sequence	LYST	ENST00000487530	I	TQNMAVALQLRILQAAMEFIRTTANHDSENLTDSLQSPSAPHHAVVQK	QNMAVALQLRILQAAMEFIRT	TRUE
vep_jurkat.vcf--LYST--ENST00000697236--1:235751336::C:T--c.1363G>A--mutant-sequence	LYST	ENST00000697236				FALSE	Transcript ENST00000697236 not found
vep_jurkat.vcf--LYST--ENST00000697241--1:235751336::C:T--c.2134G>A--mutant-sequence	LYST	ENST00000697241				FALSE	Transcript ENST00000697241 not found
vep_jurkat.vcf--HEATR1--ENST00000366581--1:236574300::C:T--c.3118G>A--mutant-sequence	HEATR1	ENST00000366581	K	DLMKVLQGVNGEITKPFFAAISDKK	TKPFFAAISDKKVQQKLLRML	TRUE
vep_jurkat.vcf--HEATR1--ENST00000366582--1:236574300::C:T--c.3361G>A--mutant-sequence	HEATR1	ENST00000366582	K	ELYAGMPTIQITALEKITKPFFAAISDKK	TKPFFAAISDKKVQQKLLRML	TRUE
vep_jurkat.vcf--FMN2--ENST00000319653--1:240207114::C:T--c.2302C>T--mutant-sequence	FMN2	ENST00000319653	S	ILEAKSIQTSPTEEGGVLTLPPVDGLPGRPSCPPGAESGPQTKFCSEISLIVSPR	PPVDGLPGRPSCPPGAESGPQ	TRUE
vep_jurkat.vcf--FMN2--ENST00000447095--1:240207114::C:T--c.613C>T--mutant-sequence	FMN2	ENST00000447095	S	ILEAKSIQTSPTEEGGVLTLPPVDGLPGRPSCPPGAESGPQTK	PPVDGLPGRPSCPPGAESGPQ	TRUE
vep_jurkat.vcf--FMN2--ENST00000319653--1:240208411::C:G--c.3599C>G--mutant-sequence	FMN2	ENST00000319653	R	NSCNIPSPPPLPCTESSSSMPGLGMVPPPPPPLPGMTVPTLPSTAIPQPPPLQGTEMLPPPPPPLPGAGIPPPPPLPGAGILPLPPLPGAGIPPPPPLPGAAIPPPPPLPGAGIPLPPPLPGAGIPPPPPLPGAGIPPPPPLPGAGIPPPPPLPGAGIPPPPPLPGAGIPPPPPLPGAGIPPPPPLPGAGIPPPPPLPGAGIPPPPPLPGAGIPPPPPLPGAGIPPPPPLPGAGIPPPPPLPGAGIPPPPPLPGVGIPPPPPLPGAGIPPPPPLPGAGIPPPPPLPGAGIPPPPPLPRVGIPPPPPLPGAGIPPPPPLPGAGIPPPPPLPGVGIPPPPPLPGVGIPPPPRLPGAGIPPPPPLPGMGIPPAPAPPLPPPGTGIPPPPLLPVSGPPLLPQV…	LPGVGIPPPPRLPGAGIPPPP	TRUE
vep_jurkat.vcf--DIP2C--ENST00000280886--10:283295::G:A--c.4271C>T--mutant-sequence	DIP2C	ENST00000280886	I	RIELTDANGERHDALYVVGALDEAMELR	RTGYLGFLRRIELTDANGERH	TRUE
vep_jurkat.vcf--DIP2C--ENST00000381496--10:283295::G:A--c.4214C>T--mutant-sequence	DIP2C	ENST00000381496				FALSE	Mutation position 4214 not found in coding sequence.
vep_jurkat.vcf--DIP2C--ENST00000634311--10:283295::G:A--c.4469C>T--mutant-sequence	DIP2C	ENST00000634311				FALSE	Transcript ENST00000634311 not found
vep_jurkat.vcf--WDR37--ENST00000263150--10:1096205::G:A--c.685G>A--mutant-sequence	WDR37	ENST00000263150	T	FHPSEQLALTASGDQTAHIWRYTVQLPTPQPVADTSISGEDEVECSDKDEPDLDGDVSSDCPTIR	GDQTAHIWRYTVQLPTPQPVA	TRUE
vep_jurkat.vcf--WDR37--ENST00000358220--10:1096205::G:A--c.685G>A--mutant-sequence	WDR37	ENST00000358220	T	FHPSEQLALTASGDQTAHIWRYTVQLPTPQPVADTSISGEDEVECSDKDEPDLDGDVSSDCPTIR	GDQTAHIWRYTVQLPTPQPVA	TRUE
vep_jurkat.vcf--WDR37--ENST00000381329--10:1096205::G:A--c.685G>A--mutant-sequence	WDR37	ENST00000381329	T	FHPSEQLALTASGDQTAHIWRYTVQLPTPQPVADTSVSTFPYL*	GDQTAHIWRYTVQLPTPQPVA	TRUE
vep_jurkat.vcf--WDR37--ENST00000436154--10:1096205::G:A--c.586G>A--mutant-sequence	WDR37	ENST00000436154	T	FHPSEQLALTASGDQTAHIWRYTVQLPTPQPVADTS(+0bp)	GDQTAHIWRYTVQLPTPQPVA	TRUE
vep_jurkat.vcf--WDR37--ENST00000650072--10:1096205::G:A--c.685G>A--mutant-sequence	WDR37	ENST00000650072				FALSE	Transcript ENST00000650072 not found
vep_jurkat.vcf--WDR37--ENST00000704638--10:1096205::G:A--c.577G>A--mutant-sequence	WDR37	ENST00000704638				FALSE	Transcript ENST00000704638 not found
vep_jurkat.vcf--WDR37--ENST00000704672--10:1096205::G:A--c.685G>A--mutant-sequence	WDR37	ENST00000704672				FALSE	Transcript ENST00000704672 not found
vep_jurkat.vcf--WDR37--ENST00000704673--10:1096205::G:A--c.685G>A--mutant-sequence	WDR37	ENST00000704673				FALSE	Transcript ENST00000704673 not found
vep_jurkat.vcf--WDR37--ENST00000704739--10:1096205::G:A--c.556G>A--mutant-sequence	WDR37	ENST00000704739				FALSE	Transcript ENST00000704739 not found
vep_jurkat.vcf--TASOR2--ENST00000328090--10:5726931::C:T--c.398C>T--mutant-sequence	TASOR2	ENST00000328090	I	CLEDRGFFILLISSALLSEPDFGGKQMGLHGLHLFR	LEDRGFFILLISSALLSEPDF	TRUE
vep_jurkat.vcf--TASOR2--ENST00000645567--10:5726931::C:T--c.1043C>T--mutant-sequence	TASOR2	ENST00000645567				FALSE	Transcript ENST00000645567 not found
vep_jurkat.vcf--TASOR2--ENST00000695737--10:5726931::C:T--c.398C>T--mutant-sequence	TASOR2	ENST00000695737				FALSE	Transcript ENST00000695737 not found
vep_jurkat.vcf--TASOR2--ENST00000695832--10:5726931::C:T--c.650C>T--mutant-sequence	TASOR2	ENST00000695832				FALSE	Transcript ENST00000695832 not found
vep_jurkat.vcf--TASOR2--ENST00000695833--10:5726931::C:T--c.398C>T--mutant-sequence	TASOR2	ENST00000695833				FALSE	Transcript ENST00000695833 not found
vep_jurkat.vcf--TASOR2--ENST00000695834--10:5726931::C:T--c.398C>T--mutant-sequence	TASOR2	ENST00000695834				FALSE	Transcript ENST00000695834 not found
vep_jurkat.vcf--TASOR2--ENST00000695835--10:5726931::C:T--c.965C>T--mutant-sequence	TASOR2	ENST00000695835				FALSE	Transcript ENST00000695835 not found
vep_jurkat.vcf--TASOR2--ENST00000699050--10:5726931::C:T--c.1103C>T--mutant-sequence	TASOR2	ENST00000699050				FALSE	Transcript ENST00000699050 not found
vep_jurkat.vcf--TASOR2--ENST00000699051--10:5726931::C:T--c.1181C>T--mutant-sequence	TASOR2	ENST00000699051				FALSE	Transcript ENST00000699051 not found
vep_jurkat.vcf--TASOR2--ENST00000328090--10:5739749::G:A--c.1579G>A--mutant-sequence	TASOR2	ENST00000328090	I	LQSEISRGCQEDGISINSVQPENTTAAHNDLPENSIINYDSQALNMLADLALSSATSSTPVSEARNLHCSSELPQNDVLLSK	AHNDLPENSIINYDSQALNML	TRUE
vep_jurkat.vcf--TASOR2--ENST00000645567--10:5739749::G:A--c.2224G>A--mutant-sequence	TASOR2	ENST00000645567				FALSE	Transcript ENST00000645567 not found
vep_jurkat.vcf--TASOR2--ENST00000695737--10:5739749::G:A--c.1579G>A--mutant-sequence	TASOR2	ENST00000695737				FALSE	Transcript ENST00000695737 not found
vep_jurkat.vcf--TASOR2--ENST00000695832--10:5739749::G:A--c.1831G>A--mutant-sequence	TASOR2	ENST00000695832				FALSE	Transcript ENST00000695832 not found
vep_jurkat.vcf--TASOR2--ENST00000695833--10:5739749::G:A--c.1336G>A--mutant-sequence	TASOR2	ENST00000695833				FALSE	Transcript ENST00000695833 not found
vep_jurkat.vcf--TASOR2--ENST00000695834--10:5739749::G:A--c.1579G>A--mutant-sequence	TASOR2	ENST00000695834				FALSE	Transcript ENST00000695834 not found
vep_jurkat.vcf--TASOR2--ENST00000695835--10:5739749::G:A--c.1903G>A--mutant-sequence	TASOR2	ENST00000695835				FALSE	Transcript ENST00000695835 not found
vep_jurkat.vcf--TASOR2--ENST00000699050--10:5739749::G:A--c.2284G>A--mutant-sequence	TASOR2	ENST00000699050				FALSE	Transcript ENST00000699050 not found
vep_jurkat.vcf--TASOR2--ENST00000699051--10:5739749::G:A--c.2362G>A--mutant-sequence	TASOR2	ENST00000699051				FALSE	Transcript ENST00000699051 not found
vep_jurkat.vcf--CAMK1D--ENST00000378845--10:12824514::G:A--c.883G>A--mutant-sequence	CAMK1D	ENST00000378845	T	HPWIAGDTALNKNIHESVSTQIRK	LNKNIHESVSTQIRKNFAKSK	TRUE
vep_jurkat.vcf--CAMK1D--ENST00000619168--10:12824514::G:A--c.883G>A--mutant-sequence	CAMK1D	ENST00000619168				FALSE	Transcript ENST00000619168 not found
vep_jurkat.vcf--OPTN--ENST00000263036--10:13136774::C:T--c.1642C>T--mutant-sequence	OPTN	ENST00000263036	W	DWRQQWNIPIHSCPK	GAEDRDWRQQWNIPIHSCPKC	TRUE
vep_jurkat.vcf--OPTN--ENST00000378747--10:13136774::C:T--c.1642C>T--mutant-sequence	OPTN	ENST00000378747	W	DWRQQWNIPIHSCPK	GAEDRDWRQQWNIPIHSCPKC	TRUE
vep_jurkat.vcf--OPTN--ENST00000378748--10:13136774::C:T--c.1642C>T--mutant-sequence	OPTN	ENST00000378748	W	DWRQQWNIPIHSCPK	GAEDRDWRQQWNIPIHSCPKC	TRUE
vep_jurkat.vcf--OPTN--ENST00000378752--10:13136774::C:T--c.1624C>T--mutant-sequence	OPTN	ENST00000378752	W	DWRQQWNIPIHSCPK	GAEDRDWRQQWNIPIHSCPKC	TRUE
vep_jurkat.vcf--OPTN--ENST00000378757--10:13136774::C:T--c.1642C>T--mutant-sequence	OPTN	ENST00000378757	W	DWRQQWNIPIHSCPK	GAEDRDWRQQWNIPIHSCPKC	TRUE
vep_jurkat.vcf--OPTN--ENST00000378764--10:13136774::C:T--c.1624C>T--mutant-sequence	OPTN	ENST00000378764	W	DWRQQWNIPIHSCPK	GAEDRDWRQQWNIPIHSCPKC	TRUE
vep_jurkat.vcf--MCM10--ENST00000378694--10:13192286::G:T--c.1548G>T--mutant-sequence	MCM10	ENST00000378694	D	LGIPQKSLSCSDEFKELMDLPTCGAR	GIPQKSLSCSDEFKELMDLPT	TRUE
vep_jurkat.vcf--MCM10--ENST00000378714--10:13192286::G:T--c.1548G>T--mutant-sequence	MCM10	ENST00000378714	D	LGIPQKSLSCSDEFKELMDLPTCGAR	GIPQKSLSCSDEFKELMDLPT	TRUE
vep_jurkat.vcf--MCM10--ENST00000484800--10:13192286::G:T--c.1551G>T--mutant-sequence	MCM10	ENST00000484800	D	LGIPQKSLSCSDEFKELMDLPTCGAR	GIPQKSLSCSDEFKELMDLPT	TRUE
vep_jurkat.vcf--BEND7--ENST00000341083--10:13439419::G:A--c.1160C>T--mutant-sequence	BEND7	ENST00000341083	I	GSAEIADSDERLDGIALPPTGACGGPCTVLPGGSAAVTLVLQSSPQIMSQEKGQMAEPWEEQHLVLLNNLTR	VTLVLQSSPQIMSQEKGQMAE	TRUE
vep_jurkat.vcf--MINDY3--ENST00000277632--10:15779132::C:T--c.1198G>A--mutant-sequence	MINDY3	ENST00000277632	I	QSNYNEKVMYIEGTAVVMGFEDPMLQTDDTPIKR	QSNYNEKVMYIEGTAVVMGFE	TRUE
vep_jurkat.vcf--MINDY3--ENST00000378036--10:15779132::C:T--c.313G>A--mutant-sequence	MINDY3	ENST00000378036	I	QSNYNEKVMYIEGTAVVMGFEDPMLQTDDTPIKR	QSNYNEKVMYIEGTAVVMGFE	TRUE
vep_jurkat.vcf--CUBN--ENST00000377833--10:16915965::G:A--c.7066C>T--mutant-sequence	CUBN	ENST00000377833	S	YSIAQCGGRVPGQSGVVESIGHPTLSYRDNLFCEWHLQGLSGHYLTISFEDFNLQNSSGCEK	VVESIGHPTLSYRDNLFCEWH	TRUE
vep_jurkat.vcf--CUBN--ENST00000377833--10:17129711::C:T--c.55G>A--mutant-sequence	CUBN	ENST00000377833	T	MMNMSLPFLWSLLTLLIFTEVNGEAGELELQRQK	LWSLLTLLIFTEVNGEAGELE	TRUE
vep_jurkat.vcf--MRC1--ENST00000569591--10:17827637::C:T--c.559C>T--mutant-sequence	MRC1	ENST00000569591	W	FENKWYADCTSAGWSDGWLWCGTTTDYDTDKLFGYCPLK	KWYADCTSAGWSDGWLWCGTT	TRUE
vep_jurkat.vcf--SLC39A12--ENST00000377369--10:17953335::G:A--c.59G>A--mutant-sequence	SLC39A12	ENST00000377369	H	TKLSVSWVPLFLLLSHVFSTETDKPSAQDSRSR	SWVPLFLLLSHVFSTETDKPS	TRUE
vep_jurkat.vcf--SLC39A12--ENST00000377371--10:17953335::G:A--c.59G>A--mutant-sequence	SLC39A12	ENST00000377371	H	TKLSVSWVPLFLLLSHVFSTETDKPSAQDSRSR	SWVPLFLLLSHVFSTETDKPS	TRUE
vep_jurkat.vcf--SLC39A12--ENST00000377374--10:17953335::G:A--c.59G>A--mutant-sequence	SLC39A12	ENST00000377374	H	TKLSVSWVPLFLLLSHVFSTETDKPSAQDSRSR	SWVPLFLLLSHVFSTETDKPS	TRUE
vep_jurkat.vcf--DNAJC1--ENST00000376980--10:21759519::T:C--c.1247A>G--mutant-sequence	DNAJC1	ENST00000376980	G	TATTLPDDMITQREGAEGVAAEEEQEGDSGEQETGATDARPRR	LPDDMITQREGAEGVAAEEEQ	TRUE
vep_jurkat.vcf--EBLN1--ENST00000422359--10:22209351::A:T--c.633T>A--mutant-sequence	EBLN1	ENST00000422359	L	QFKAMMISIGRPLHSESADLLISYNAGPAIDWINSRPWVGGLMFTFLLGEFESPACELLDQVKVVASK	WVGGLMFTFLLGEFESPACEL	TRUE
vep_jurkat.vcf--KIAA1217--ENST00000376452--10:24545905::C:T--c.3706C>T--mutant-sequence	KIAA1217	ENST00000376452	F	SGGDFKPTSPSLPASKIPAFSPSSGKSSSLPSSSGDSSNLPNPPATKPSIASNPLSPQTGPPAHSASLIPSVSNGSLK	PSLPASKIPAFSPSSGKSSSL	TRUE
vep_jurkat.vcf--KIAA1217--ENST00000376454--10:24545905::C:T--c.5413C>T--mutant-sequence	KIAA1217	ENST00000376454	F	SGGDFKPTSPSLPASKIPAFSPSSGKSSSLPSSSGDSSNLPNPPATKPSIASNPLSPQTGPPAHSASLIPSVSNGSLK	PSLPASKIPAFSPSSGKSSSL	TRUE
vep_jurkat.vcf--KIAA1217--ENST00000376462--10:24545905::C:T--c.3376C>T--mutant-sequence	KIAA1217	ENST00000376462	F	SGGDFKPTSPSLPASKIPAFSPSSGKSSSLPSSSGDSSNLPNPPATKPSIASNPLSPQTGPPAHSASLIPSVSNGSLK	PSLPASKIPAFSPSSGKSSSL	TRUE
vep_jurkat.vcf--KIAA1217--ENST00000430453--10:24545905::C:T--c.3376C>T--mutant-sequence	KIAA1217	ENST00000430453				FALSE	Mutation position 3376 not found in coding sequence.
vep_jurkat.vcf--KIAA1217--ENST00000458595--10:24545905::C:T--c.3631C>T--mutant-sequence	KIAA1217	ENST00000458595	F	SGGDFKPTSPSLPASKIPAFSPSSGKSSSLPSSSGDSSNLPNPPATKPSIASNPLSPQTGPPAHSASLIPSVSNGSLK	PSLPASKIPAFSPSSGKSSSL	TRUE
vep_jurkat.vcf--KIAA1217--ENST00000696626--10:24545905::C:T--c.5176C>T--mutant-sequence	KIAA1217	ENST00000696626				FALSE	Transcript ENST00000696626 not found
vep_jurkat.vcf--ARHGAP21--ENST00000376410--10:24584869::T:C--c.5390A>G--mutant-sequence	ARHGAP21	ENST00000376410				FALSE	Mutation position 5390 not found in coding sequence.
vep_jurkat.vcf--ARHGAP21--ENST00000396432--10:24584869::T:C--c.5420A>G--mutant-sequence	ARHGAP21	ENST00000396432	R	RHTLGGRR	SIRRRHTLGGRRDATEISVLN	TRUE
vep_jurkat.vcf--ARHGAP21--ENST00000612832--10:24584869::T:C--c.3764A>G--mutant-sequence	ARHGAP21	ENST00000612832				FALSE	Transcript ENST00000612832 not found
vep_jurkat.vcf--ARHGAP21--ENST00000680286--10:24584869::T:C--c.5441A>G--mutant-sequence	ARHGAP21	ENST00000680286				FALSE	Transcript ENST00000680286 not found
vep_jurkat.vcf--GPR158--ENST00000376351--10:25175976::C:T--c.556C>T--mutant-sequence	GPR158	ENST00000376351	S	EQNLQDDLDWYQALVWSLLEGEPSISRAAITFSTDSLSASAPQVFLQATREESR	ITFSTDSLSASAPQVFLQATR	TRUE
vep_jurkat.vcf--GPR158--ENST00000650135--10:25175976::C:T--c.319C>T--mutant-sequence	GPR158	ENST00000650135				FALSE	Transcript ENST00000650135 not found
vep_jurkat.vcf--SVIL--ENST00000355867--10:29467799::C:T--c.5920G>A--mutant-sequence	SVIL	ENST00000355867	R	EQCPLEAGLHSSSKVTIHECDEGSEPLRFWDALGR	HECDEGSEPLRFWDALGRRDR	TRUE
vep_jurkat.vcf--SVIL--ENST00000375398--10:29467799::C:T--c.5824G>A--mutant-sequence	SVIL	ENST00000375398	T	EVGRTATNKIK	AHTKEVGRTATNKIKEQCPLE	TRUE
vep_jurkat.vcf--SVIL--ENST00000375400--10:29467799::C:T--c.4642G>A--mutant-sequence	SVIL	ENST00000375400	R	EQCPLEAGLHSSSKVTIHECDEGSEPLRFWDALGR	HECDEGSEPLRFWDALGRRDR	TRUE
vep_jurkat.vcf--SVIL--ENST00000632315--10:29467799::C:T--c.2698G>A--mutant-sequence	SVIL	ENST00000632315				FALSE	Transcript ENST00000632315 not found
vep_jurkat.vcf--SVIL--ENST00000674475--10:29467799::C:T--c.4990G>A--mutant-sequence	SVIL	ENST00000674475				FALSE	Transcript ENST00000674475 not found
vep_jurkat.vcf--SVIL--ENST00000355867--10:29480666::T:C--c.5248A>G--mutant-sequence	SVIL	ENST00000355867	A	RQFEIASVSVDVWHILEFDYSRLPK	EGHDRRQFEIASVSVDVWHIL	TRUE
vep_jurkat.vcf--SVIL--ENST00000375398--10:29480666::T:C--c.5152A>G--mutant-sequence	SVIL	ENST00000375398	V	AYDVTRMVSVPQTTAGTILDGVNVGRGYGLVEGHDR	KAYDVTRMVSVPQTTAGTILD	TRUE
vep_jurkat.vcf--SVIL--ENST00000375400--10:29480666::T:C--c.3970A>G--mutant-sequence	SVIL	ENST00000375400	A	RQFEIASVSVDVWHILEFDYSRLPK	EGHDRRQFEIASVSVDVWHIL	TRUE
vep_jurkat.vcf--SVIL--ENST00000632315--10:29480666::T:C--c.2026A>G--mutant-sequence	SVIL	ENST00000632315				FALSE	Transcript ENST00000632315 not found
vep_jurkat.vcf--SVIL--ENST00000674242--10:29480666::T:C--c.706A>G--mutant-sequence	SVIL	ENST00000674242				FALSE	Transcript ENST00000674242 not found
vep_jurkat.vcf--SVIL--ENST00000674475--10:29480666::T:C--c.4318A>G--mutant-sequence	SVIL	ENST00000674475				FALSE	Transcript ENST00000674475 not found
vep_jurkat.vcf--ARHGAP12--ENST00000311380--10:31861579::G:A--c.764C>T--mutant-sequence	ARHGAP12	ENST00000311380	V	ATTPPNQGRPDSPVYANLQELKISQSVLPPLPGSPAIQINGEWETHKDSSGR	NLQELKISQSVLPPLPGSPAI	TRUE
vep_jurkat.vcf--ARHGAP12--ENST00000344936--10:31861579::G:A--c.764C>T--mutant-sequence	ARHGAP12	ENST00000344936	V	ATTPPNQGRPDSPVYANLQELKISQSVLPPLPGSPAIQINGEWETHKDSSGR	NLQELKISQSVLPPLPGSPAI	TRUE
vep_jurkat.vcf--ARHGAP12--ENST00000375245--10:31861579::G:A--c.764C>T--mutant-sequence	ARHGAP12	ENST00000375245	V	ATTPPNQGRPDSPVYANLQELKISQSVLPPLPGSPAIQINGEWETHKDSSGR	NLQELKISQSVLPPLPGSPAI	TRUE
vep_jurkat.vcf--ARHGAP12--ENST00000375250--10:31861579::G:A--c.764C>T--mutant-sequence	ARHGAP12	ENST00000375250	V	ATTPPNQGRPDSPVYANLQELKISQSVLPPLPGSPAIQINGEWETHKDSSGR	NLQELKISQSVLPPLPGSPAI	TRUE
vep_jurkat.vcf--ARHGAP12--ENST00000396144--10:31861579::G:A--c.764C>T--mutant-sequence	ARHGAP12	ENST00000396144	V	ATTPPNQGRPDSPVYANLQELKISQSVLPPLPGSPAIQINGEWETHKDSSGR	NLQELKISQSVLPPLPGSPAI	TRUE
vep_jurkat.vcf--KIF5B--ENST00000302418--10:32022153::C:G--c.2019G>C--mutant-sequence	KIF5B	ENST00000302418	H	RQLEESVDALSEELVHLRAQEK	SVDALSEELVHLRAQEKVHEM	TRUE
vep_jurkat.vcf--ITGB1--ENST00000302278--10:32925938::C:T--c.719G>A--mutant-sequence	ITGB1	ENST00000302278	H	GEVFNELVGKQHISGNLDSPEGGFDAIMQVAVCGSLIGWRNVTR	EVFNELVGKQHISGNLDSPEG	TRUE
vep_jurkat.vcf--ITGB1--ENST00000396033--10:32925938::C:T--c.719G>A--mutant-sequence	ITGB1	ENST00000396033	H	GEVFNELVGKQHISGNLDSPEGGFDAIMQVAVCGSLIGWRNVTR	EVFNELVGKQHISGNLDSPEG	TRUE
vep_jurkat.vcf--ITGB1--ENST00000417122--10:32925938::C:T--c.719G>A--mutant-sequence	ITGB1	ENST00000417122				FALSE	Mutation position 719 not found in coding sequence.
vep_jurkat.vcf--ITGB1--ENST00000423113--10:32925938::C:T--c.719G>A--mutant-sequence	ITGB1	ENST00000423113	H	GEVFNELVGKQHISGNLDSPEGGFDAIMQVAVCGSLIGWRNVTR	EVFNELVGKQHISGNLDSPEG	TRUE
vep_jurkat.vcf--ITGB1--ENST00000437302--10:32925938::C:T--c.719G>A--mutant-sequence	ITGB1	ENST00000437302				FALSE	Mutation position 719 not found in coding sequence.
vep_jurkat.vcf--ITGB1--ENST00000474568--10:32925938::C:T--c.743G>A--mutant-sequence	ITGB1	ENST00000474568				FALSE	Mutation position 743 not found in coding sequence.
vep_jurkat.vcf--ITGB1--ENST00000488427--10:32925938::C:T--c.548G>A--mutant-sequence	ITGB1	ENST00000488427				FALSE	Mutation position 548 not found in coding sequence.
vep_jurkat.vcf--ITGB1--ENST00000488494--10:32925938::C:T--c.728G>A--mutant-sequence	ITGB1	ENST00000488494				FALSE	Mutation position 728 not found in coding sequence.
vep_jurkat.vcf--ITGB1--ENST00000609742--10:32925938::C:T--c.719G>A--mutant-sequence	ITGB1	ENST00000609742				FALSE	Transcript ENST00000609742 not found
vep_jurkat.vcf--ITGB1--ENST00000676460--10:32925938::C:T--c.719G>A--mutant-sequence	ITGB1	ENST00000676460				FALSE	Transcript ENST00000676460 not found
vep_jurkat.vcf--ITGB1--ENST00000676659--10:32925938::C:T--c.719G>A--mutant-sequence	ITGB1	ENST00000676659				FALSE	Transcript ENST00000676659 not found
vep_jurkat.vcf--ITGB1--ENST00000676895--10:32925938::C:T--c.719G>A--mutant-sequence	ITGB1	ENST00000676895				FALSE	Transcript ENST00000676895 not found
vep_jurkat.vcf--ITGB1--ENST00000676964--10:32925938::C:T--c.548G>A--mutant-sequence	ITGB1	ENST00000676964				FALSE	Transcript ENST00000676964 not found
vep_jurkat.vcf--ITGB1--ENST00000677310--10:32925938::C:T--c.719G>A--mutant-sequence	ITGB1	ENST00000677310				FALSE	Transcript ENST00000677310 not found
vep_jurkat.vcf--ITGB1--ENST00000677363--10:32925938::C:T--c.743G>A--mutant-sequence	ITGB1	ENST00000677363				FALSE	Transcript ENST00000677363 not found
vep_jurkat.vcf--ITGB1--ENST00000677999--10:32925938::C:T--c.719G>A--mutant-sequence	ITGB1	ENST00000677999				FALSE	Transcript ENST00000677999 not found
vep_jurkat.vcf--ITGB1--ENST00000678120--10:32925938::C:T--c.719G>A--mutant-sequence	ITGB1	ENST00000678120				FALSE	Transcript ENST00000678120 not found
vep_jurkat.vcf--ITGB1--ENST00000678591--10:32925938::C:T--c.707G>A--mutant-sequence	ITGB1	ENST00000678591				FALSE	Transcript ENST00000678591 not found
vep_jurkat.vcf--ITGB1--ENST00000678701--10:32925938::C:T--c.719G>A--mutant-sequence	ITGB1	ENST00000678701				FALSE	Transcript ENST00000678701 not found
vep_jurkat.vcf--ITGB1--ENST00000678766--10:32925938::C:T--c.719G>A--mutant-sequence	ITGB1	ENST00000678766				FALSE	Transcript ENST00000678766 not found
vep_jurkat.vcf--ITGB1--ENST00000678943--10:32925938::C:T--c.719G>A--mutant-sequence	ITGB1	ENST00000678943				FALSE	Transcript ENST00000678943 not found
vep_jurkat.vcf--ITGB1--ENST00000678952--10:32925938::C:T--c.719G>A--mutant-sequence	ITGB1	ENST00000678952				FALSE	Transcript ENST00000678952 not found
vep_jurkat.vcf--ITGB1--ENST00000678989--10:32925938::C:T--c.719G>A--mutant-sequence	ITGB1	ENST00000678989				FALSE	Transcript ENST00000678989 not found
vep_jurkat.vcf--ITGB1--ENST00000679187--10:32925938::C:T--c.548G>A--mutant-sequence	ITGB1	ENST00000679187				FALSE	Transcript ENST00000679187 not found
vep_jurkat.vcf--FZD8--ENST00000374694--10:35640531::A:T--c.899T>A--mutant-sequence	FZD8	ENST00000374694	H	TGQIANCALPCHNPFFSQDERAFTVFWIGLWSVLCFVSTFATVSTFHIDMERFK	VSTFATVSTFHIDMERFKYPE	TRUE
vep_jurkat.vcf--CXCL12--ENST00000343575--10:44384956::C:A--c.50G>T--mutant-sequence	CXCL12	ENST00000343575	F	VVVVLVLVLTALFLSDGKPVSLSYRCPCR	VVLVLVLTALFLSDGKPVSLS	TRUE
vep_jurkat.vcf--CXCL12--ENST00000374426--10:44384956::C:A--c.50G>T--mutant-sequence	CXCL12	ENST00000374426	F	VVVVLVLVLTALFLSDGKPVSLSYRCPCR	VVLVLVLTALFLSDGKPVSLS	TRUE
vep_jurkat.vcf--CXCL12--ENST00000374429--10:44384956::C:A--c.50G>T--mutant-sequence	CXCL12	ENST00000374429	F	VVVVLVLVLTALFLSDGKPVSLSYRCPCR	VVLVLVLTALFLSDGKPVSLS	TRUE
vep_jurkat.vcf--CXCL12--ENST00000395793--10:44384956::C:A--c.50G>T--mutant-sequence	CXCL12	ENST00000395793	F	VVVVLVLVLTALFLSDGKPVSLSYRCPCR	VVLVLVLTALFLSDGKPVSLS	TRUE
vep_jurkat.vcf--CXCL12--ENST00000395794--10:44384956::C:A--c.50G>T--mutant-sequence	CXCL12	ENST00000395794	F	VVVVLVLVLTALFLSDGKPVSLSYRCPCR	VVLVLVLTALFLSDGKPVSLS	TRUE
vep_jurkat.vcf--CXCL12--ENST00000395795--10:44384956::C:A--c.50G>T--mutant-sequence	CXCL12	ENST00000395795	F	VVVVLVLVLTALFLSDGKPVSLSYRCPCR	VVLVLVLTALFLSDGKPVSLS	TRUE
vep_jurkat.vcf--ALOX5--ENST00000374391--10:45440574::T:A--c.1126T>A--mutant-sequence	ALOX5	ENST00000374391	T	SSDFHVHQTITHLLRTHLVTEVFGIAMYRQLPAVHPIFK	ITHLLRTHLVTEVFGIAMYRQ	TRUE
vep_jurkat.vcf--ALOX5--ENST00000542434--10:45440574::T:A--c.1126T>A--mutant-sequence	ALOX5	ENST00000542434	T	SSDFHVHQTITHLLRTHLVTEVFGIAMYRQLPAVHPIFK	ITHLLRTHLVTEVFGIAMYRQ	TRUE
vep_jurkat.vcf--RBP3--ENST00000584701--10:47357449::C:T--c.3736C>T--mutant-sequence	RBP3	ENST00000584701	Y	RSPGLQDYL*	RVKRSPGLQDYL*	TRUE
vep_jurkat.vcf--LRRC18--ENST00000374160--10:48913403::C:A--c.753G>T--mutant-sequence	LRRC18	ENST00000374160	C	TIFPNLISPNSMAKDSCEDWRIR	ISPNSMAKDSCEDWRIRLTSS	TRUE
vep_jurkat.vcf--C10orf53--ENST00000374112--10:49708448::T:C--c.305T>C--mutant-sequence	C10orf53	ENST00000374112	A	MKASPLQQFPQKTQDLTCTVLAQIGSCIHFQTNLCDLGWPGLDHMLISGLEK	HQLSSPCRMKASPLQQFPQKT	TRUE
vep_jurkat.vcf--C10orf53--ENST00000535836--10:49708448::T:C--c.305T>C--mutant-sequence	C10orf53	ENST00000535836	A	MKASPLQQFPQKTQDLTCTVLAQIGSCIHFQTNLCDLGWPGLDHMLISGLEK	HQLSSPCRMKASPLQQFPQKT	TRUE
vep_jurkat.vcf--ARID5B--ENST00000279873--10:62092123::T:C--c.2660T>C--mutant-sequence	ARID5B	ENST00000279873	P	HQEKLHVNYLTSPHLQDKK	EKLHVNYLTSPHLQDKKSAAA	TRUE
vep_jurkat.vcf--ARID5B--ENST00000309334--10:62092123::T:C--c.1931T>C--mutant-sequence	ARID5B	ENST00000309334	P	HQEKLHVNYLTSPHLQDKK	EKLHVNYLTSPHLQDKKSAAA	TRUE
vep_jurkat.vcf--ARID5B--ENST00000681100--10:62092123::T:C--c.2636T>C--mutant-sequence	ARID5B	ENST00000681100				FALSE	Transcript ENST00000681100 not found
vep_jurkat.vcf--RTKN2--ENST00000373789--10:62198040::C:A--c.1698G>T--mutant-sequence	RTKN2	ENST00000373789	S	KLLPASRNR	MAAPRKLLPASRNRLSDGEHT	TRUE
vep_jurkat.vcf--DDX50--ENST00000373585--10:68914137::T:C--c.1022T>C--mutant-sequence	DDX50	ENST00000373585	T	KYTKSR	QWVYKVAKKYTKSRYEQVDLV	TRUE
vep_jurkat.vcf--HKDC1--ENST00000354624--10:69247452::G:A--c.1124G>A--mutant-sequence	HKDC1	ENST00000354624	Y	EGLANTREILVDLGLEPSEADCIAVQHVYTIVSFRSANLCAAALAAILTR	EADCIAVQHVYTIVSFRSANL	TRUE
vep_jurkat.vcf--HKDC1--ENST00000354624--10:69265596::C:T--c.2384C>T--mutant-sequence	HKDC1	ENST00000354624	V	FLSQIESDRLVLLQVRR	FLSQIESDRLVLLQVRRILQQ	TRUE
vep_jurkat.vcf--HKDC1--ENST00000354624--10:69265767::A:G--c.2555A>G--mutant-sequence	HKDC1	ENST00000354624	R	REDQGLERLR	EKRREDQGLERLRITVGVDGT	TRUE
vep_jurkat.vcf--NEUROG3--ENST00000242462--10:69572713::G:A--c.331C>T--mutant-sequence	NEUROG3	ENST00000242462	S	MHNLNSALDALRGVLSTFPDDAKLTK	SALDALRGVLSTFPDDAKLTK	TRUE
vep_jurkat.vcf--NEUROG3--ENST00000242462--10:69573001::G:A--c.43C>T--mutant-sequence	NEUROG3	ENST00000242462	C	MTPQPSGAPTVQVTCETERSFPR	PSGAPTVQVTCETERSFPRAS	TRUE
vep_jurkat.vcf--COL13A1--ENST00000398969--10:69880544::C:T--c.593C>T--mutant-sequence	COL13A1	ENST00000398969				FALSE	CDS supplied is incorrect: C vs A.
vep_jurkat.vcf--COL13A1--ENST00000674008--10:69880544::C:T--c.557C>T--mutant-sequence	COL13A1	ENST00000674008				FALSE	Transcript ENST00000674008 not found
vep_jurkat.vcf--COL13A1--ENST00000674040--10:69880544::C:T--c.557C>T--mutant-sequence	COL13A1	ENST00000674040				FALSE	Transcript ENST00000674040 not found
vep_jurkat.vcf--COL13A1--ENST00000674124--10:69880544::C:T--c.158C>T--mutant-sequence	COL13A1	ENST00000674124				FALSE	Transcript ENST00000674124 not found
vep_jurkat.vcf--COL13A1--ENST00000682679--10:69880544::C:T--c.593C>T--mutant-sequence	COL13A1	ENST00000682679				FALSE	Transcript ENST00000682679 not found
vep_jurkat.vcf--PALD1--ENST00000263563--10:70532754::G:A--c.767G>A--mutant-sequence	PALD1	ENST00000263563	Q	EIHDFAQLSENTYHVYHNTEDLWGEPHAVAIHGEDDLHVTEEVYKQPLFLQPTYRYHR	DLHVTEEVYKQPLFLQPTYRY	TRUE
vep_jurkat.vcf--PALD1--ENST00000697547--10:70532754::G:A--c.767G>A--mutant-sequence	PALD1	ENST00000697547				FALSE	Transcript ENST00000697547 not found
vep_jurkat.vcf--PALD1--ENST00000697570--10:70532754::G:A--c.767G>A--mutant-sequence	PALD1	ENST00000697570				FALSE	Transcript ENST00000697570 not found
vep_jurkat.vcf--PALD1--ENST00000697571--10:70532754::G:A--c.767G>A--mutant-sequence	PALD1	ENST00000697571				FALSE	Transcript ENST00000697571 not found
vep_jurkat.vcf--PALD1--ENST00000697572--10:70532754::G:A--c.767G>A--mutant-sequence	PALD1	ENST00000697572				FALSE	Transcript ENST00000697572 not found
vep_jurkat.vcf--PALD1--ENST00000697573--10:70532754::G:A--c.767G>A--mutant-sequence	PALD1	ENST00000697573				FALSE	Transcript ENST00000697573 not found
vep_jurkat.vcf--PALD1--ENST00000263563--10:70538289::G:A--c.1333G>A--mutant-sequence	PALD1	ENST00000263563	T	ALWSLERYFYLILFNYYLHEQYPLTFALSFSRWLCAHPELYR	NYYLHEQYPLTFALSFSRWLC	TRUE
vep_jurkat.vcf--PALD1--ENST00000697547--10:70538289::G:A--c.1333G>A--mutant-sequence	PALD1	ENST00000697547				FALSE	Transcript ENST00000697547 not found
vep_jurkat.vcf--PALD1--ENST00000697570--10:70538289::G:A--c.1333G>A--mutant-sequence	PALD1	ENST00000697570				FALSE	Transcript ENST00000697570 not found
vep_jurkat.vcf--PALD1--ENST00000697571--10:70538289::G:A--c.1333G>A--mutant-sequence	PALD1	ENST00000697571				FALSE	Transcript ENST00000697571 not found
vep_jurkat.vcf--PALD1--ENST00000697572--10:70538289::G:A--c.1333G>A--mutant-sequence	PALD1	ENST00000697572				FALSE	Transcript ENST00000697572 not found
vep_jurkat.vcf--PALD1--ENST00000697573--10:70538289::G:A--c.1333G>A--mutant-sequence	PALD1	ENST00000697573				FALSE	Transcript ENST00000697573 not found
vep_jurkat.vcf--UNC5B--ENST00000335350--10:71284821::G:A--c.406G>A--mutant-sequence	UNC5B	ENST00000335350	T	EVQIEVSRQQVEELFGLEDYWCQCVAWSSTGTTKSR	YWCQCVAWSSTGTTKSRRAYV	TRUE
vep_jurkat.vcf--UNC5B--ENST00000373192--10:71284821::G:A--c.406G>A--mutant-sequence	UNC5B	ENST00000373192	T	EVQIEVSRQQVEELFGLEDYWCQCVAWSSTGTTKSR	YWCQCVAWSSTGTTKSRRAYV	TRUE
vep_jurkat.vcf--UNC5B--ENST00000335350--10:71291495::G:A--c.1358G>A--mutant-sequence	UNC5B	ENST00000335350	H	DFDTDITDSSAALTGGFHPVNFKTARPSNPQLLHPSVPPDLTASAGIYHGPVYALQDSTDKIPMTNSPLLDPLPSLK	PDLTASAGIYHGPVYALQDST	TRUE
vep_jurkat.vcf--UNC5B--ENST00000373192--10:71291495::G:A--c.1325G>A--mutant-sequence	UNC5B	ENST00000373192	H	DFDTDITDSSAALTGGFHPVNFKTARPSNPQLLHPSVPPDLTASAGIYHGPVYALQDSTDKIPMTNSPLLDPLPSLK	PDLTASAGIYHGPVYALQDST	TRUE
vep_jurkat.vcf--CDH23--ENST00000224721--10:71709145::G:A--c.3154G>A--mutant-sequence	CDH23	ENST00000224721				FALSE	CDS supplied is incorrect: G vs T.
vep_jurkat.vcf--CDH23--ENST00000398809--10:71709145::G:A--c.3154G>A--mutant-sequence	CDH23	ENST00000398809				FALSE	Mutation position 3154 not found in coding sequence.
vep_jurkat.vcf--CDH23--ENST00000442677--10:71709145::G:A--c.3154G>A--mutant-sequence	CDH23	ENST00000442677				FALSE	Mutation position 3154 not found in coding sequence.
vep_jurkat.vcf--CDH23--ENST00000466757--10:71709145::G:A--c.2587G>A--mutant-sequence	CDH23	ENST00000466757	M	FSVGYRDAVMRTVVGLDR	KFSVGYRDAVMRTVVGLDRET	TRUE
vep_jurkat.vcf--CDH23--ENST00000616684--10:71709145::G:A--c.3154G>A--mutant-sequence	CDH23	ENST00000616684				FALSE	Transcript ENST00000616684 not found
vep_jurkat.vcf--CDH23--ENST00000224721--10:71712676::G:A--c.3232G>A--mutant-sequence	CDH23	ENST00000224721				FALSE	CDS supplied is incorrect: G vs A.
vep_jurkat.vcf--CDH23--ENST00000398809--10:71712676::G:A--c.3232G>A--mutant-sequence	CDH23	ENST00000398809				FALSE	Mutation position 3232 not found in coding sequence.
vep_jurkat.vcf--CDH23--ENST00000442677--10:71712676::G:A--c.3232G>A--mutant-sequence	CDH23	ENST00000442677				FALSE	Mutation position 3232 not found in coding sequence.
vep_jurkat.vcf--CDH23--ENST00000466757--10:71712676::G:A--c.2665G>A--mutant-sequence	CDH23	ENST00000466757	I	TVVGLDRETTAAYMLILEAIDNGPIGKR	LILEAIDNGPIGKRHTGTATV	TRUE
vep_jurkat.vcf--CDH23--ENST00000616684--10:71712676::G:A--c.3232G>A--mutant-sequence	CDH23	ENST00000616684				FALSE	Transcript ENST00000616684 not found
vep_jurkat.vcf--CDH23--ENST00000224721--10:71812511::C:T--c.9412C>T--mutant-sequence	CDH23	ENST00000224721	L	GFIDIMDMPNTNKYSFDGANPVWLDPFCRNLELAAQAEHEDDLPENLSEIADLWNSPTR	YSFDGANPVWLDPFCRNLELA	TRUE
vep_jurkat.vcf--CDH23--ENST00000398788--10:71812511::C:T--c.2692C>T--mutant-sequence	CDH23	ENST00000398788	W	GFIDIMDMPNTNKYSFDGANPVWLDPFCWNLELAAQAEHEDDLPENLSEIADLWNSPTRTHGTFGR	ANPVWLDPFCWNLELAAQAEH	TRUE
vep_jurkat.vcf--CDH23--ENST00000619887--10:71812511::C:T--c.2692C>T--mutant-sequence	CDH23	ENST00000619887				FALSE	Transcript ENST00000619887 not found
vep_jurkat.vcf--CDH23--ENST00000224721--10:71815199::C:T--c.9986C>T--mutant-sequence	CDH23	ENST00000224721				FALSE	CDS supplied is incorrect: C vs A.
vep_jurkat.vcf--CDH23--ENST00000398788--10:71815199::C:T--c.3266C>T--mutant-sequence	CDH23	ENST00000398788	I	NARIESAKSTPLHK	EATAFERNARIESAKSTPLHK	TRUE
vep_jurkat.vcf--CDH23--ENST00000619887--10:71815199::C:T--c.3161C>T--mutant-sequence	CDH23	ENST00000619887				FALSE	Transcript ENST00000619887 not found
vep_jurkat.vcf--SPOCK2--ENST00000317376--10:72063049::G:A--c.1105C>T--mutant-sequence	SPOCK2	ENST00000317376	C	KMQCDQSSGDCWCVDQLGLELTGTCTHGSPDCDDIVGFSGDFGSGVGWEDEEEK	DQLGLELTGTCTHGSPDCDDI	TRUE
vep_jurkat.vcf--SPOCK2--ENST00000373109--10:72063049::G:A--c.1105C>T--mutant-sequence	SPOCK2	ENST00000373109	C	KMQCDQSSGDCWCVDQLGLELTGTCTHGSPDCDDIVGFSGDFGSGVGWEDEEEK	DQLGLELTGTCTHGSPDCDDI	TRUE
vep_jurkat.vcf--SPOCK2--ENST00000317376--10:72088225::G:A--c.104C>T--mutant-sequence	SPOCK2	ENST00000317376	L	GLKEGETLGNFMEDEQWLSSISQYSGKIK	DAKGLKEGETLGNFMEDEQWL	TRUE
vep_jurkat.vcf--SPOCK2--ENST00000373109--10:72088225::G:A--c.104C>T--mutant-sequence	SPOCK2	ENST00000373109	L	GLKEGETLGNFMEDEQWLSSISQYSGKIK	DAKGLKEGETLGNFMEDEQWL	TRUE
vep_jurkat.vcf--SPOCK2--ENST00000412663--10:72088225::G:A--c.104C>T--mutant-sequence	SPOCK2	ENST00000412663	L	GLKEGETLGNFMEDEQWLSSISQYSGKIK	DAKGLKEGETLGNFMEDEQWL	TRUE
vep_jurkat.vcf--DNAJB12--ENST00000338820--10:72336554::G:A--c.1078C>T--mutant-sequence	DNAJB12	ENST00000338820	W	TVERNVEDDYIANLWNNCWKEK	NVEDDYIANLWNNCWKEKQQK	TRUE
vep_jurkat.vcf--DNAJB12--ENST00000394903--10:72336554::G:A--c.1078C>T--mutant-sequence	DNAJB12	ENST00000394903	W	TVERNVEDDYIANLWNNCWKEK	NVEDDYIANLWNNCWKEKQQK	TRUE
vep_jurkat.vcf--DNAJB12--ENST00000444643--10:72336554::G:A--c.976C>T--mutant-sequence	DNAJB12	ENST00000444643	W	TVERNVEDDYIANLWNNCWKEK	NVEDDYIANLWNNCWKEKQQK	TRUE
vep_jurkat.vcf--DNAJB12--ENST00000461919--10:72336554::G:A--c.361C>T--mutant-sequence	DNAJB12	ENST00000461919	W	TVERNVEDDYIANLWNNCWKEK	NVEDDYIANLWNNCWKEKQQK	TRUE
vep_jurkat.vcf--DNAJB12--ENST00000463786--10:72336554::G:A--c.679C>T--mutant-sequence	DNAJB12	ENST00000463786	W	TVERNVEDDYIANLWNNCWKEK	NVEDDYIANLWNNCWKEKQQK	TRUE
vep_jurkat.vcf--USP54--ENST00000339859--10:73543037::G:A--c.470C>T--mutant-sequence	USP54	ENST00000339859	V	EDICTAQHCISHQKFVMTLFEQCVCTSCGATSDPLPFIQMVHYISTTSLCNQAICMLERR	AQHCISHQKFVMTLFEQCVCT	TRUE
vep_jurkat.vcf--USP54--ENST00000422491--10:73543037::G:A--c.470C>T--mutant-sequence	USP54	ENST00000422491	L	LLTSVEVDNIEPSAFHRQGLLKAPGWTEK	EPSAFHRQGLLKAPGWTEKNS	TRUE
vep_jurkat.vcf--USP54--ENST00000680396--10:73543037::G:A--c.470C>T--mutant-sequence	USP54	ENST00000680396				FALSE	Transcript ENST00000680396 not found
vep_jurkat.vcf--USP54--ENST00000681793--10:73543037::G:A--c.470C>T--mutant-sequence	USP54	ENST00000681793				FALSE	Transcript ENST00000681793 not found
vep_jurkat.vcf--USP54--ENST00000687418--10:73543037::G:A--c.470C>T--mutant-sequence	USP54	ENST00000687418				FALSE	Transcript ENST00000687418 not found
vep_jurkat.vcf--USP54--ENST00000687698--10:73543037::G:A--c.470C>T--mutant-sequence	USP54	ENST00000687698				FALSE	Transcript ENST00000687698 not found
vep_jurkat.vcf--USP54--ENST00000689425--10:73543037::G:A--c.470C>T--mutant-sequence	USP54	ENST00000689425				FALSE	Transcript ENST00000689425 not found
vep_jurkat.vcf--USP54--ENST00000691043--10:73543037::G:A--c.470C>T--mutant-sequence	USP54	ENST00000691043				FALSE	Transcript ENST00000691043 not found
vep_jurkat.vcf--USP54--ENST00000693251--10:73543037::G:A--c.470C>T--mutant-sequence	USP54	ENST00000693251				FALSE	Transcript ENST00000693251 not found
vep_jurkat.vcf--SYNPO2L--ENST00000372873--10:73648561::G:A--c.419C>T--mutant-sequence	SYNPO2L	ENST00000372873	V	SLTNQSDWDSPYLDMELARVGSRASEGQGSGLGGQLSEVSGR	SPYLDMELARVGSRASEGQGS	TRUE
vep_jurkat.vcf--SYNPO2L--ENST00000394810--10:73648561::G:A--c.1091C>T--mutant-sequence	SYNPO2L	ENST00000394810	V	SLTNQSDWDSPYLDMELARVGSRASEGQGSGLGGQLSEVSGR	SPYLDMELARVGSRASEGQGS	TRUE
vep_jurkat.vcf--NDST2--ENST00000299641--10:73808189::C:T--c.200G>A--mutant-sequence	NDST2	ENST00000299641				FALSE	CDS supplied is incorrect: G vs T.
vep_jurkat.vcf--NDST2--ENST00000309979--10:73808189::C:T--c.200G>A--mutant-sequence	NDST2	ENST00000309979	Q	AKEPLPLPLGDCSSGGAAGPGPAQPPVPPRPPRPPETARTEPVVLVFVESAYSQLGQEIVAILESSR	SGGAAGPGPAQPPVPPRPPRP	TRUE
vep_jurkat.vcf--CAMK2G--ENST00000305762--10:73815118::C:T--c.1487G>A--mutant-sequence	CAMK2G	ENST00000305762	H	NSKPIHTTILNPHVHVIGEDAACIAYIRLTQYIDGQGRPHTSQSEETRVWHR	TQYIDGQGRPHTSQSEETRVW	TRUE
vep_jurkat.vcf--CAMK2G--ENST00000322635--10:73815118::C:T--c.1481G>A--mutant-sequence	CAMK2G	ENST00000322635	H	NSKPIHTTILNPHVHVIGEDAACIAYIRLTQYIDGQGRPHTSQSEETRVWHR	TQYIDGQGRPHTSQSEETRVW	TRUE
vep_jurkat.vcf--CAMK2G--ENST00000322680--10:73815118::C:T--c.1568G>A--mutant-sequence	CAMK2G	ENST00000322680	H	NSKPIHTTILNPHVHVIGEDAACIAYIRLTQYIDGQGRPHTSQSEETRVWHR	TQYIDGQGRPHTSQSEETRVW	TRUE
vep_jurkat.vcf--CAMK2G--ENST00000351293--10:73815118::C:T--c.1385G>A--mutant-sequence	CAMK2G	ENST00000351293	H	NSKPIHTTILNPHVHVIGEDAACIAYIRLTQYIDGQGRPHTSQSEETRVWHR	TQYIDGQGRPHTSQSEETRVW	TRUE
vep_jurkat.vcf--CAMK2G--ENST00000372765--10:73815118::C:T--c.1448G>A--mutant-sequence	CAMK2G	ENST00000372765	H	NSKPIHTTILNPHVHVIGEDAACIAYIRLTQYIDGQGRPHTSQSEETRVWHR	TQYIDGQGRPHTSQSEETRVW	TRUE
vep_jurkat.vcf--CAMK2G--ENST00000394762--10:73815118::C:T--c.764G>A--mutant-sequence	CAMK2G	ENST00000394762				FALSE	CDS supplied is incorrect: G vs T.
vep_jurkat.vcf--CAMK2G--ENST00000423381--10:73815118::C:T--c.1664G>A--mutant-sequence	CAMK2G	ENST00000423381	H	NSKPIHTTILNPHVHVIGEDAACIAYIRLTQYIDGQGRPHTSQSEETRVWHR	TQYIDGQGRPHTSQSEETRVW	TRUE
vep_jurkat.vcf--CAMK2G--ENST00000433289--10:73815118::C:T--c.1259G>A--mutant-sequence	CAMK2G	ENST00000433289	H	NSKPIHTTILNPHVHVIGEDAACIAYIRLTQYIDGQGRPHTSQSEETRVWHR	TQYIDGQGRPHTSQSEETRVW	TRUE
vep_jurkat.vcf--CAMK2G--ENST00000441192--10:73815118::C:T--c.1664G>A--mutant-sequence	CAMK2G	ENST00000441192				FALSE	Mutation position 1664 not found in coding sequence.
vep_jurkat.vcf--CAMK2G--ENST00000680035--10:73815118::C:T--c.1517G>A--mutant-sequence	CAMK2G	ENST00000680035				FALSE	Transcript ENST00000680035 not found
vep_jurkat.vcf--CAMK2G--ENST00000700392--10:73815118::C:T--c.632G>A--mutant-sequence	CAMK2G	ENST00000700392				FALSE	Transcript ENST00000700392 not found
vep_jurkat.vcf--CAMK2G--ENST00000700395--10:73815118::C:T--c.1418G>A--mutant-sequence	CAMK2G	ENST00000700395				FALSE	Transcript ENST00000700395 not found
vep_jurkat.vcf--VCL--ENST00000211998--10:74095670::C:T--c.1558C>T--mutant-sequence	VCL	ENST00000211998	W	WIDNPTVDDRGVGQAAIWGLVAEGHRLANVMMGPYR	DDRGVGQAAIWGLVAEGHRLA	TRUE
vep_jurkat.vcf--VCL--ENST00000372755--10:74095670::C:T--c.1558C>T--mutant-sequence	VCL	ENST00000372755	W	WIDNPTVDDRGVGQAAIWGLVAEGHRLANVMMGPYR	DDRGVGQAAIWGLVAEGHRLA	TRUE
vep_jurkat.vcf--VCL--ENST00000211998--10:74105303::C:T--c.2384C>T--mutant-sequence	VCL	ENST00000211998	F	AASDELSKTIFPMVMDAKAVAGNISDPGLQK	AASDELSKTIFPMVMDAKAVA	TRUE
vep_jurkat.vcf--VCL--ENST00000372755--10:74105303::C:T--c.2384C>T--mutant-sequence	VCL	ENST00000372755	F	AASDELSKTIFPMVMDAKAVAGNISDPGLQK	AASDELSKTIFPMVMDAKAVA	TRUE
vep_jurkat.vcf--DLG5--ENST00000372391--10:77796570::C:A--c.5189G>T--mutant-sequence	DLG5	ENST00000372391	L	DGKDLLALDAFSSDSIPLFEDSVSLAYQLVQKVDCTALRPVLILGPLLDVVK	FEDSVSLAYQLVQKVDCTALR	TRUE
vep_jurkat.vcf--DLG5--ENST00000424842--10:77796570::C:A--c.2072G>T--mutant-sequence	DLG5	ENST00000424842	L	DGKDLLALDAFSSDSIPLFEDSVSLAYQLVQKVDCTALRPVLILGPLLDVVK	FEDSVSLAYQLVQKVDCTALR	TRUE
vep_jurkat.vcf--ZMIZ1--ENST00000334512--10:79201687::A:G--c.55A>G--mutant-sequence	ZMIZ1	ENST00000334512	E	HIQQTNDRLQCIEQHLQNPANFHNAATELLDWCGDPRAFQRPFEQSLMGCLTVVSR	QQTNDRLQCIEQHLQNPANFH	TRUE
vep_jurkat.vcf--LRIT2--ENST00000372113--10:84222065::C:T--c.1508G>A--mutant-sequence	LRIT2	ENST00000372113	H	WVLRGCLHHRK	SKWVLRGCLHHRKAPSCTPAA	TRUE
vep_jurkat.vcf--LRIT2--ENST00000538192--10:84222065::C:T--c.1538G>A--mutant-sequence	LRIT2	ENST00000538192	H	WVLRGCLHHRK	SKWVLRGCLHHRKAPSCTPAA	TRUE
vep_jurkat.vcf--MMRN2--ENST00000372027--10:86942442::C:A--c.2342G>T--mutant-sequence	MMRN2	ENST00000372027	V	KVKK	GKLQTMLSRKVKKQQKDLEAP	TRUE
vep_jurkat.vcf--MMRN2--ENST00000372027--10:86942976::G:A--c.1808C>T--mutant-sequence	MMRN2	ENST00000372027	V	HEVRQLHSAFAALLEDVLRHEAVLAALFGEEVLEEMSEQTPGPLPLSYEQIR	HSAFAALLEDVLRHEAVLAAL	TRUE
vep_jurkat.vcf--PTEN--ENST00000371953--10:87957918::C:G--c.700C>G--mutant-sequence	PTEN	ENST00000371953	G	IYSSNSGPTRGEDKFMYFEFPQPLPVCGDIK	IYSSNSGPTRGEDKFMYFEFP	TRUE
vep_jurkat.vcf--PTEN--ENST00000472832--10:87957918::C:G--c.700C>G--mutant-sequence	PTEN	ENST00000472832				FALSE	Transcript ENST00000472832 not found
vep_jurkat.vcf--PTEN--ENST00000688308--10:87957918::C:G--c.700C>G--mutant-sequence	PTEN	ENST00000688308				FALSE	Transcript ENST00000688308 not found
vep_jurkat.vcf--PTEN--ENST00000693560--10:87957918::C:G--c.1219C>G--mutant-sequence	PTEN	ENST00000693560				FALSE	Transcript ENST00000693560 not found
vep_jurkat.vcf--PTEN--ENST00000700021--10:87957918::C:G--c.655C>G--mutant-sequence	PTEN	ENST00000700021				FALSE	Transcript ENST00000700021 not found
vep_jurkat.vcf--PTEN--ENST00000700029--10:87957918::C:G--c.535C>G--mutant-sequence	PTEN	ENST00000700029				FALSE	Transcript ENST00000700029 not found
vep_jurkat.vcf--PTEN--ENST00000706954--10:87957918::C:G--c.700C>G--mutant-sequence	PTEN	ENST00000706954				FALSE	Transcript ENST00000706954 not found
vep_jurkat.vcf--CH25H--ENST00000371852--10:89206654::C:A--c.639G>T--mutant-sequence	CH25H	ENST00000371852	D	TFHKVHHQNSSSFALATQYMSVWELFSLGFFDMMNVTLLGCHPLTTLTFHVVNIWLSVDDHSGYNFPWSTHRLVPFGWYGGVVHHDLHHSHFNCNFAPYFTHWDK	FHVVNIWLSVDDHSGYNFPWS	TRUE
vep_jurkat.vcf--IFIT5--ENST00000371795--10:89417819::C:T--c.620C>T--mutant-sequence	IFIT5	ENST00000371795	V	KVVTLNPDNSYIKVFLALK	KSFSLGPLRKVVTLNPDNSYI	TRUE
vep_jurkat.vcf--IFIT5--ENST00000681348--10:89417819::C:T--c.476C>T--mutant-sequence	IFIT5	ENST00000681348				FALSE	Transcript ENST00000681348 not found
vep_jurkat.vcf--IFIT5--ENST00000681422--10:89417819::C:T--c.302C>T--mutant-sequence	IFIT5	ENST00000681422				FALSE	Transcript ENST00000681422 not found
vep_jurkat.vcf--HTR7--ENST00000277874--10:90857142::C:T--c.530G>A--mutant-sequence	HTR7	ENST00000277874	N	QPSNYLIVSLALADLSVAVAVMPFVSVTDLIGGKWIFGHFFCNVFIAMDVMCCTASIMTLCVINIDRYLGITRPLTYPVR	TASIMTLCVINIDRYLGITRP	TRUE
vep_jurkat.vcf--HTR7--ENST00000336152--10:90857142::C:T--c.530G>A--mutant-sequence	HTR7	ENST00000336152	N	QPSNYLIVSLALADLSVAVAVMPFVSVTDLIGGKWIFGHFFCNVFIAMDVMCCTASIMTLCVINIDRYLGITRPLTYPVR	TASIMTLCVINIDRYLGITRP	TRUE
vep_jurkat.vcf--HTR7--ENST00000371719--10:90857142::C:T--c.530G>A--mutant-sequence	HTR7	ENST00000371719	N	QPSNYLIVSLALADLSVAVAVMPFVSVTDLIGGKWIFGHFFCNVFIAMDVMCCTASIMTLCVINIDRYLGITRPLTYPVR	TASIMTLCVINIDRYLGITRP	TRUE
vep_jurkat.vcf--TNKS2--ENST00000371627--10:91862043::A:G--c.3326A>G--mutant-sequence	TNKS2	ENST00000371627	R	VTLGKSFLRFSAMK	CRVTLGKSFLRFSAMKMAHSP	TRUE
vep_jurkat.vcf--IDE--ENST00000265986--10:92506456::C:T--c.1312G>A--mutant-sequence	IDE	ENST00000265986	T	GYTSKITGILHYYPLEEVLTAEYLLEEFRPDLIEMVLDKLRPENVR	ERPRGYTSKITGILHYYPLEE	TRUE
vep_jurkat.vcf--IDE--ENST00000650060--10:92506456::C:T--c.1312G>A--mutant-sequence	IDE	ENST00000650060				FALSE	Transcript ENST00000650060 not found
vep_jurkat.vcf--IDE--ENST00000676540--10:92506456::C:T--c.1312G>A--mutant-sequence	IDE	ENST00000676540				FALSE	Transcript ENST00000676540 not found
vep_jurkat.vcf--IDE--ENST00000676816--10:92506456::C:T--c.1312G>A--mutant-sequence	IDE	ENST00000676816				FALSE	Transcript ENST00000676816 not found
vep_jurkat.vcf--IDE--ENST00000677079--10:92506456::C:T--c.1312G>A--mutant-sequence	IDE	ENST00000677079				FALSE	Transcript ENST00000677079 not found
vep_jurkat.vcf--IDE--ENST00000677434--10:92506456::C:T--c.1312G>A--mutant-sequence	IDE	ENST00000677434				FALSE	Transcript ENST00000677434 not found
vep_jurkat.vcf--IDE--ENST00000677569--10:92506456::C:T--c.1312G>A--mutant-sequence	IDE	ENST00000677569				FALSE	Transcript ENST00000677569 not found
vep_jurkat.vcf--IDE--ENST00000677978--10:92506456::C:T--c.1312G>A--mutant-sequence	IDE	ENST00000677978				FALSE	Transcript ENST00000677978 not found
vep_jurkat.vcf--IDE--ENST00000678673--10:92506456::C:T--c.1312G>A--mutant-sequence	IDE	ENST00000678673				FALSE	Transcript ENST00000678673 not found
vep_jurkat.vcf--IDE--ENST00000678715--10:92506456::C:T--c.1189G>A--mutant-sequence	IDE	ENST00000678715				FALSE	Transcript ENST00000678715 not found
vep_jurkat.vcf--IDE--ENST00000678844--10:92506456::C:T--c.1312G>A--mutant-sequence	IDE	ENST00000678844				FALSE	Transcript ENST00000678844 not found
vep_jurkat.vcf--IDE--ENST00000679089--10:92506456::C:T--c.1312G>A--mutant-sequence	IDE	ENST00000679089				FALSE	Transcript ENST00000679089 not found
vep_jurkat.vcf--IDE--ENST00000679222--10:92506456::C:T--c.1312G>A--mutant-sequence	IDE	ENST00000679222				FALSE	Transcript ENST00000679222 not found
vep_jurkat.vcf--IDE--ENST00000679232--10:92506456::C:T--c.1312G>A--mutant-sequence	IDE	ENST00000679232				FALSE	Transcript ENST00000679232 not found
vep_jurkat.vcf--IDE--ENST00000679312--10:92506456::C:T--c.1312G>A--mutant-sequence	IDE	ENST00000679312				FALSE	Transcript ENST00000679312 not found
vep_jurkat.vcf--CYP26C1--ENST00000624358--10:93062795::G:C--c.505G>C--mutant-sequence	CYP26C1	ENST00000624358				FALSE	Transcript ENST00000624358 not found
vep_jurkat.vcf--CYP26C1--ENST00000651965--10:93062795::G:C--c.505G>C--mutant-sequence	CYP26C1	ENST00000651965				FALSE	Transcript ENST00000651965 not found
vep_jurkat.vcf--RBP4--ENST00000371464--10:93600682::C:A--c.233G>T--mutant-sequence	RBP4	ENST00000371464	L	DPEGLFLQDNIVAEFSVDETGQMSATAKGLVRLLNNWDVCADMVGTFTDTEDPAK	TGQMSATAKGLVRLLNNWDVC	TRUE
vep_jurkat.vcf--RBP4--ENST00000371467--10:93600682::C:A--c.233G>T--mutant-sequence	RBP4	ENST00000371467	L	DPEGLFLQDNIVAEFSVDETGQMSATAKGLVRLLNNWDVCADMVGTFTDTEDPAK	TGQMSATAKGLVRLLNNWDVC	TRUE
vep_jurkat.vcf--RBP4--ENST00000371469--10:93600682::C:A--c.227G>T--mutant-sequence	RBP4	ENST00000371469	L	DPEGLFLQDNIVAEFSVDETGQMSATAKGLVRLLNNWDVCADMVGTFTDTEDPAK	TGQMSATAKGLVRLLNNWDVC	TRUE
vep_jurkat.vcf--ALDH18A1--ENST00000371221--10:95610208::C:T--c.2189G>A--mutant-sequence	ALDH18A1	ENST00000371221	H	YGSSHTDVIVTEDENTAEFFLQHVDSACVFWNASTRFSDGYHFGLGAEVGISTSRIHAR	NASTRFSDGYHFGLGAEVGIS	TRUE
vep_jurkat.vcf--ALDH18A1--ENST00000371224--10:95610208::C:T--c.2195G>A--mutant-sequence	ALDH18A1	ENST00000371224	H	YGSSHTDVIVTEDENTAEFFLQHVDSACVFWNASTRFSDGYHFGLGAEVGISTSRIHAR	NASTRFSDGYHFGLGAEVGIS	TRUE
vep_jurkat.vcf--ZNF518A--ENST00000316045--10:96158511::G:T--c.2189G>T--mutant-sequence	ZNF518A	ENST00000316045				FALSE	Transcript ENST00000316045 not found
vep_jurkat.vcf--ZNF518A--ENST00000614149--10:96158511::G:T--c.2189G>T--mutant-sequence	ZNF518A	ENST00000614149				FALSE	Transcript ENST00000614149 not found
vep_jurkat.vcf--ZNF518A--ENST00000624776--10:96158511::G:T--c.2189G>T--mutant-sequence	ZNF518A	ENST00000624776				FALSE	Transcript ENST00000624776 not found
vep_jurkat.vcf--SLIT1--ENST00000266058--10:97049111::C:T--c.1309G>A--mutant-sequence	SLIT1	ENST00000266058	T	GTFTSLRAIQTLHLTQNPFICDCNLKWLADFLR	SLRAIQTLHLTQNPFICDCNL	TRUE
vep_jurkat.vcf--SLIT1--ENST00000314867--10:97049111::C:T--c.1288G>A--mutant-sequence	SLIT1	ENST00000314867	T	GTFTSLRAIQTLHLTQNPFICDCNLKWLADFLR	SLRAIQTLHLTQNPFICDCNL	TRUE
vep_jurkat.vcf--SLIT1--ENST00000371070--10:97049111::C:T--c.1309G>A--mutant-sequence	SLIT1	ENST00000371070	T	GTFTSLRAIQTLHLTQNPFICDCNLKWLADFLR	SLRAIQTLHLTQNPFICDCNL	TRUE
vep_jurkat.vcf--SLIT1--ENST00000266058--10:97163417::G:A--c.304C>T--mutant-sequence	SLIT1	ENST00000266058	C	QLRVLQLMENQIGAVECGAFDDMKELER	LMENQIGAVECGAFDDMKELE	TRUE
vep_jurkat.vcf--SLIT1--ENST00000314867--10:97163417::G:A--c.253C>T--mutant-sequence	SLIT1	ENST00000314867	C	QLRVLQLMENQIGAVECGAFDDMKELER	LMENQIGAVECGAFDDMKELE	TRUE
vep_jurkat.vcf--SLIT1--ENST00000371041--10:97163417::G:A--c.304C>T--mutant-sequence	SLIT1	ENST00000371041	C	QLRVLQLMENQIGAVECGAFDDMKELER	LMENQIGAVECGAFDDMKELE	TRUE
vep_jurkat.vcf--SLIT1--ENST00000371070--10:97163417::G:A--c.304C>T--mutant-sequence	SLIT1	ENST00000371070	C	QLRVLQLMENQIGAVECGAFDDMKELER	LMENQIGAVECGAFDDMKELE	TRUE
vep_jurkat.vcf--RRP12--ENST00000315563--10:97373847::C:T--c.1546G>A--mutant-sequence	RRP12	ENST00000315563	N	AMDLAQAGSTVESKIYNTLQWQMWTLLPGFCTRPTDVAISFKGLAR	AGSTVESKIYNTLQWQMWTLL	TRUE
vep_jurkat.vcf--RRP12--ENST00000370992--10:97373847::C:T--c.1846G>A--mutant-sequence	RRP12	ENST00000370992	N	AMDLAQAGSTVESKIYNTLQWQMWTLLPGFCTRPTDVAISFKGLAR	AGSTVESKIYNTLQWQMWTLL	TRUE
vep_jurkat.vcf--RRP12--ENST00000414986--10:97373847::C:T--c.1663G>A--mutant-sequence	RRP12	ENST00000414986	N	AMDLAQAGSTVESKIYNTLQWQMWTLLPGFCTRPTDVAISFKGLAR	AGSTVESKIYNTLQWQMWTLL	TRUE
vep_jurkat.vcf--RRP12--ENST00000536831--10:97373847::C:T--c.1846G>A--mutant-sequence	RRP12	ENST00000536831	T	NAFALLVEMGHAFLRFGSNQEETLQCYLVLIYPGLVGAVTMVSCSILALTHLLFEFKGLMGTSTVEQLLENVCLLLASR	FLRFGSNQEETLQCYLVLIYP	TRUE
vep_jurkat.vcf--RRP12--ENST00000315563--10:97401182::C:T--c.50G>A--mutant-sequence	RRP12	ENST00000315563	H	LKHWKK	LPSGVSAKLKHWKKGHSSDSN	TRUE
vep_jurkat.vcf--RRP12--ENST00000370992--10:97401182::C:T--c.50G>A--mutant-sequence	RRP12	ENST00000370992	H	LKHWKK	LPSGVSAKLKHWKKGHSSDSN	TRUE
vep_jurkat.vcf--RRP12--ENST00000414986--10:97401182::C:T--c.50G>A--mutant-sequence	RRP12	ENST00000414986	H	LKHWKK	LPSGVSAKLKHWKKGHSSDSN	TRUE
vep_jurkat.vcf--RRP12--ENST00000439965--10:97401182::C:T--c.50G>A--mutant-sequence	RRP12	ENST00000439965				FALSE	CDS supplied is incorrect: G vs T.
vep_jurkat.vcf--RRP12--ENST00000536831--10:97401182::C:T--c.50G>A--mutant-sequence	RRP12	ENST00000536831	Q	MDIMSAQASSGSTSVLQWVLSCLATLLRK	QASSGSTSVLQWVLSCLATLL	TRUE
vep_jurkat.vcf--RRP12--ENST00000618765--10:97401182::C:T--c.50G>A--mutant-sequence	RRP12	ENST00000618765				FALSE	Transcript ENST00000618765 not found
vep_jurkat.vcf--RRP12--ENST00000622320--10:97401182::C:T--c.50G>A--mutant-sequence	RRP12	ENST00000622320				FALSE	Transcript ENST00000622320 not found
vep_jurkat.vcf--MMS19--ENST00000327238--10:97480968::C:T--c.236G>A--mutant-sequence	MMS19	ENST00000327238	Y	ARAIQLLSQVLLHYHTLLLEKEVVHLILFYENR	IQLLSQVLLHYHTLLLEKEVV	TRUE
vep_jurkat.vcf--MMS19--ENST00000355839--10:97480968::C:T--c.236G>A--mutant-sequence	MMS19	ENST00000355839	Y	ARAIQLLSQVLLHYHTLLLEKEVVHLILFYENR	IQLLSQVLLHYHTLLLEKEVV	TRUE
vep_jurkat.vcf--MMS19--ENST00000370782--10:97480968::C:T--c.236G>A--mutant-sequence	MMS19	ENST00000370782	Y	ARAIQLLSQVLLHYHTLLLEKEVVHLILFYENR	IQLLSQVLLHYHTLLLEKEVV	TRUE
vep_jurkat.vcf--MMS19--ENST00000422685--10:97480968::C:T--c.236G>A--mutant-sequence	MMS19	ENST00000422685	Y	ARAIQLLSQVLLHYHTLLLEKEGAESLIGK	IQLLSQVLLHYHTLLLEKEGA	TRUE
vep_jurkat.vcf--MMS19--ENST00000437002--10:97480968::C:T--c.236G>A--mutant-sequence	MMS19	ENST00000437002	Y	ARAIQLLSQVLLHYHTLLLEKEVVHLILFYENR	IQLLSQVLLHYHTLLLEKEVV	TRUE
vep_jurkat.vcf--MMS19--ENST00000438925--10:97480968::C:T--c.236G>A--mutant-sequence	MMS19	ENST00000438925	Y	ARAIQLLSQVLLHYHTLLLEKEVVHLILFYENR	IQLLSQVLLHYHTLLLEKEVV	TRUE
vep_jurkat.vcf--MMS19--ENST00000439048--10:97480968::C:T--c.236G>A--mutant-sequence	MMS19	ENST00000439048	Y	ARAIQLLSQVLLHYHTLLLEKEVVHLILFYENR	IQLLSQVLLHYHTLLLEKEVV	TRUE
vep_jurkat.vcf--MMS19--ENST00000448660--10:97480968::C:T--c.230G>A--mutant-sequence	MMS19	ENST00000448660	Y	ARAIQLLSQVLLHYHTLLLEKEGTGVTNR	IQLLSQVLLHYHTLLLEKEGT	TRUE
vep_jurkat.vcf--CRTAC1--ENST00000309155--10:98011330::C:G--c.8G>C--mutant-sequence	CRTAC1	ENST00000309155	T	MSTMLPFLLLLWFLPITEGSQRAEPMFTAVTNSVLPPDYDSNPTQLNYGVAVTDVDHDGDFEIVVAGYNGPNLVLK	MSTMLPFLLLLWF	TRUE
vep_jurkat.vcf--CRTAC1--ENST00000370591--10:98011330::C:G--c.32G>C--mutant-sequence	CRTAC1	ENST00000370591	T	MAPSADPGMSTMLPFLLLLWFLPITEGSQRAEPMFTAVTNSVLPPDYDSNPTQLNYGVAVTDVDHDGDFEIVVAGYNGPNLVLK	MAPSADPGMSTMLPFLLLLWF	TRUE
vep_jurkat.vcf--CRTAC1--ENST00000370597--10:98011330::C:G--c.32G>C--mutant-sequence	CRTAC1	ENST00000370597	T	MAPSADPGMSTMLPFLLLLWFLPITEGSQRAEPMFTAVTNSVLPPDYDSNPTQLNYGVAVTDVDHDGDFEIVVAGYNGPNLVLK	MAPSADPGMSTMLPFLLLLWF	TRUE
vep_jurkat.vcf--LOXL4--ENST00000260702--10:98251631::G:A--c.2023C>T--mutant-sequence	LOXL4	ENST00000260702	W	RYACANFGEQGVTVGCWDTYWHDIDCQWVDITDVGPGNYIFQVIVNPHYEVAESDFSNNMLQCRCK	GVTVGCWDTYWHDIDCQWVDI	TRUE
vep_jurkat.vcf--HPSE2--ENST00000370546--10:99235798::C:T--c.5G>A--mutant-sequence	HPSE2	ENST00000370546	K	MKVLCAFPEAMPSSNSRPPACLAPGALYLALLLHLSLSSQAGDR	MKVLCAFPEAMP	TRUE
vep_jurkat.vcf--HPSE2--ENST00000370549--10:99235798::C:T--c.5G>A--mutant-sequence	HPSE2	ENST00000370549	K	MKVLCAFPEAMPSSNSRPPACLAPGALYLALLLHLSLSSQAGDR	MKVLCAFPEAMP	TRUE
vep_jurkat.vcf--HPSE2--ENST00000370552--10:99235798::C:T--c.5G>A--mutant-sequence	HPSE2	ENST00000370552	K	MKVLCAFPEAMPSSNSRPPACLAPGALYLALLLHLSLSSQAGDR	MKVLCAFPEAMP	TRUE
vep_jurkat.vcf--HPSE2--ENST00000614306--10:99235798::C:T--c.5G>A--mutant-sequence	HPSE2	ENST00000614306				FALSE	Transcript ENST00000614306 not found
vep_jurkat.vcf--HPSE2--ENST00000628193--10:99235798::C:T--c.5G>A--mutant-sequence	HPSE2	ENST00000628193				FALSE	Transcript ENST00000628193 not found
vep_jurkat.vcf--CNNM1--ENST00000356713--10:99330280::C:T--c.893C>T--mutant-sequence	CNNM1	ENST00000356713	V	GRGTHLLCTLLLGQAGANAALVGWLYTSLPPGFGGTGEDYSEEGIHFPWLPALVCTGAVFLGAEICPYSVCSRHGLAIASHSVCLTR	LGQAGANAALVGWLYTSLPPG	TRUE
vep_jurkat.vcf--CNNM1--ENST00000696687--10:99330280::C:T--c.893C>T--mutant-sequence	CNNM1	ENST00000696687				FALSE	Transcript ENST00000696687 not found
vep_jurkat.vcf--ENTPD7--ENST00000370489--10:99696085::G:A--c.973G>A--mutant-sequence	ENTPD7	ENST00000370489	K	QRYKDLVLNETLNK	FGGNFARQRYKDLVLNETLNK	TRUE
vep_jurkat.vcf--ABCC2--ENST00000647814--10:99819116::C:T--c.2467C>T--mutant-sequence	ABCC2	ENST00000647814				FALSE	Transcript ENST00000647814 not found
vep_jurkat.vcf--SEMA4G--ENST00000210633--10:100983446::G:A--c.1847G>A--mutant-sequence	SEMA4G	ENST00000210633	H	GDDVLLPCDQPSNLARALWLLNGSMGLSDGQGGYHVGVDGLLVTDAQPEHSGNYGCYAEENGLRTLLASYSLTVRPATPAPAPK	MGLSDGQGGYHVGVDGLLVTD	TRUE
vep_jurkat.vcf--SEMA4G--ENST00000370250--10:100983446::G:A--c.1832G>A--mutant-sequence	SEMA4G	ENST00000370250	H	GDDVLLPCDQPSNLARALWLLNGSMGLSDGQGGYHVGVDGLLVTDAQPEHSGNYGCYAEENGLRTLLASYSLTVRPATPAPAPK	MGLSDGQGGYHVGVDGLLVTD	TRUE
vep_jurkat.vcf--SEMA4G--ENST00000521006--10:100983446::G:A--c.1832G>A--mutant-sequence	SEMA4G	ENST00000521006	H	GDDVLLPCDQPSNLARALWLLNGSMGLSDGQGGYHVGVDGLLVTDAQPEHSGNYGCYAEENGLRTLLASYSLTVRPATPAPAPK	MGLSDGQGGYHVGVDGLLVTD	TRUE
vep_jurkat.vcf--TWNK--ENST00000311916--10:100989232::G:A--c.1022G>A--mutant-sequence	TWNK	ENST00000311916	H	RCFLVRPGDQQPHPLEALNGGFNLSRILR	FLVRPGDQQPHPLEALNGGFN	TRUE
vep_jurkat.vcf--TWNK--ENST00000370228--10:100989232::G:A--c.1022G>A--mutant-sequence	TWNK	ENST00000370228	H	RCFLVRPGDQQPHPLEALNGGFNLSRILR	FLVRPGDQQPHPLEALNGGFN	TRUE
vep_jurkat.vcf--TWNK--ENST00000643860--10:100989232::G:A--c.1022G>A--mutant-sequence	TWNK	ENST00000643860				FALSE	Transcript ENST00000643860 not found
vep_jurkat.vcf--TWNK--ENST00000650396--10:100989232::G:A--c.47G>A--mutant-sequence	TWNK	ENST00000650396				FALSE	Transcript ENST00000650396 not found
vep_jurkat.vcf--TWNK--ENST00000311916--10:100989409::G:A--c.1199G>A--mutant-sequence	TWNK	ENST00000311916	H	WSRFPDLNHILKGHR	LRWSRFPDLNHILKGHRKGEL	TRUE
vep_jurkat.vcf--TWNK--ENST00000370228--10:100989409::G:A--c.1199G>A--mutant-sequence	TWNK	ENST00000370228	H	WSRFPDLNHILKGHR	LRWSRFPDLNHILKGHRKGEL	TRUE
vep_jurkat.vcf--TWNK--ENST00000643860--10:100989409::G:A--c.1199G>A--mutant-sequence	TWNK	ENST00000643860				FALSE	Transcript ENST00000643860 not found
vep_jurkat.vcf--TWNK--ENST00000650396--10:100989409::G:A--c.224G>A--mutant-sequence	TWNK	ENST00000650396				FALSE	Transcript ENST00000650396 not found
vep_jurkat.vcf--LZTS2--ENST00000370220--10:101005607::C:A--c.1218C>A--mutant-sequence	LZTS2	ENST00000370220	E	RQLQEDFAQLLQEREQLER	QLQQEKRQLQEDFAQLLQERE	TRUE
vep_jurkat.vcf--LZTS2--ENST00000370223--10:101005607::C:A--c.1218C>A--mutant-sequence	LZTS2	ENST00000370223	E	RQLQEDFAQLLQEREQLER	QLQQEKRQLQEDFAQLLQERE	TRUE
vep_jurkat.vcf--LZTS2--ENST00000454422--10:101005607::C:A--c.1218C>A--mutant-sequence	LZTS2	ENST00000454422				FALSE	Mutation position 1218 not found in coding sequence.
vep_jurkat.vcf--SFXN3--ENST00000393459--10:101037090::G:A--c.608G>A--mutant-sequence	SFXN3	ENST00000393459	D	QRELQVDIPVADEAGQRLGYSVTAAK	PLMRQRELQVDIPVADEAGQR	TRUE
vep_jurkat.vcf--SFXN3--ENST00000698791--10:101037090::G:A--c.620G>A--mutant-sequence	SFXN3	ENST00000698791				FALSE	Transcript ENST00000698791 not found
vep_jurkat.vcf--SFXN3--ENST00000698792--10:101037090::G:A--c.509G>A--mutant-sequence	SFXN3	ENST00000698792				FALSE	Transcript ENST00000698792 not found
vep_jurkat.vcf--FGF8--ENST00000320185--10:101774812::T:C--c.257A>G--mutant-sequence	FGF8	ENST00000320185	C	LIRTYQLCSRTSGK	SRRLIRTYQLCSRTSGKHVQV	TRUE
vep_jurkat.vcf--FGF8--ENST00000344255--10:101774812::T:C--c.224A>G--mutant-sequence	FGF8	ENST00000344255	C	LIRTYQLCSRTSGK	SRRLIRTYQLCSRTSGKHVQV	TRUE
vep_jurkat.vcf--FGF8--ENST00000346714--10:101774812::T:C--c.137A>G--mutant-sequence	FGF8	ENST00000346714	C	LIRTYQLCSRTSGK	SRRLIRTYQLCSRTSGKHVQV	TRUE
vep_jurkat.vcf--FGF8--ENST00000347978--10:101774812::T:C--c.170A>G--mutant-sequence	FGF8	ENST00000347978	C	LIRTYQLCSRTSGK	SRRLIRTYQLCSRTSGKHVQV	TRUE
vep_jurkat.vcf--HPS6--ENST00000299238--10:102067761::G:A--c.2287G>A--mutant-sequence	HPS6	ENST00000299238	N	TYLPDEVGPPTPFPEPGAEPPLTVGLLKALLEQTGAQGWLSGPVLSPYEDILWNPSTPPPTPPR	VLSPYEDILWNPSTPPPTPPR	TRUE
vep_jurkat.vcf--PPRC1--ENST00000278070--10:102140112::C:T--c.1604C>T--mutant-sequence	PPRC1	ENST00000278070	F	AWARAWAAALENFSPKNLER	ARAWAAALENFSPKNLERSAG	TRUE
vep_jurkat.vcf--PPRC1--ENST00000413464--10:102140112::C:T--c.1604C>T--mutant-sequence	PPRC1	ENST00000413464	F	AWARAWAAALENFSPKNLER	ARAWAAALENFSPKNLERSAG	TRUE
vep_jurkat.vcf--NOLC1--ENST00000370007--10:102159555::G:A--c.873G>A--mutant-sequence	NOLC1	ENST00000370007	I	SSSSEDSSSDEEEEQKKPIKNKPGPYSSVPPPSAPPPK	SDEEEEQKKPIKNKPGPYSSV	TRUE
vep_jurkat.vcf--NOLC1--ENST00000405356--10:102159555::G:A--c.876G>A--mutant-sequence	NOLC1	ENST00000405356	I	SSSSEDSSSDEEEEQKKPIKNKPGPYSSVPPPSAPPPK	SDEEEEQKKPIKNKPGPYSSV	TRUE
vep_jurkat.vcf--NOLC1--ENST00000461421--10:102159555::G:A--c.525G>A--mutant-sequence	NOLC1	ENST00000461421	I	SSSSEDSSSDEEEEQKKPIKNKPGPYSSVPPPSAPPPK	SDEEEEQKKPIKNKPGPYSSV	TRUE
vep_jurkat.vcf--NOLC1--ENST00000476468--10:102159555::G:A--c.789G>A--mutant-sequence	NOLC1	ENST00000476468	I	SSSSEDSSSDEEEEQKKPIK	SDEEEEQKKPIKNKPGPYSSV	TRUE
vep_jurkat.vcf--NOLC1--ENST00000488254--10:102159555::G:A--c.849G>A--mutant-sequence	NOLC1	ENST00000488254	I	SSSSEDSSSDEEEEQKKPIKNKPGPYSSVPPPSAPPPK	SDEEEEQKKPIKNKPGPYSSV	TRUE
vep_jurkat.vcf--NOLC1--ENST00000605788--10:102159555::G:A--c.846G>A--mutant-sequence	NOLC1	ENST00000605788	I	SSSSEDSSSDEEEEQKKPIKNKPGPYSSVPPPSAPPPK	SDEEEEQKKPIKNKPGPYSSV	TRUE
vep_jurkat.vcf--GBF1--ENST00000369983--10:102351924::C:T--c.496C>T--mutant-sequence	GBF1	ENST00000369983	W	ILQVLRTLLLTPVGAHLTNESVCEIMQSCFWICFEMRLSELLR	SVCEIMQSCFWICFEMRLSEL	TRUE
vep_jurkat.vcf--GBF1--ENST00000673650--10:102351924::C:T--c.496C>T--mutant-sequence	GBF1	ENST00000673650				FALSE	Transcript ENST00000673650 not found
vep_jurkat.vcf--GBF1--ENST00000674034--10:102351924::C:T--c.496C>T--mutant-sequence	GBF1	ENST00000674034				FALSE	Transcript ENST00000674034 not found
vep_jurkat.vcf--GBF1--ENST00000676513--10:102351924::C:T--c.496C>T--mutant-sequence	GBF1	ENST00000676513				FALSE	Transcript ENST00000676513 not found
vep_jurkat.vcf--GBF1--ENST00000676682--10:102351924::C:T--c.496C>T--mutant-sequence	GBF1	ENST00000676682				FALSE	Transcript ENST00000676682 not found
vep_jurkat.vcf--GBF1--ENST00000676939--10:102351924::C:T--c.496C>T--mutant-sequence	GBF1	ENST00000676939				FALSE	Transcript ENST00000676939 not found
vep_jurkat.vcf--GBF1--ENST00000676993--10:102351924::C:T--c.496C>T--mutant-sequence	GBF1	ENST00000676993				FALSE	Transcript ENST00000676993 not found
vep_jurkat.vcf--GBF1--ENST00000677240--10:102351924::C:T--c.496C>T--mutant-sequence	GBF1	ENST00000677240				FALSE	Transcript ENST00000677240 not found
vep_jurkat.vcf--GBF1--ENST00000677247--10:102351924::C:T--c.496C>T--mutant-sequence	GBF1	ENST00000677247				FALSE	Transcript ENST00000677247 not found
vep_jurkat.vcf--GBF1--ENST00000677439--10:102351924::C:T--c.496C>T--mutant-sequence	GBF1	ENST00000677439				FALSE	Transcript ENST00000677439 not found
vep_jurkat.vcf--GBF1--ENST00000677618--10:102351924::C:T--c.496C>T--mutant-sequence	GBF1	ENST00000677618				FALSE	Transcript ENST00000677618 not found
vep_jurkat.vcf--GBF1--ENST00000677655--10:102351924::C:T--c.496C>T--mutant-sequence	GBF1	ENST00000677655				FALSE	Transcript ENST00000677655 not found
vep_jurkat.vcf--GBF1--ENST00000678036--10:102351924::C:T--c.496C>T--mutant-sequence	GBF1	ENST00000678036				FALSE	Transcript ENST00000678036 not found
vep_jurkat.vcf--GBF1--ENST00000678351--10:102351924::C:T--c.496C>T--mutant-sequence	GBF1	ENST00000678351				FALSE	Transcript ENST00000678351 not found
vep_jurkat.vcf--GBF1--ENST00000678476--10:102351924::C:T--c.496C>T--mutant-sequence	GBF1	ENST00000678476				FALSE	Transcript ENST00000678476 not found
vep_jurkat.vcf--GBF1--ENST00000678504--10:102351924::C:T--c.496C>T--mutant-sequence	GBF1	ENST00000678504				FALSE	Transcript ENST00000678504 not found
vep_jurkat.vcf--GBF1--ENST00000679155--10:102351924::C:T--c.496C>T--mutant-sequence	GBF1	ENST00000679155				FALSE	Transcript ENST00000679155 not found
vep_jurkat.vcf--GBF1--ENST00000679238--10:102351924::C:T--c.496C>T--mutant-sequence	GBF1	ENST00000679238				FALSE	Transcript ENST00000679238 not found
vep_jurkat.vcf--GBF1--ENST00000369983--10:102376608::G:T--c.4096G>T--mutant-sequence	GBF1	ENST00000369983				FALSE	CDS supplied is incorrect: G vs C.
vep_jurkat.vcf--GBF1--ENST00000673650--10:102376608::G:T--c.4192G>T--mutant-sequence	GBF1	ENST00000673650				FALSE	Transcript ENST00000673650 not found
vep_jurkat.vcf--GBF1--ENST00000674034--10:102376608::G:T--c.4168G>T--mutant-sequence	GBF1	ENST00000674034				FALSE	Transcript ENST00000674034 not found
vep_jurkat.vcf--GBF1--ENST00000676513--10:102376608::G:T--c.4093G>T--mutant-sequence	GBF1	ENST00000676513				FALSE	Transcript ENST00000676513 not found
vep_jurkat.vcf--GBF1--ENST00000676558--10:102376608::G:T--c.231G>T--mutant-sequence	GBF1	ENST00000676558				FALSE	Transcript ENST00000676558 not found
vep_jurkat.vcf--GBF1--ENST00000676877--10:102376608::G:T--c.204G>T--mutant-sequence	GBF1	ENST00000676877				FALSE	Transcript ENST00000676877 not found
vep_jurkat.vcf--GBF1--ENST00000676939--10:102376608::G:T--c.4093G>T--mutant-sequence	GBF1	ENST00000676939				FALSE	Transcript ENST00000676939 not found
vep_jurkat.vcf--GBF1--ENST00000676993--10:102376608::G:T--c.4093G>T--mutant-sequence	GBF1	ENST00000676993				FALSE	Transcript ENST00000676993 not found
vep_jurkat.vcf--GBF1--ENST00000677240--10:102376608::G:T--c.4096G>T--mutant-sequence	GBF1	ENST00000677240				FALSE	Transcript ENST00000677240 not found
vep_jurkat.vcf--GBF1--ENST00000677247--10:102376608::G:T--c.4093G>T--mutant-sequence	GBF1	ENST00000677247				FALSE	Transcript ENST00000677247 not found
vep_jurkat.vcf--GBF1--ENST00000677439--10:102376608::G:T--c.4057G>T--mutant-sequence	GBF1	ENST00000677439				FALSE	Transcript ENST00000677439 not found
vep_jurkat.vcf--GBF1--ENST00000677618--10:102376608::G:T--c.3799G>T--mutant-sequence	GBF1	ENST00000677618				FALSE	Transcript ENST00000677618 not found
vep_jurkat.vcf--GBF1--ENST00000677642--10:102376608::G:T--c.49G>T--mutant-sequence	GBF1	ENST00000677642				FALSE	Transcript ENST00000677642 not found
vep_jurkat.vcf--GBF1--ENST00000677655--10:102376608::G:T--c.4093G>T--mutant-sequence	GBF1	ENST00000677655				FALSE	Transcript ENST00000677655 not found
vep_jurkat.vcf--GBF1--ENST00000678036--10:102376608::G:T--c.4093G>T--mutant-sequence	GBF1	ENST00000678036				FALSE	Transcript ENST00000678036 not found
vep_jurkat.vcf--GBF1--ENST00000678319--10:102376608::G:T--c.205G>T--mutant-sequence	GBF1	ENST00000678319				FALSE	Transcript ENST00000678319 not found
vep_jurkat.vcf--GBF1--ENST00000678351--10:102376608::G:T--c.3799G>T--mutant-sequence	GBF1	ENST00000678351				FALSE	Transcript ENST00000678351 not found
vep_jurkat.vcf--GBF1--ENST00000678476--10:102376608::G:T--c.4093G>T--mutant-sequence	GBF1	ENST00000678476				FALSE	Transcript ENST00000678476 not found
vep_jurkat.vcf--GBF1--ENST00000678504--10:102376608::G:T--c.4093G>T--mutant-sequence	GBF1	ENST00000678504				FALSE	Transcript ENST00000678504 not found
vep_jurkat.vcf--GBF1--ENST00000679186--10:102376608::G:T--c.49G>T--mutant-sequence	GBF1	ENST00000679186				FALSE	Transcript ENST00000679186 not found
vep_jurkat.vcf--GBF1--ENST00000679238--10:102376608::G:T--c.4093G>T--mutant-sequence	GBF1	ENST00000679238				FALSE	Transcript ENST00000679238 not found
vep_jurkat.vcf--NFKB2--ENST00000189444--10:102401906::C:T--c.2455C>T--mutant-sequence	NFKB2	ENST00000189444	C	SLVDTYRQTTSPSGSLLCSYELAGGDLAGLLEALSDMGLEEGVRLLR	QTTSPSGSLLCSYELAGGDLA	TRUE
vep_jurkat.vcf--NFKB2--ENST00000369966--10:102401906::C:T--c.2455C>T--mutant-sequence	NFKB2	ENST00000369966	C	SLVDTYRQTTSPSGSLLCSYELAGGDLAGLLEALSDMGLEEGVRLLR	QTTSPSGSLLCSYELAGGDLA	TRUE
vep_jurkat.vcf--NFKB2--ENST00000428099--10:102401906::C:T--c.2455C>T--mutant-sequence	NFKB2	ENST00000428099	C	SLVDTYRQTTSPSGSLLCSYELAGGDLAGLLEALSDMGLEEGVRLLR	QTTSPSGSLLCSYELAGGDLA	TRUE
vep_jurkat.vcf--NFKB2--ENST00000652277--10:102401906::C:T--c.2455C>T--mutant-sequence	NFKB2	ENST00000652277				FALSE	Transcript ENST00000652277 not found
vep_jurkat.vcf--NFKB2--ENST00000661543--10:102401906::C:T--c.2455C>T--mutant-sequence	NFKB2	ENST00000661543				FALSE	Transcript ENST00000661543 not found
vep_jurkat.vcf--PSD--ENST00000020673--10:102403931::G:A--c.2755C>T--mutant-sequence	PSD	ENST00000020673	W	LKAMASELWEHRAAQLGK	AKLKAMASELWEHRAAQLGKK	TRUE
vep_jurkat.vcf--PSD--ENST00000406432--10:102403931::G:A--c.2755C>T--mutant-sequence	PSD	ENST00000406432	W	LKAMASELWEHRAAQLGK	AKLKAMASELWEHRAAQLGKK	TRUE
vep_jurkat.vcf--PSD--ENST00000611678--10:102403931::G:A--c.1618C>T--mutant-sequence	PSD	ENST00000611678				FALSE	Transcript ENST00000611678 not found
vep_jurkat.vcf--ARL3--ENST00000260746--10:102685994::G:A--c.323C>T--mutant-sequence	ARL3	ENST00000260746	V	RFEETGQELVELLEEEKLSCVPVLIFANK	KRFEETGQELVELLEEEKLSC	TRUE
vep_jurkat.vcf--SFXN2--ENST00000369893--10:102726737::G:A--c.101G>A--mutant-sequence	SFXN2	ENST00000369893	H	VKHFLNITDPHTVFVSERELDWAK	VKHFLNITDPHTVFVSERELD	TRUE
vep_jurkat.vcf--SFXN2--ENST00000459894--10:102726737::G:A--c.155G>A--mutant-sequence	SFXN2	ENST00000459894	H	VKHFLNITDPHTVFVSERELDWAK	VKHFLNITDPHTVFVSERELD	TRUE
vep_jurkat.vcf--SFXN2--ENST00000480358--10:102726737::G:A--c.101G>A--mutant-sequence	SFXN2	ENST00000480358	H	VKHFLNITDPHTVFVSERELDWAK	VKHFLNITDPHTVFVSERELD	TRUE
vep_jurkat.vcf--SFXN2--ENST00000602439--10:102726737::G:A--c.128G>A--mutant-sequence	SFXN2	ENST00000602439	H	VKHFLNITDPHTVFVSERELDWAK	VKHFLNITDPHTVFVSERELD	TRUE
vep_jurkat.vcf--SFXN2--ENST00000602544--10:102726737::G:A--c.101G>A--mutant-sequence	SFXN2	ENST00000602544	H	VKHFLNITDPHTVFVSERELDWAK	VKHFLNITDPHTVFVSERELD	TRUE
vep_jurkat.vcf--SFXN2--ENST00000602670--10:102726737::G:A--c.101G>A--mutant-sequence	SFXN2	ENST00000602670	H	VKHFLNITDPHTVFVSERELDWAK	VKHFLNITDPHTVFVSERELD	TRUE
vep_jurkat.vcf--SFXN2--ENST00000602764--10:102726737::G:A--c.101G>A--mutant-sequence	SFXN2	ENST00000602764	H	VKHFLNITDPHTVFVSERELDWAK	VKHFLNITDPHTVFVSERELD	TRUE
vep_jurkat.vcf--SFXN2--ENST00000602831--10:102726737::G:A--c.101G>A--mutant-sequence	SFXN2	ENST00000602831	H	VKHFLNITDPHTVFVSERELDWAK	VKHFLNITDPHTVFVSERELD	TRUE
vep_jurkat.vcf--SFXN2--ENST00000602868--10:102726737::G:A--c.101G>A--mutant-sequence	SFXN2	ENST00000602868	H	VKHFLNITDPHTVFVSERELDWAK	VKHFLNITDPHTVFVSERELD	TRUE
vep_jurkat.vcf--WBP1L--ENST00000369889--10:102798036::G:A--c.71G>A--mutant-sequence	WBP1L	ENST00000369889	Y	QDKEACVGTNNQSYIYDTGHCCGQSQCCNYYYELWWFWLVWTIIIILSCCCVCHHRR	CVGTNNQSYIYDTGHCCGQSQ	TRUE
vep_jurkat.vcf--WBP1L--ENST00000448841--10:102798036::G:A--c.134G>A--mutant-sequence	WBP1L	ENST00000448841	Y	AEPPQDKEACVGTNNQSYIYDTGHCCGQSQCCNYYYELWWFWLVWTIIIILSCCCVCHHRR	CVGTNNQSYIYDTGHCCGQSQ	TRUE
vep_jurkat.vcf--WBP1L--ENST00000647664--10:102798036::G:A--c.134G>A--mutant-sequence	WBP1L	ENST00000647664				FALSE	Transcript ENST00000647664 not found
vep_jurkat.vcf--CYP17A1--ENST00000369887--10:102834955::C:A--c.496G>T--mutant-sequence	CYP17A1	ENST00000369887	Y	LEKIICQEISTLCDMLATHNGQSIYISFPVFVAVTNVISLICFNTSYKNGDPELNVIQNYNEGIIDNLSK	MLATHNGQSIYISFPVFVAVT	TRUE
vep_jurkat.vcf--CYP17A1--ENST00000638190--10:102834955::C:A--c.496G>T--mutant-sequence	CYP17A1	ENST00000638190				FALSE	Transcript ENST00000638190 not found
vep_jurkat.vcf--CYP17A1--ENST00000638971--10:102834955::C:A--c.496G>T--mutant-sequence	CYP17A1	ENST00000638971				FALSE	Transcript ENST00000638971 not found
vep_jurkat.vcf--CYP17A1--ENST00000639393--10:102834955::C:A--c.496G>T--mutant-sequence	CYP17A1	ENST00000639393				FALSE	Transcript ENST00000639393 not found
vep_jurkat.vcf--PDCD11--ENST00000369797--10:103421543::G:T--c.2473G>T--mutant-sequence	PDCD11	ENST00000369797	L	MLLSLRLSDCGLGDLAITSLLLLNQCLEELQGLRSLMSNR	LNQCLEELQGLRSLMSNRDSV	TRUE
vep_jurkat.vcf--PDCD11--ENST00000649849--10:103421543::G:T--c.2473G>T--mutant-sequence	PDCD11	ENST00000649849				FALSE	Transcript ENST00000649849 not found
vep_jurkat.vcf--PDCD11--ENST00000369797--10:103421546::C:T--c.2476C>T--mutant-sequence	PDCD11	ENST00000369797	C	MLLSLRLSDCGLGDLAITSLLLLNQCLEELQGVCSLMSNRDSVLIQTLAEMTPGMFLDLVVQEVLEDGSVVFSGGPVPDLVLK	NQCLEELQGVCSLMSNRDSVL	TRUE
vep_jurkat.vcf--PDCD11--ENST00000649849--10:103421546::C:T--c.2476C>T--mutant-sequence	PDCD11	ENST00000649849				FALSE	Transcript ENST00000649849 not found
vep_jurkat.vcf--CALHM1--ENST00000329905--10:103455588::C:T--c.715G>A--mutant-sequence	CALHM1	ENST00000329905	T	KLFDETCTEHTKAFAK	KLFDETCTEHTKAFAKVCIQQ	TRUE
vep_jurkat.vcf--GSTO2--ENST00000338595--10:104275238::C:T--c.47C>T--mutant-sequence	GSTO2	ENST00000338595	L	TLGKGSQPLGPVPEGLIRIYSMR	TRTLGKGSQPLGPVPEGLIRI	TRUE
vep_jurkat.vcf--GSTO2--ENST00000450629--10:104275238::C:T--c.47C>T--mutant-sequence	GSTO2	ENST00000450629	L	TLGKGSQPLGPVPEGLIRIYSMR	TRTLGKGSQPLGPVPEGLIRI	TRUE
vep_jurkat.vcf--MXI1--ENST00000239007--10:110244857::G:A--c.236G>A--mutant-sequence	MXI1	ENST00000239007	Q	STHNELEKNQRAHLR	RSTHNELEKNQRAHLRLCLER	TRUE
vep_jurkat.vcf--MXI1--ENST00000332674--10:110244857::G:A--c.437G>A--mutant-sequence	MXI1	ENST00000332674	Q	STHNELEKNQRAHLR	RSTHNELEKNQRAHLRLCLER	TRUE
vep_jurkat.vcf--MXI1--ENST00000369612--10:110244857::G:A--c.128G>A--mutant-sequence	MXI1	ENST00000369612	Q	STHNELEKNQRAHLR	RSTHNELEKNQRAHLRLCLER	TRUE
vep_jurkat.vcf--MXI1--ENST00000442296--10:110244857::G:A--c.128G>A--mutant-sequence	MXI1	ENST00000442296	Q	STHNELEKNQRAHLR	RSTHNELEKNQRAHLRLCLER	TRUE
vep_jurkat.vcf--MXI1--ENST00000460667--10:110244857::G:A--c.236G>A--mutant-sequence	MXI1	ENST00000460667				FALSE	Transcript ENST00000460667 not found
vep_jurkat.vcf--MXI1--ENST00000484030--10:110244857::G:A--c.128G>A--mutant-sequence	MXI1	ENST00000484030				FALSE	Transcript ENST00000484030 not found
vep_jurkat.vcf--MXI1--ENST00000650644--10:110244857::G:A--c.128G>A--mutant-sequence	MXI1	ENST00000650644				FALSE	Transcript ENST00000650644 not found
vep_jurkat.vcf--MXI1--ENST00000650696--10:110244857::G:A--c.128G>A--mutant-sequence	MXI1	ENST00000650696				FALSE	Transcript ENST00000650696 not found
vep_jurkat.vcf--MXI1--ENST00000650752--10:110244857::G:A--c.128G>A--mutant-sequence	MXI1	ENST00000650752				FALSE	Transcript ENST00000650752 not found
vep_jurkat.vcf--MXI1--ENST00000650810--10:110244857::G:A--c.128G>A--mutant-sequence	MXI1	ENST00000650810				FALSE	Transcript ENST00000650810 not found
vep_jurkat.vcf--MXI1--ENST00000650843--10:110244857::G:A--c.128G>A--mutant-sequence	MXI1	ENST00000650843				FALSE	Transcript ENST00000650843 not found
vep_jurkat.vcf--MXI1--ENST00000650900--10:110244857::G:A--c.128G>A--mutant-sequence	MXI1	ENST00000650900				FALSE	Transcript ENST00000650900 not found
vep_jurkat.vcf--MXI1--ENST00000650952--10:110244857::G:A--c.128G>A--mutant-sequence	MXI1	ENST00000650952				FALSE	Transcript ENST00000650952 not found
vep_jurkat.vcf--MXI1--ENST00000651004--10:110244857::G:A--c.128G>A--mutant-sequence	MXI1	ENST00000651004				FALSE	Transcript ENST00000651004 not found
vep_jurkat.vcf--MXI1--ENST00000651109--10:110244857::G:A--c.128G>A--mutant-sequence	MXI1	ENST00000651109				FALSE	Transcript ENST00000651109 not found
vep_jurkat.vcf--MXI1--ENST00000651112--10:110244857::G:A--c.29G>A--mutant-sequence	MXI1	ENST00000651112				FALSE	Transcript ENST00000651112 not found
vep_jurkat.vcf--MXI1--ENST00000651167--10:110244857::G:A--c.128G>A--mutant-sequence	MXI1	ENST00000651167				FALSE	Transcript ENST00000651167 not found
vep_jurkat.vcf--MXI1--ENST00000651318--10:110244857::G:A--c.128G>A--mutant-sequence	MXI1	ENST00000651318				FALSE	Transcript ENST00000651318 not found
vep_jurkat.vcf--MXI1--ENST00000651467--10:110244857::G:A--c.128G>A--mutant-sequence	MXI1	ENST00000651467				FALSE	Transcript ENST00000651467 not found
vep_jurkat.vcf--MXI1--ENST00000651495--10:110244857::G:A--c.128G>A--mutant-sequence	MXI1	ENST00000651495				FALSE	Transcript ENST00000651495 not found
vep_jurkat.vcf--MXI1--ENST00000651516--10:110244857::G:A--c.128G>A--mutant-sequence	MXI1	ENST00000651516				FALSE	Transcript ENST00000651516 not found
vep_jurkat.vcf--MXI1--ENST00000651557--10:110244857::G:A--c.128G>A--mutant-sequence	MXI1	ENST00000651557				FALSE	Transcript ENST00000651557 not found
vep_jurkat.vcf--MXI1--ENST00000651613--10:110244857::G:A--c.128G>A--mutant-sequence	MXI1	ENST00000651613				FALSE	Transcript ENST00000651613 not found
vep_jurkat.vcf--MXI1--ENST00000651811--10:110244857::G:A--c.128G>A--mutant-sequence	MXI1	ENST00000651811				FALSE	Transcript ENST00000651811 not found
vep_jurkat.vcf--MXI1--ENST00000651848--10:110244857::G:A--c.128G>A--mutant-sequence	MXI1	ENST00000651848				FALSE	Transcript ENST00000651848 not found
vep_jurkat.vcf--MXI1--ENST00000651866--10:110244857::G:A--c.128G>A--mutant-sequence	MXI1	ENST00000651866				FALSE	Transcript ENST00000651866 not found
vep_jurkat.vcf--MXI1--ENST00000652028--10:110244857::G:A--c.128G>A--mutant-sequence	MXI1	ENST00000652028				FALSE	Transcript ENST00000652028 not found
vep_jurkat.vcf--MXI1--ENST00000652243--10:110244857::G:A--c.128G>A--mutant-sequence	MXI1	ENST00000652243				FALSE	Transcript ENST00000652243 not found
vep_jurkat.vcf--MXI1--ENST00000652323--10:110244857::G:A--c.128G>A--mutant-sequence	MXI1	ENST00000652323				FALSE	Transcript ENST00000652323 not found
vep_jurkat.vcf--MXI1--ENST00000652463--10:110244857::G:A--c.128G>A--mutant-sequence	MXI1	ENST00000652463				FALSE	Transcript ENST00000652463 not found
vep_jurkat.vcf--MXI1--ENST00000652506--10:110244857::G:A--c.128G>A--mutant-sequence	MXI1	ENST00000652506				FALSE	Transcript ENST00000652506 not found
vep_jurkat.vcf--SMC3--ENST00000361804--10:110589668::G:A--c.1369G>A--mutant-sequence	SMC3	ENST00000361804	K	KYYKVK	RVEELDRKYYKVKNKKDELQS	TRUE
vep_jurkat.vcf--ADRA2A--ENST00000280155--10:111078724::G:A--c.728G>A--mutant-sequence	ADRA2A	ENST00000280155	H	RTHVPPSRR	RIYQIAKRRTHVPPSRRGPDA	TRUE
vep_jurkat.vcf--TCF7L2--ENST00000277945--10:113165808::G:A--c.1576G>A--mutant-sequence	TCF7L2	ENST00000277945				FALSE	Mutation position 1576 not found in coding sequence.
vep_jurkat.vcf--TCF7L2--ENST00000355995--10:113165808::G:A--c.1696G>A--mutant-sequence	TCF7L2	ENST00000355995	T	SQTEQTQPLSLSLKPDPLAHLSMMPPPPALLLAEATHKASTLCPNGALDLPPAALQPAAPSSSIAQPSTSSLHSHSSLAGTQPQPLSLVTK	LLAEATHKASTLCPNGALDLP	TRUE
vep_jurkat.vcf--TCF7L2--ENST00000369397--10:113165808::G:A--c.1627G>A--mutant-sequence	TCF7L2	ENST00000369397	T	SQTEQTQPLSLSLKPDPLAHLSMMPPPPALLLAEATHKASTLCPNGALDLPPAALQPAAPSSSIAQPSTSSLHSHSSLAGTQPQPLSLVTK	LLAEATHKASTLCPNGALDLP	TRUE
vep_jurkat.vcf--TCF7L2--ENST00000627217--10:113165808::G:A--c.1645G>A--mutant-sequence	TCF7L2	ENST00000627217				FALSE	Transcript ENST00000627217 not found
vep_jurkat.vcf--TCF7L2--ENST00000629706--10:113165808::G:A--c.1591G>A--mutant-sequence	TCF7L2	ENST00000629706				FALSE	Transcript ENST00000629706 not found
vep_jurkat.vcf--SLC18A2--ENST00000644641--10:117241722::G:A--c.29G>A--mutant-sequence	SLC18A2	ENST00000644641				FALSE	Transcript ENST00000644641 not found
vep_jurkat.vcf--SLC18A2--ENST00000644641--10:117270095::C:A--c.1211C>A--mutant-sequence	SLC18A2	ENST00000644641				FALSE	Transcript ENST00000644641 not found
vep_jurkat.vcf--PRLHR--ENST00000239032--10:118594206::G:A--c.1039C>T--mutant-sequence	PRLHR	ENST00000239032	C	DLDPHAIDPYAFGLVQLLCHWLAMSSACYNPFIYAWLHDSFREELCKLLVAWPR	WLHDSFREELCKLLVAWPRKI	TRUE
vep_jurkat.vcf--PRLHR--ENST00000636925--10:118594206::G:A--c.1039C>T--mutant-sequence	PRLHR	ENST00000636925				FALSE	Transcript ENST00000636925 not found
vep_jurkat.vcf--EIF3A--ENST00000369144--10:119059256::C:T--c.1585G>A--mutant-sequence	EIF3A	ENST00000369144	I	EDAPIGPHLQSMPSEQIRNQLTAMSSILAKALEVIKPAHILQEK	IRNQLTAMSSILAKALEVIKP	TRUE
vep_jurkat.vcf--EIF3A--ENST00000541549--10:119059256::C:T--c.1585G>A--mutant-sequence	EIF3A	ENST00000541549				FALSE	CDS supplied is incorrect: G vs A.
vep_jurkat.vcf--SFXN4--ENST00000355697--10:119160917::G:A--c.332C>T--mutant-sequence	SFXN4	ENST00000355697	V	SLATVHPDSSNLIPKLFRPVAFLPFMAPTVFLSMTPLKGIK	SNLIPKLFRPVAFLPFMAPTV	TRUE
vep_jurkat.vcf--TIAL1--ENST00000369093--10:119578821::G:A--c.512C>T--mutant-sequence	TIAL1	ENST00000369093	V	GYGFVSFYNKLDAENVIVHMGGQWLGGRQIR	SFYNKLDAENVIVHMGGQWLG	TRUE
vep_jurkat.vcf--TIAL1--ENST00000412524--10:119578821::G:A--c.344C>T--mutant-sequence	TIAL1	ENST00000412524	V	GYGFVSFYNKLDAENVIVHMGGQWLGGRQIR	SFYNKLDAENVIVHMGGQWLG	TRUE
vep_jurkat.vcf--TIAL1--ENST00000436547--10:119578821::G:A--c.461C>T--mutant-sequence	TIAL1	ENST00000436547	V	GYGFVSFYNKLDAENVIVHMGGQWLGGRQIR	SFYNKLDAENVIVHMGGQWLG	TRUE
vep_jurkat.vcf--INPP5F--ENST00000647699--10:119798581::G:A--c.799G>A--mutant-sequence	INPP5F	ENST00000647699				FALSE	Transcript ENST00000647699 not found
vep_jurkat.vcf--INPP5F--ENST00000648262--10:119798581::G:A--c.901G>A--mutant-sequence	INPP5F	ENST00000648262				FALSE	Transcript ENST00000648262 not found
vep_jurkat.vcf--INPP5F--ENST00000649251--10:119798581::G:A--c.1087G>A--mutant-sequence	INPP5F	ENST00000649251				FALSE	Transcript ENST00000649251 not found
vep_jurkat.vcf--INPP5F--ENST00000649454--10:119798581::G:A--c.799G>A--mutant-sequence	INPP5F	ENST00000649454				FALSE	Transcript ENST00000649454 not found
vep_jurkat.vcf--INPP5F--ENST00000649742--10:119798581::G:A--c.1087G>A--mutant-sequence	INPP5F	ENST00000649742				FALSE	Transcript ENST00000649742 not found
vep_jurkat.vcf--INPP5F--ENST00000649957--10:119798581::G:A--c.799G>A--mutant-sequence	INPP5F	ENST00000649957				FALSE	Transcript ENST00000649957 not found
vep_jurkat.vcf--INPP5F--ENST00000650623--10:119798581::G:A--c.1087G>A--mutant-sequence	INPP5F	ENST00000650623				FALSE	Transcript ENST00000650623 not found
vep_jurkat.vcf--MCMBP--ENST00000360003--10:119838600::A:G--c.1349T>C--mutant-sequence	MCMBP	ENST00000360003	P	DYTANRLVSGLLQPPSNTSLVIDETLLEQGQLDTPGVHNVTALSNLITWQKVDYDFSYHQMEFPCNINVFITSEGR	ANRLVSGLLQPPSNTSLVIDE	TRUE
vep_jurkat.vcf--MCMBP--ENST00000369077--10:119838600::A:G--c.1343T>C--mutant-sequence	MCMBP	ENST00000369077	P	DYTANRLVSGLLQPPSNTSLVIDETLLEQGQLDTPGVHNVTALSNLITWQKVDYDFSYHQMEFPCNINVFITSEGR	ANRLVSGLLQPPSNTSLVIDE	TRUE
vep_jurkat.vcf--MCMBP--ENST00000360003--10:119849562::G:T--c.589C>A--mutant-sequence	MCMBP	ENST00000360003	I	DQHAGARQAGSVGGIQWCGEPKR	GARQAGSVGGIQWCGEPKRLE	TRUE
vep_jurkat.vcf--MCMBP--ENST00000369077--10:119849562::G:T--c.589C>A--mutant-sequence	MCMBP	ENST00000369077	I	DQHAGARQAGSVGGIQWCGEPKR	GARQAGSVGGIQWCGEPKRLE	TRUE
vep_jurkat.vcf--TACC2--ENST00000334433--10:122082657::G:A--c.157G>A--mutant-sequence	TACC2	ENST00000334433	I	QQDTPGSPDHRDASSIGSIGLGGFCTASESSASLDPCLVSPEVTEPRK	DHRDASSIGSIGLGGFCTASE	TRUE
vep_jurkat.vcf--TACC2--ENST00000369005--10:122082657::G:A--c.157G>A--mutant-sequence	TACC2	ENST00000369005	I	QQDTPGSPDHRDASSIGSIGLGGFCTASESSASLDPCLVSPEVTEPRK	DHRDASSIGSIGLGGFCTASE	TRUE
vep_jurkat.vcf--TACC2--ENST00000453444--10:122082657::G:A--c.157G>A--mutant-sequence	TACC2	ENST00000453444	I	QQDTPGSPDHRDASSIGSIGLGGFCTASESSASLDPCLVSPEVTEPRK	DHRDASSIGSIGLGGFCTASE	TRUE
vep_jurkat.vcf--TACC2--ENST00000491540--10:122082657::G:A--c.199G>A--mutant-sequence	TACC2	ENST00000491540	I	QQDTPGSPDHRDASSIGLGGFCTASESSASLDPCLVSPEVTEPRK	GSPDHRDASSIGLGGFCTASE	TRUE
vep_jurkat.vcf--TACC2--ENST00000515273--10:122082657::G:A--c.157G>A--mutant-sequence	TACC2	ENST00000515273	I	QQDTPGSPDHRDASSIGSIGLGGFCTASESSASLDPCLVSPEVTEPRK	DHRDASSIGSIGLGGFCTASE	TRUE
vep_jurkat.vcf--TACC2--ENST00000515603--10:122082657::G:A--c.157G>A--mutant-sequence	TACC2	ENST00000515603	I	QQDTPGSPDHRDASSIGSIGLGGFCTASESSASLDPCLVSPEVTEPRK	DHRDASSIGSIGLGGFCTASE	TRUE
vep_jurkat.vcf--HTRA1--ENST00000368984--10:122514309::G:T--c.1393G>T--mutant-sequence	HTRA1	ENST00000368984	C	RCNEDIMITVIPEEIDP*	ESTLNMVVRRCNEDIMITVIP	TRUE
vep_jurkat.vcf--HTRA1--ENST00000420892--10:122514309::G:T--c.616G>T--mutant-sequence	HTRA1	ENST00000420892	C	RCNEDIMITVIPEEIDP*	ESTLNMVVRRCNEDIMITVIP	TRUE
vep_jurkat.vcf--HTRA1--ENST00000648167--10:122514309::G:T--c.1075G>T--mutant-sequence	HTRA1	ENST00000648167				FALSE	Transcript ENST00000648167 not found
vep_jurkat.vcf--CHST15--ENST00000346248--10:124044786::G:A--c.680C>T--mutant-sequence	CHST15	ENST00000346248	F	FRFTFDALRK	SYVLYSKRFRFTFDALRKAFW	TRUE
vep_jurkat.vcf--CHST15--ENST00000435907--10:124044786::G:A--c.680C>T--mutant-sequence	CHST15	ENST00000435907	F	FRFTFDALRK	SYVLYSKRFRFTFDALRKAFW	TRUE
vep_jurkat.vcf--CHST15--ENST00000628426--10:124044786::G:A--c.680C>T--mutant-sequence	CHST15	ENST00000628426				FALSE	Transcript ENST00000628426 not found
vep_jurkat.vcf--FOXI2--ENST00000388920--10:127738753::G:A--c.745G>A--mutant-sequence	FOXI2	ENST00000388920	T	SGARSVGGAEAPALEPPSAACLDLQASPSPSAPEAATCFSGFTSAMSALAGGLGTFPGGLAGDFSFGRRPPTVATHAPQTLNPSPGFAPGHQTAAAGFR	PEAATCFSGFTSAMSALAGGL	TRUE
vep_jurkat.vcf--MKI67--ENST00000368653--10:128101470::A:C--c.8413T>G--mutant-sequence	MKI67	ENST00000368653	A	SARQNESAQPKVAEESGGQK	CLRSARQNESAQPKVAEESGG	TRUE
vep_jurkat.vcf--MKI67--ENST00000368654--10:128101470::A:C--c.9493T>G--mutant-sequence	MKI67	ENST00000368654	A	SARQNESAQPKVAEESGGQK	CLRSARQNESAQPKVAEESGG	TRUE
vep_jurkat.vcf--MKI67--ENST00000368653--10:128106064::C:G--c.4696G>C--mutant-sequence	MKI67	ENST00000368653	Q	AAVGEEKDINTFVGTPVQKLDLLGNLPGSK	DINTFVGTPVQKLDLLGNLPG	TRUE
vep_jurkat.vcf--MKI67--ENST00000368654--10:128106064::C:G--c.5776G>C--mutant-sequence	MKI67	ENST00000368654	Q	AAVGEEKDINTFVGTPVQKLDLLGNLPGSK	DINTFVGTPVQKLDLLGNLPG	TRUE
vep_jurkat.vcf--MKI67--ENST00000368653--10:128106074::CC:TT--c.4685_4686delinsAA--mutant-sequence	MKI67	ENST00000368653	E	AAVGEEKDINTFVETPVEKLDLLGNLPGSK	GEEKDINTFVETPVEKLDLLG	TRUE
vep_jurkat.vcf--MKI67--ENST00000368654--10:128106074::CC:TT--c.5765_5766delinsAA--mutant-sequence	MKI67	ENST00000368654	E	AAVGEEKDINTFVETPVEKLDLLGNLPGSK	GEEKDINTFVETPVEKLDLLG	TRUE
vep_jurkat.vcf--EBF3--ENST00000355311--10:129842234::A:T--c.1254T>A--mutant-sequence	EBF3	ENST00000355311	K	AADIAEALYSVPRKHNQIPTLGNNPAHTGMMGVNSFSSQLAVNVSETSQANDQVGYSR	IAEALYSVPRKHNQIPTLGNN	TRUE
vep_jurkat.vcf--EBF3--ENST00000368648--10:129842234::A:T--c.1227T>A--mutant-sequence	EBF3	ENST00000368648	K	AADIAEALYSVPRKHNQIPTLGNNPAHTGMMGVNSFSSQLAVNVSETSQANDQVGYSR	IAEALYSVPRKHNQIPTLGNN	TRUE
vep_jurkat.vcf--EBF3--ENST00000440978--10:129842234::A:T--c.1254T>A--mutant-sequence	EBF3	ENST00000440978				FALSE	Mutation position 1254 not found in coding sequence.
vep_jurkat.vcf--DPYSL4--ENST00000338492--10:132202713::G:T--c.1349G>T--mutant-sequence	DPYSL4	ENST00000338492	V	THNLNVEYNIFEGVECRGAPAVVISQVRVALEDGK	RGAPAVVISQVRVALEDGKMF	TRUE
vep_jurkat.vcf--PAOX--ENST00000278060--10:133384077::A:G--c.986A>G--mutant-sequence	PAOX	ENST00000278060	G	IGFGTNNKIFLEFEGPFWEPDCQLIQLVWEDTSPLEDAAPELQDAWFRK	TNNKIFLEFEGPFWEPDCQLI	TRUE
vep_jurkat.vcf--PAOX--ENST00000357296--10:133384077::A:G--c.986A>G--mutant-sequence	PAOX	ENST00000357296	G	IGFGTNNKIFLEFEGPFWEPDCQLIQLVWEDTSPLEDAAPELQDAWFRK	TNNKIFLEFEGPFWEPDCQLI	TRUE
vep_jurkat.vcf--MTG1--ENST00000317502--10:133401556::C:T--c.539C>T--mutant-sequence	MTG1	ENST00000317502	L	ATRVGGELGITRAVMSK	KGKATRVGGELGITRAVMSKI	TRUE
vep_jurkat.vcf--MTG1--ENST00000477902--10:133401556::C:T--c.416C>T--mutant-sequence	MTG1	ENST00000477902	L	ATRVGGELGITRAVMSK	KGKATRVGGELGITRAVMSKI	TRUE
vep_jurkat.vcf--NLRP6--ENST00000312165--11:280822::G:A--c.1088G>A--mutant-sequence	NLRP6	ENST00000312165	Q	YFYKYFQDERR	DKKKYFYKYFQDERRAERAYR	TRUE
vep_jurkat.vcf--NLRP6--ENST00000534750--11:280822::G:A--c.1088G>A--mutant-sequence	NLRP6	ENST00000534750	Q	YFYKYFQDERR	DKKKYFYKYFQDERRAERAYR	TRUE
vep_jurkat.vcf--IFITM1--ENST00000328221--11:314970::G:A--c.235G>A--mutant-sequence	IFITM1	ENST00000328221	T	KMVGDVTGAQAYTSTAKCLNIWALILGILMTIGFILLLVFGSVTVYHIMLQIIQEK	VGDVTGAQAYTSTAKCLNIWA	TRUE
vep_jurkat.vcf--IFITM1--ENST00000408968--11:314970::G:A--c.235G>A--mutant-sequence	IFITM1	ENST00000408968	T	KMVGDVTGAQAYTSTAKCLNIWALILGILMTIGFILLLVFGSVTVYHIMLQIIQEK	VGDVTGAQAYTSTAKCLNIWA	TRUE
vep_jurkat.vcf--IFITM1--ENST00000528780--11:314970::G:A--c.235G>A--mutant-sequence	IFITM1	ENST00000528780	T	KMVGDVTGAQAYTSTAKCLNIWALILGILMTIGFILLLVFGSVTVYHIMLQIIQEK	VGDVTGAQAYTSTAKCLNIWA	TRUE
vep_jurkat.vcf--IFITM1--ENST00000679380--11:314970::G:A--c.224G>A--mutant-sequence	IFITM1	ENST00000679380				FALSE	Transcript ENST00000679380 not found
vep_jurkat.vcf--IFITM1--ENST00000680588--11:314970::G:A--c.235G>A--mutant-sequence	IFITM1	ENST00000680588				FALSE	Transcript ENST00000680588 not found
vep_jurkat.vcf--IFITM1--ENST00000681180--11:314970::G:A--c.271G>A--mutant-sequence	IFITM1	ENST00000681180				FALSE	Transcript ENST00000681180 not found
vep_jurkat.vcf--IFITM1--ENST00000681426--11:314970::G:A--c.178G>A--mutant-sequence	IFITM1	ENST00000681426				FALSE	Transcript ENST00000681426 not found
vep_jurkat.vcf--IFITM1--ENST00000681938--11:314970::G:A--c.230G>A--mutant-sequence	IFITM1	ENST00000681938				FALSE	Transcript ENST00000681938 not found
vep_jurkat.vcf--LRRC56--ENST00000270115--11:554131::C:T--c.1484C>T--mutant-sequence	LRRC56	ENST00000270115	V	LRVLGSWGPGLGDGVAVVPVLRALEVASR	WGPGLGDGVAVVPVLRALEVA	TRUE
vep_jurkat.vcf--LMNTD2--ENST00000329451--11:556024::G:A--c.1349C>T--mutant-sequence	LMNTD2	ENST00000329451	V	EPVPLLSIRGCVTLLLSPKGEVLSEHR	PVPLLSIRGCVTLLLSPKGEV	TRUE
vep_jurkat.vcf--RASSF7--ENST00000397582--11:561874::G:A--c.106G>A--mutant-sequence	RASSF7	ENST00000397582	T	VWVDGIQRVVCGVSEQTTCQEVVITLAQAIGQTGRFVLVQR	EQTTCQEVVITLAQAIGQTGR	TRUE
vep_jurkat.vcf--RASSF7--ENST00000397583--11:561874::G:A--c.106G>A--mutant-sequence	RASSF7	ENST00000397583	T	VWVDGIQRVVCGVSEQTTCQEVVITLAQAIGQTGRFVLVQR	EQTTCQEVVITLAQAIGQTGR	TRUE
vep_jurkat.vcf--RASSF7--ENST00000414138--11:561874::G:A--c.106G>A--mutant-sequence	RASSF7	ENST00000414138	T	VWVDGIQRVVCGVSEQTTCQEVVITLAQAIDWPLCACAAASGEGAAVAATRVSSGRPGHLR	EQTTCQEVVITLAQAIDWPLC	TRUE
vep_jurkat.vcf--RASSF7--ENST00000431809--11:561874::G:A--c.106G>A--mutant-sequence	RASSF7	ENST00000431809	T	VWVDGIQRVVCGVSEQTTCQEVVITLAQAIGQTGRFVLVQR	EQTTCQEVVITLAQAIGQTGR	TRUE
vep_jurkat.vcf--RASSF7--ENST00000454668--11:561874::G:A--c.106G>A--mutant-sequence	RASSF7	ENST00000454668	T	VWVDGIQRVVCGVSEQTTCQEVVITLAQAIGQTGRFVLVQR	EQTTCQEVVITLAQAIGQTGR	TRUE
vep_jurkat.vcf--RASSF7--ENST00000528736--11:561874::G:A--c.106G>A--mutant-sequence	RASSF7	ENST00000528736	T	VWVDGIQRVVCGVSEQTTCQEVVITLAQAIGQTGRFVLVQR	EQTTCQEVVITLAQAIGQTGR	TRUE
vep_jurkat.vcf--RASSF7--ENST00000397582--11:562328::G:A--c.374G>A--mutant-sequence	RASSF7	ENST00000397582	H	ASLPVKPRAALGCEPHKTLTPEPAPSLSRPGPAAPVTPTPGCCTDLR	KPRAALGCEPHKTLTPEPAPS	TRUE
vep_jurkat.vcf--RASSF7--ENST00000397583--11:562328::G:A--c.374G>A--mutant-sequence	RASSF7	ENST00000397583	H	ASLPVKPRAALGCEPHKTLTPEPAPSLSRPGPAAPVTPTPGCCTDLR	KPRAALGCEPHKTLTPEPAPS	TRUE
vep_jurkat.vcf--RASSF7--ENST00000431809--11:562328::G:A--c.374G>A--mutant-sequence	RASSF7	ENST00000431809	H	ASLPVKPRAALGCEPHKTLTPEPAPSLSRPGPAAPVTPTPGCCTDLR	KPRAALGCEPHKTLTPEPAPS	TRUE
vep_jurkat.vcf--RASSF7--ENST00000454668--11:562328::G:A--c.374G>A--mutant-sequence	RASSF7	ENST00000454668	H	ASLPVKPRAALGCEPHKTLTPEPAPSLSRPGPAAPVTPTPGCCTDLR	KPRAALGCEPHKTLTPEPAPS	TRUE
vep_jurkat.vcf--PHRF1--ENST00000264555--11:596994::C:A--c.692C>A--mutant-sequence	PHRF1	ENST00000264555	D	EDRLLLCDGCDAGYHMECLDPPLQEVPVDEWFCPECDAPGVVLAADAGPVSEEEVSLLLADVVPTTSRLRPR	PVDEWFCPECDAPGVVLAADA	TRUE
vep_jurkat.vcf--PHRF1--ENST00000413872--11:596994::C:A--c.689C>A--mutant-sequence	PHRF1	ENST00000413872	D	EDRLLLCDGCDAGYHMECLDPPLQEVPVDEWFCPECDAPGVVLAADAGPVSEEEVSLLLADVVPTTSRLRPR	PVDEWFCPECDAPGVVLAADA	TRUE
vep_jurkat.vcf--PHRF1--ENST00000416188--11:596994::C:A--c.692C>A--mutant-sequence	PHRF1	ENST00000416188	D	EDRLLLCDGCDAGYHMECLDPPLQEVPVDEWFCPECDAPGVVLAADAGPVSEEEVSLLLADVVPTTSRLRPR	PVDEWFCPECDAPGVVLAADA	TRUE
vep_jurkat.vcf--PHRF1--ENST00000533464--11:596994::C:A--c.680C>A--mutant-sequence	PHRF1	ENST00000533464	D	EDRLLLCDGCDAGYHMECLDPPLQEVPVDEWFCPECDAPGVVLAADAGPVSEEEVSLLLADVVPTTSRLRPR	PVDEWFCPECDAPGVVLAADA	TRUE
vep_jurkat.vcf--PHRF1--ENST00000534320--11:596994::C:A--c.692C>A--mutant-sequence	PHRF1	ENST00000534320	D	EDRLLLCDGCDAGYHMECLDPPLQEVPVDEWFCPECDAPGVVLAADAGPVSEEEVSLLLADVVPTTSRLRPR	PVDEWFCPECDAPGVVLAADA	TRUE
vep_jurkat.vcf--PHRF1--ENST00000264555--11:608563::C:T--c.3107C>T--mutant-sequence	PHRF1	ENST00000264555	L	SSRSASPLVGEERPRR	RDRSSRSASPLVGEERPRRQR	TRUE
vep_jurkat.vcf--PHRF1--ENST00000413872--11:608563::C:T--c.3101C>T--mutant-sequence	PHRF1	ENST00000413872	L	SSRSASPLVGEERPRR	RDRSSRSASPLVGEERPRRQR	TRUE
vep_jurkat.vcf--PHRF1--ENST00000416188--11:608563::C:T--c.3104C>T--mutant-sequence	PHRF1	ENST00000416188	L	SSRSASPLVGEERPRR	RDRSSRSASPLVGEERPRRQR	TRUE
vep_jurkat.vcf--PHRF1--ENST00000533464--11:608563::C:T--c.3095C>T--mutant-sequence	PHRF1	ENST00000533464	L	SSRSASPLVGEERPRR	RDRSSRSASPLVGEERPRRQR	TRUE
vep_jurkat.vcf--PHRF1--ENST00000534320--11:608563::C:T--c.3107C>T--mutant-sequence	PHRF1	ENST00000534320	L	SSRSASPLVGEERPRR	RDRSSRSASPLVGEERPRRQR	TRUE
vep_jurkat.vcf--PHRF1--ENST00000264555--11:608854::G:A--c.3398G>A--mutant-sequence	PHRF1	ENST00000264555	Y	ECSPTSSLERLYRHK	CSPTSSLERLYRHKHQRERSH	TRUE
vep_jurkat.vcf--PHRF1--ENST00000413872--11:608854::G:A--c.3392G>A--mutant-sequence	PHRF1	ENST00000413872	Y	ECSPTSSLERLYRHK	CSPTSSLERLYRHKHQRERSH	TRUE
vep_jurkat.vcf--PHRF1--ENST00000416188--11:608854::G:A--c.3395G>A--mutant-sequence	PHRF1	ENST00000416188	Y	ECSPTSSLERLYRHK	CSPTSSLERLYRHKHQRERSH	TRUE
vep_jurkat.vcf--PHRF1--ENST00000533464--11:608854::G:A--c.3386G>A--mutant-sequence	PHRF1	ENST00000533464	Y	ECSPTSSLERLYRHK	CSPTSSLERLYRHKHQRERSH	TRUE
vep_jurkat.vcf--PHRF1--ENST00000534320--11:608854::G:A--c.3398G>A--mutant-sequence	PHRF1	ENST00000534320	Y	ECSPTSSLERLYRHK	CSPTSSLERLYRHKHQRERSH	TRUE
vep_jurkat.vcf--DRD4--ENST00000176183--11:639947::G:T--c.698G>T--mutant-sequence	DRD4	ENST00000176183	L	AKLHGLAPRRPSGPGPPSPTPPAPR	EVARRAKLHGLAPRRPSGPGP	TRUE
vep_jurkat.vcf--EPS8L2--ENST00000318562--11:720062::C:T--c.166C>T--mutant-sequence	EPS8L2	ENST00000318562	Y	KYSNSNVIMHETSQYHVQYLATFIMDKSEAITSVDDAIR	MHETSQYHVQYLATFIMDKSE	TRUE
vep_jurkat.vcf--EPS8L2--ENST00000524763--11:720062::C:T--c.166C>T--mutant-sequence	EPS8L2	ENST00000524763	Y	KYSNSNVIMHETSQYHVQYLATFIMDKSEAITSVDDAIR	MHETSQYHVQYLATFIMDKSE	TRUE
vep_jurkat.vcf--EPS8L2--ENST00000526198--11:720062::C:T--c.166C>T--mutant-sequence	EPS8L2	ENST00000526198	Y	KYSNSNVIMHETSQYHVQYLATFIMDKSEAITSVDDAIR	MHETSQYHVQYLATFIMDKSE	TRUE
vep_jurkat.vcf--EPS8L2--ENST00000530636--11:720062::C:T--c.166C>T--mutant-sequence	EPS8L2	ENST00000530636	Y	KYSNSNVIMHETSQYHVQYLATFIMDKSEAITSVDDAIR	MHETSQYHVQYLATFIMDKSE	TRUE
vep_jurkat.vcf--EPS8L2--ENST00000531348--11:720062::C:T--c.166C>T--mutant-sequence	EPS8L2	ENST00000531348	Y	KYSNSNVIMHETSQYHVQYLATFIMDKSEAITSVDDAIR	MHETSQYHVQYLATFIMDKSE	TRUE
vep_jurkat.vcf--EPS8L2--ENST00000533256--11:720062::C:T--c.166C>T--mutant-sequence	EPS8L2	ENST00000533256	Y	KYSNSNVIMHETSQYHVQYLATFIMDKSEAITSVDDAIR	MHETSQYHVQYLATFIMDKSE	TRUE
vep_jurkat.vcf--EPS8L2--ENST00000533500--11:720062::C:T--c.166C>T--mutant-sequence	EPS8L2	ENST00000533500	Y	KYSNSNVIMHETSQYHVQYLATFIMDKSEAITSVDDAIR	MHETSQYHVQYLATFIMDKSE	TRUE
vep_jurkat.vcf--EPS8L2--ENST00000534755--11:720062::C:T--c.166C>T--mutant-sequence	EPS8L2	ENST00000534755	Y	KYSNSNVIMHETSQYHVQYLATFIMDKSEAITSVDDAIR	MHETSQYHVQYLATFIMDKSE	TRUE
vep_jurkat.vcf--EPS8L2--ENST00000614442--11:720062::C:T--c.166C>T--mutant-sequence	EPS8L2	ENST00000614442				FALSE	Transcript ENST00000614442 not found
vep_jurkat.vcf--EPS8L2--ENST00000650127--11:720062::C:T--c.166C>T--mutant-sequence	EPS8L2	ENST00000650127				FALSE	Transcript ENST00000650127 not found
vep_jurkat.vcf--PIDD1--ENST00000347755--11:800576::C:T--c.2008G>A--mutant-sequence	PIDD1	ENST00000347755	T	YRGPEPSDTVEMFEGEEFFTAFERGIDVDADRPDCVEGR	VEMFEGEEFFTAFERGIDVDA	TRUE
vep_jurkat.vcf--PIDD1--ENST00000411829--11:800576::C:T--c.2008G>A--mutant-sequence	PIDD1	ENST00000411829	T	YRGPEPSDTVEMFEGEEFFTAFERGIDVDADRPDCVEGR	VEMFEGEEFFTAFERGIDVDA	TRUE
vep_jurkat.vcf--CD151--ENST00000322008--11:837563::C:T--c.560C>T--mutant-sequence	CD151	ENST00000322008	M	VVPDSCCKMVVALCGQRDHASNIYK	GRVVPDSCCKMVVALCGQRDH	TRUE
vep_jurkat.vcf--CD151--ENST00000397420--11:837563::C:T--c.560C>T--mutant-sequence	CD151	ENST00000397420	M	VVPDSCCKMVVALCGQRDHASNIYK	GRVVPDSCCKMVVALCGQRDH	TRUE
vep_jurkat.vcf--CD151--ENST00000397421--11:837563::C:T--c.560C>T--mutant-sequence	CD151	ENST00000397421	M	VVPDSCCKMVVALCGQRDHASNIYK	GRVVPDSCCKMVVALCGQRDH	TRUE
vep_jurkat.vcf--CD151--ENST00000524748--11:837563::C:T--c.560C>T--mutant-sequence	CD151	ENST00000524748				FALSE	Mutation position 560 not found in coding sequence.
vep_jurkat.vcf--CD151--ENST00000528011--11:837563::C:T--c.560C>T--mutant-sequence	CD151	ENST00000528011	M	VVPDSCCKMVVALCGQRDHASNIYK	GRVVPDSCCKMVVALCGQRDH	TRUE
vep_jurkat.vcf--CD151--ENST00000529810--11:837563::C:T--c.485C>T--mutant-sequence	CD151	ENST00000529810	M	VVPDSCCKMVVALCGQRDHASNIYK	GRVVPDSCCKMVVALCGQRDH	TRUE
vep_jurkat.vcf--CD151--ENST00000530726--11:837563::C:T--c.560C>T--mutant-sequence	CD151	ENST00000530726	M	VVPDSCCKMVVALCGQRDHASNIYK	GRVVPDSCCKMVVALCGQRDH	TRUE
vep_jurkat.vcf--AP2A2--ENST00000332231--11:972080::G:A--c.298G>A--mutant-sequence	AP2A2	ENST00000332231	M	YTEKQIGYLFISMLVNSNSELIRLINNAIK	EKQIGYLFISMLVNSNSELIR	TRUE
vep_jurkat.vcf--AP2A2--ENST00000448903--11:972080::G:A--c.298G>A--mutant-sequence	AP2A2	ENST00000448903	M	YTEKQIGYLFISMLVNSNSELIRLINNAIK	EKQIGYLFISMLVNSNSELIR	TRUE
vep_jurkat.vcf--AP2A2--ENST00000524559--11:972080::G:A--c.70G>A--mutant-sequence	AP2A2	ENST00000524559	M	YTEKQIGYLFISMLVNSNSELIRLINNAIK	EKQIGYLFISMLVNSNSELIR	TRUE
vep_jurkat.vcf--AP2A2--ENST00000526753--11:972080::G:A--c.70G>A--mutant-sequence	AP2A2	ENST00000526753	M	YTEKQIGYLFISMLVNSNSELIRLINNAIK	EKQIGYLFISMLVNSNSELIR	TRUE
vep_jurkat.vcf--AP2A2--ENST00000527024--11:972080::G:A--c.280G>A--mutant-sequence	AP2A2	ENST00000527024	M	YTEKQIGYLFISMLVNSNSELIRLINNAIK	EKQIGYLFISMLVNSNSELIR	TRUE
vep_jurkat.vcf--AP2A2--ENST00000528815--11:972080::G:A--c.298G>A--mutant-sequence	AP2A2	ENST00000528815	M	YTEKQIGYLFISMLVNSNSELIRLINNAIK	EKQIGYLFISMLVNSNSELIR	TRUE
vep_jurkat.vcf--AP2A2--ENST00000529818--11:972080::G:A--c.70G>A--mutant-sequence	AP2A2	ENST00000529818				FALSE	Transcript ENST00000529818 not found
vep_jurkat.vcf--AP2A2--ENST00000530801--11:972080::G:A--c.70G>A--mutant-sequence	AP2A2	ENST00000530801	M	YTEKQIGYLFISMLVNSNSELIRLINNAIK	EKQIGYLFISMLVNSNSELIR	TRUE
vep_jurkat.vcf--AP2A2--ENST00000531548--11:972080::G:A--c.70G>A--mutant-sequence	AP2A2	ENST00000531548				FALSE	CDS supplied is incorrect: G vs T.
vep_jurkat.vcf--AP2A2--ENST00000534328--11:972080::G:A--c.70G>A--mutant-sequence	AP2A2	ENST00000534328				FALSE	CDS supplied is incorrect: G vs A.
vep_jurkat.vcf--AP2A2--ENST00000534485--11:972080::G:A--c.70G>A--mutant-sequence	AP2A2	ENST00000534485				FALSE	CDS supplied is incorrect: G vs A.
vep_jurkat.vcf--AP2A2--ENST00000687792--11:972080::G:A--c.298G>A--mutant-sequence	AP2A2	ENST00000687792				FALSE	Transcript ENST00000687792 not found
vep_jurkat.vcf--AP2A2--ENST00000687890--11:972080::G:A--c.298G>A--mutant-sequence	AP2A2	ENST00000687890				FALSE	Transcript ENST00000687890 not found
vep_jurkat.vcf--AP2A2--ENST00000693238--11:972080::G:A--c.298G>A--mutant-sequence	AP2A2	ENST00000693238				FALSE	Transcript ENST00000693238 not found
vep_jurkat.vcf--AP2A2--ENST00000332231--11:988621::G:A--c.1204G>A--mutant-sequence	AP2A2	ENST00000332231	T	AVDLLYAMCDRSNTPQIVAEMLSYLETADYSIREEIVLK	LLYAMCDRSNTPQIVAEMLSY	TRUE
vep_jurkat.vcf--AP2A2--ENST00000448903--11:988621::G:A--c.1201G>A--mutant-sequence	AP2A2	ENST00000448903	T	AVDLLYAMCDRSNTPQIVAEMLSYLETADYSIREEIVLK	LLYAMCDRSNTPQIVAEMLSY	TRUE
vep_jurkat.vcf--AP2A2--ENST00000524952--11:988621::G:A--c.286G>A--mutant-sequence	AP2A2	ENST00000524952				FALSE	Transcript ENST00000524952 not found
vep_jurkat.vcf--AP2A2--ENST00000528815--11:988621::G:A--c.1204G>A--mutant-sequence	AP2A2	ENST00000528815	T	AVDLLYAMCDRSNTPQIVAEMLSYLETADYSIREEIVLK	LLYAMCDRSNTPQIVAEMLSY	TRUE
vep_jurkat.vcf--AP2A2--ENST00000687792--11:988621::G:A--c.1201G>A--mutant-sequence	AP2A2	ENST00000687792				FALSE	Transcript ENST00000687792 not found
vep_jurkat.vcf--AP2A2--ENST00000687890--11:988621::G:A--c.1201G>A--mutant-sequence	AP2A2	ENST00000687890				FALSE	Transcript ENST00000687890 not found
vep_jurkat.vcf--AP2A2--ENST00000693238--11:988621::G:A--c.1201G>A--mutant-sequence	AP2A2	ENST00000693238				FALSE	Transcript ENST00000693238 not found
vep_jurkat.vcf--MUC6--ENST00000421673--11:1016232::G:A--c.6569C>T--mutant-sequence	MUC6	ENST00000421673	V	LPTPFTTHSPPTGSSPFSSTGPMTATSFQTTTTYPTPSHPQTTLPTHVPPFSTSLVTPSTHTVIITTHTQMATSASIHSTPTGTVPPPTTLKATGSTHTAPPMTVTTSGTSQTHSSFSTATASSSFISSSSWLPQNSSSRPPSSPITTQLPHLSSATTPVSTTNQLSSSFSPSPSAPSTVSSYVPSSHSSPQTSSPSVGTSSSFVSAPVHSTTLSSGSHSSLSTHPTTVSVSASPLFPSSPAASTTIRATLPHTISSPFTLSALLPISTVTVSPTPSSHLASSTIAFPSTPR	HSSLSTHPTTVSVSASPLFPS	TRUE
vep_jurkat.vcf--MUC6--ENST00000421673--11:1024936::C:T--c.3133G>A--mutant-sequence	MUC6	ENST00000421673	N	YVASSELELVNSWKESPLCGDVSFVTNPCSLNAFRR	PLCGDVSFVTNPCSLNAFRRS	TRUE
vep_jurkat.vcf--MUC5AC--ENST00000621226--11:1160687::G:A--c.149G>A--mutant-sequence	MUC5AC	ENST00000621226				FALSE	Transcript ENST00000621226 not found
vep_jurkat.vcf--MUC5AC--ENST00000621226--11:1168683::G:A--c.1609G>A--mutant-sequence	MUC5AC	ENST00000621226				FALSE	Transcript ENST00000621226 not found
vep_jurkat.vcf--MUC5AC--ENST00000621226--11:1189349::G:A--c.11204G>A--mutant-sequence	MUC5AC	ENST00000621226				FALSE	Transcript ENST00000621226 not found
vep_jurkat.vcf--MUC5B--ENST00000529681--11:1241876::C:A--c.4996C>A--mutant-sequence	MUC5B	ENST00000529681	I	APPASTTAVPTLSEGLTSPRYTSTIGTATTGGPTTPAGSTEPTVPGVATSTLPTRSALPGTTGSLGTWRPSQPPTLAPTTMATSR	GLTSPRYTSTIGTATTGGPTT	TRUE
vep_jurkat.vcf--MUC5B--ENST00000529681--11:1243376::G:A--c.6496G>A--mutant-sequence	MUC5B	ENST00000529681	T	VPTTTTTGFTATPSSSPGTALTPPVWISTTTTPTTRGSTVTPSSIPGTTHTATVLTTTTTTVATGSMATPSSSTQTSGTPPSLTTTATTITATGSTTNPSSTPGTTPIPPVLTTTTTTPAATSNTVTPSSALGTTHTPPVPNTMATTHGRSLPPSSPHTVR	TPIPPVLTTTTTTPAATSNTV	TRUE
vep_jurkat.vcf--MUC5B--ENST00000529681--11:1255161::C:T--c.15785C>T--mutant-sequence	MUC5B	ENST00000529681	V	KDGCWVPTGTPPTASPAAPVSSTPTPTPCPPQPLCDLMLSQVFAECHNLVPPGPFFNACISDHCRGR	VPDSRKDGCWVPTGTPPTASP	TRUE
vep_jurkat.vcf--CTSD--ENST00000236671--11:1754041::G:A--c.925C>T--mutant-sequence	CTSD	ENST00000236671	C	AYWQVHLDQVEVASGLTLCKEGCEAIVDTGTSLMVGPVDEVCELQKAIGAVPLIQGEYMIPCEK	SLMVGPVDEVCELQKAIGAVP	TRUE
vep_jurkat.vcf--CTSD--ENST00000367196--11:1754041::G:A--c.820C>T--mutant-sequence	CTSD	ENST00000367196				FALSE	Mutation position 820 not found in coding sequence.
vep_jurkat.vcf--CTSD--ENST00000429746--11:1754041::G:A--c.820C>T--mutant-sequence	CTSD	ENST00000429746				FALSE	Mutation position 820 not found in coding sequence.
vep_jurkat.vcf--CTSD--ENST00000438213--11:1754041::G:A--c.1042C>T--mutant-sequence	CTSD	ENST00000438213				FALSE	Mutation position 1042 not found in coding sequence.
vep_jurkat.vcf--CTSD--ENST00000636571--11:1754041::G:A--c.904C>T--mutant-sequence	CTSD	ENST00000636571				FALSE	Transcript ENST00000636571 not found
vep_jurkat.vcf--CTSD--ENST00000636843--11:1754041::G:A--c.919C>T--mutant-sequence	CTSD	ENST00000636843				FALSE	Transcript ENST00000636843 not found
vep_jurkat.vcf--CTSD--ENST00000637387--11:1754041::G:A--c.925C>T--mutant-sequence	CTSD	ENST00000637387				FALSE	Transcript ENST00000637387 not found
vep_jurkat.vcf--CTSD--ENST00000637815--11:1754041::G:A--c.907C>T--mutant-sequence	CTSD	ENST00000637815				FALSE	Transcript ENST00000637815 not found
vep_jurkat.vcf--CTSD--ENST00000637915--11:1754041::G:A--c.925C>T--mutant-sequence	CTSD	ENST00000637915				FALSE	Transcript ENST00000637915 not found
vep_jurkat.vcf--ART1--ENST00000250693--11:3664158::G:T--c.953G>T--mutant-sequence	ART1	ENST00000250693	M	CKSGPCHLDNSAMGQSPLSAVWSLLLLLWFLVVMAFPDGPGLL*	LLLLLWFLVVMAFPDGPGLL*	TRUE
vep_jurkat.vcf--STIM1--ENST00000300737--11:3856365::C:T--c.95C>T--mutant-sequence	STIM1	ENST00000300737	I	LALWLLWGLLLHQGQSLSHSHSEKAIGTSSGANSEESTAAEFCRIDKPLCHSEDEK	SLSHSHSEKAIGTSSGANSEE	TRUE
vep_jurkat.vcf--STIM1--ENST00000526596--11:3856365::C:T--c.95C>T--mutant-sequence	STIM1	ENST00000526596				FALSE	CDS supplied is incorrect: C vs A.
vep_jurkat.vcf--STIM1--ENST00000527651--11:3856365::C:T--c.95C>T--mutant-sequence	STIM1	ENST00000527651	I	LALWLLWGLLLHQGQSLSHSHSEKAIGTSSGANSEESTAAEFCRIDKPLCHSEDEK	SLSHSHSEKAIGTSSGANSEE	TRUE
vep_jurkat.vcf--STIM1--ENST00000616714--11:3856365::C:T--c.95C>T--mutant-sequence	STIM1	ENST00000616714				FALSE	Transcript ENST00000616714 not found
vep_jurkat.vcf--STIM1--ENST00000698914--11:3856365::C:T--c.95C>T--mutant-sequence	STIM1	ENST00000698914				FALSE	Transcript ENST00000698914 not found
vep_jurkat.vcf--STIM1--ENST00000698915--11:3856365::C:T--c.95C>T--mutant-sequence	STIM1	ENST00000698915				FALSE	Transcript ENST00000698915 not found
vep_jurkat.vcf--STIM1--ENST00000698916--11:3856365::C:T--c.95C>T--mutant-sequence	STIM1	ENST00000698916				FALSE	Transcript ENST00000698916 not found
vep_jurkat.vcf--STIM1--ENST00000698918--11:3856365::C:T--c.95C>T--mutant-sequence	STIM1	ENST00000698918				FALSE	Transcript ENST00000698918 not found
vep_jurkat.vcf--STIM1--ENST00000698919--11:3856365::C:T--c.95C>T--mutant-sequence	STIM1	ENST00000698919				FALSE	Transcript ENST00000698919 not found
vep_jurkat.vcf--TRIM68--ENST00000300747--11:4600713::A:T--c.1021T>A--mutant-sequence	TRIM68	ENST00000300747	I	LPDNPERIYRYNIVLGSQCISSGR	NQKLPDNPERIYRYNIVLGSQ	TRUE
vep_jurkat.vcf--TRIM68--ENST00000526337--11:4600713::A:T--c.352T>A--mutant-sequence	TRIM68	ENST00000526337	I	LPDNPERIYRYNIVLGSQCISSGR	NQKLPDNPERIYRYNIVLGSQ	TRUE
vep_jurkat.vcf--OR51G2--ENST00000641926--11:4915628::G:T--c.36C>A--mutant-sequence	OR51G2	ENST00000641926				FALSE	Transcript ENST00000641926 not found
vep_jurkat.vcf--OR51B6--ENST00000380219--11:5351601::G:A--c.94G>A--mutant-sequence	OR51B6	ENST00000380219	T	SASTFQLTGFPGMEKAHHWIFIPLLATYISILLGNGTLLFLIRNDHNLHEPMYYFLAMLAATDLGVTLTTMPTVLGVLWLDHR	HHWIFIPLLATYISILLGNGT	TRUE
vep_jurkat.vcf--UBQLN3--ENST00000311659--11:5508163::C:T--c.1396G>A--mutant-sequence	UBQLN3	ENST00000311659	T	SSTGHSTNLPDLVSGLGDSANRVPFAPLSFSPTTAIPGIPEPPWLPSPAYPRSLRPDGMNPAPQLQDEIQPQLPLLMHLQAAMANPR	PFAPLSFSPTTAIPGIPEPPW	TRUE
vep_jurkat.vcf--SMPD1--ENST00000342245--11:6391520::T:C--c.455T>C--mutant-sequence	SMPD1	ENST00000342245	A	RSALSPSEACGLLLGSTCGHWDIFSSWNISLPTVPKPPPKPPSPPAPGAPVSRILFLTDLHWDHDYLEGTDPDCADPLCCR	DDMVEVWRRSALSPSEACGLL	TRUE
vep_jurkat.vcf--SMPD1--ENST00000527275--11:6391520::T:C--c.452T>C--mutant-sequence	SMPD1	ENST00000527275	A	RSALSPSEACGLLLGSTCGHWDIFSSWNISLPTVPKPPPKPPSPPAPGAPVSRILFLTDLHWDHDYLEGTDPDCADPLCCR	DDMVEVWRRSALSPSEACGLL	TRUE
vep_jurkat.vcf--SMPD1--ENST00000533123--11:6391520::T:C--c.455T>C--mutant-sequence	SMPD1	ENST00000533123	A	RSALSPSEACGLLLGSTCGHWDIFSSWNISLPTVPKPPPKPPSPPAPGAPVSRILFLTDLHWDHDYLEGTDPDCADPLCCR	DDMVEVWRRSALSPSEACGLL	TRUE
vep_jurkat.vcf--SMPD1--ENST00000534405--11:6391520::T:C--c.455T>C--mutant-sequence	SMPD1	ENST00000534405	A	RSALSPSEACGLLLGSTCGHWDIFSSWNISLPTVPKPPPKPPSPPAPGAPVSRILFLTDLHWDHDYLEGTDPDCADPLCCR	DDMVEVWRRSALSPSEACGLL	TRUE
vep_jurkat.vcf--DNHD1--ENST00000254579--11:6566731::C:T--c.11351C>T--mutant-sequence	DNHD1	ENST00000254579	V	IRVLDTCKAVEAAEER	ETRWQDLKIRVLDTCKAVEAA	TRUE
vep_jurkat.vcf--DNHD1--ENST00000525080--11:6566731::C:T--c.125C>T--mutant-sequence	DNHD1	ENST00000525080	V	IRVLDTCKAVEAAENPK	ETRWQDLKIRVLDTCKAVEAA	TRUE
vep_jurkat.vcf--DNHD1--ENST00000254579--11:6570759::C:T--c.13247C>T--mutant-sequence	DNHD1	ENST00000254579	V	QSRALLSVLQRSSPVWVPESR	LRRQSRALLSVLQRSSPVWVP	TRUE
vep_jurkat.vcf--DCHS1--ENST00000299441--11:6626849::G:A--c.6190C>T--mutant-sequence	DCHS1	ENST00000299441	C	VLFIVATDLGRPARSATGVIIVGLQGEAECGPRFPR	IIVGLQGEAECGPRFPRASSE	TRUE
vep_jurkat.vcf--DCHS1--ENST00000299441--11:6630026::C:T--c.4768G>A--mutant-sequence	DCHS1	ENST00000299441	S	VSYRLASGGDSHFRLHSSTGALSVVRPLDR	VSYRLASGGDSHFRLHSSTGA	TRUE
vep_jurkat.vcf--DCHS1--ENST00000299441--11:6633048::C:T--c.2464G>A--mutant-sequence	DCHS1	ENST00000299441	T	VDISIVPGTPTPPIFEQLQYVFSVPEDVAPGTSVGIVQAHNPPGRLTPVTLSLSGGDPRGLFSLDAVSGLLQTLRPLDR	VQAHNPPGRLTPVTLSLSGGD	TRUE
vep_jurkat.vcf--OVCH2--ENST00000533663--11:7700401::C:A--c.796G>T--mutant-sequence	OVCH2	ENST00000533663				FALSE	Transcript ENST00000533663 not found
vep_jurkat.vcf--OVCH2--ENST00000612000--11:7700401::C:A--c.796G>T--mutant-sequence	OVCH2	ENST00000612000				FALSE	Transcript ENST00000612000 not found
vep_jurkat.vcf--OVCH2--ENST00000673880--11:7700401::C:A--c.709G>T--mutant-sequence	OVCH2	ENST00000673880				FALSE	Transcript ENST00000673880 not found
vep_jurkat.vcf--TMEM41B--ENST00000299596--11:9287794::C:T--c.475G>A--mutant-sequence	TMEM41B	ENST00000299596	S	YKDTFYVQVLVAYFATYIFLQTFAIPGSIFLSILSGFLYPFPLALFLVCLCSGLSASFCYMLSYLVGRPVVYKYLTEK	LFLVCLCSGLSASFCYMLSYL	TRUE
vep_jurkat.vcf--TMEM41B--ENST00000527813--11:9287794::C:T--c.475G>A--mutant-sequence	TMEM41B	ENST00000527813	S	YKDTFYVQVLVAYFATYIFLQTFAIPGSIFLSILSGFLYPFPLALFLVCLCSGLSASFCYMLSYLVGRPVVYKYLTEK	LFLVCLCSGLSASFCYMLSYL	TRUE
vep_jurkat.vcf--TMEM41B--ENST00000528080--11:9287794::C:T--c.475G>A--mutant-sequence	TMEM41B	ENST00000528080	S	YKDTFYVQVLVAYFATYIFLQTFAIPGSIFLSILSGFLYPFPLALFLVCLCSGLSASFCYMLSYLVGRPVVYKYLTEK	LFLVCLCSGLSASFCYMLSYL	TRUE
vep_jurkat.vcf--TMEM41B--ENST00000611268--11:9287794::C:T--c.475G>A--mutant-sequence	TMEM41B	ENST00000611268				FALSE	Transcript ENST00000611268 not found
vep_jurkat.vcf--ZNF143--ENST00000299606--11:9472733::G:A--c.169G>A--mutant-sequence	ZNF143	ENST00000299606	N	DSQGMTEFPGGGMEAQHVTLCLTEAVTVADGDNLENMEGVSLQAVTLANGSTAYIQHNSKDAK	GVSLQAVTLANGSTAYIQHNS	TRUE
vep_jurkat.vcf--ZNF143--ENST00000396602--11:9472733::G:A--c.169G>A--mutant-sequence	ZNF143	ENST00000396602	N	DSQGMTEFPGGGMEAQHVTLCLTEAVTVADGDNLENMEGVSLQAVTLANGSTAYIQHNSKDAK	GVSLQAVTLANGSTAYIQHNS	TRUE
vep_jurkat.vcf--ZNF143--ENST00000396604--11:9472733::G:A--c.169G>A--mutant-sequence	ZNF143	ENST00000396604	N	DSQGMTEFPGGGMEAQHVTLCLTEAVTVADGDNLENMEGVSLQAVTLANGSTAYIQHNSKDAK	GVSLQAVTLANGSTAYIQHNS	TRUE
vep_jurkat.vcf--ZNF143--ENST00000412390--11:9472733::G:A--c.169G>A--mutant-sequence	ZNF143	ENST00000412390	N	DSQGMTEFPGGGMEAQHVTLCLTEAVTVADGDNLENMEGVSLQAVTLANGSTAYIQHNSKDAK	GVSLQAVTLANGSTAYIQHNS	TRUE
vep_jurkat.vcf--ZNF143--ENST00000414370--11:9472733::G:A--c.169G>A--mutant-sequence	ZNF143	ENST00000414370	N	DSQGMTEFPGGGMEAQHVTLCLTEAVTVADGDNLENMEGVSLQAVTLANGSTAYIQHNSKDAK	GVSLQAVTLANGSTAYIQHNS	TRUE
vep_jurkat.vcf--ZNF143--ENST00000417726--11:9472733::G:A--c.169G>A--mutant-sequence	ZNF143	ENST00000417726	N	DSQGMTEFPGGGMEAQHVTLCLTEAVTVADGDNLENMEGVSLQAVTLANGSTAYIQHNSKDAK	GVSLQAVTLANGSTAYIQHNS	TRUE
vep_jurkat.vcf--ZNF143--ENST00000438144--11:9472733::G:A--c.169G>A--mutant-sequence	ZNF143	ENST00000438144	N	DSQGMTEFPGGGMEAQHVTLCLTEAVTVADGDNLENMEGVSLQAVTLANGSTAYIQHNSKDAK	GVSLQAVTLANGSTAYIQHNS	TRUE
vep_jurkat.vcf--ZNF143--ENST00000496276--11:9472733::G:A--c.169G>A--mutant-sequence	ZNF143	ENST00000496276	N	DSQGMTEFPGGGMEAQHVTLCLTEAVTVADGDNLENMEGVSLQAVTLANGSTAYIQHNSKGSLDVLLNCLR	GVSLQAVTLANGSTAYIQHNS	TRUE
vep_jurkat.vcf--ZNF143--ENST00000526657--11:9472733::G:A--c.169G>A--mutant-sequence	ZNF143	ENST00000526657	N	DSQGMTEFPGGGMEAQHVTLCLTEAVTVADGDNLENMEGVSLQAVTLANGSTAYIQHNSKDAK	GVSLQAVTLANGSTAYIQHNS	TRUE
vep_jurkat.vcf--ZNF143--ENST00000530463--11:9472733::G:A--c.169G>A--mutant-sequence	ZNF143	ENST00000530463	N	DSQGMTEFPGGGMEAQHVTLCLTEAVTVADGDNLENMEGVSLQAVTLANGSTAYIQHNSKDAK	GVSLQAVTLANGSTAYIQHNS	TRUE
vep_jurkat.vcf--ZNF143--ENST00000531943--11:9472733::G:A--c.169G>A--mutant-sequence	ZNF143	ENST00000531943	N	DSQGMTEFPGGGMEAQHVTLCLTEAVTVADGDNLENMEGVSLQAVTLANGSTAYIQHNSKDAK	GVSLQAVTLANGSTAYIQHNS	TRUE
vep_jurkat.vcf--ZNF143--ENST00000532577--11:9472733::G:A--c.169G>A--mutant-sequence	ZNF143	ENST00000532577	N	DSQGMTEFPGGGMEAQHVTLCLTEAVTVADGDNLENMEGVSLQAVTLANGSTAYIQHNSKDAK	GVSLQAVTLANGSTAYIQHNS	TRUE
vep_jurkat.vcf--ZNF143--ENST00000534265--11:9472733::G:A--c.169G>A--mutant-sequence	ZNF143	ENST00000534265	N	DSQGMTEFPGGGMEAQHVTLCLTEAVTVADGDNLENMEGVSLQAVTLANGSTAYIQHNSKDAK	GVSLQAVTLANGSTAYIQHNS	TRUE
vep_jurkat.vcf--SBF2--ENST00000256190--11:9992524::C:T--c.1187G>A--mutant-sequence	SBF2	ENST00000256190	H	IHAEPVIHFHKTAFLGQHGLVENDFLTKVLSGMAFAGFVSER	HFHKTAFLGQHGLVENDFLTK	TRUE
vep_jurkat.vcf--SBF2--ENST00000533770--11:9992524::C:T--c.1187G>A--mutant-sequence	SBF2	ENST00000533770				FALSE	Transcript ENST00000533770 not found
vep_jurkat.vcf--SBF2--ENST00000675281--11:9992524::C:T--c.1187G>A--mutant-sequence	SBF2	ENST00000675281				FALSE	Transcript ENST00000675281 not found
vep_jurkat.vcf--SBF2--ENST00000676324--11:9992524::C:T--c.1187G>A--mutant-sequence	SBF2	ENST00000676324				FALSE	Transcript ENST00000676324 not found
vep_jurkat.vcf--SBF2--ENST00000676387--11:9992524::C:T--c.1073G>A--mutant-sequence	SBF2	ENST00000676387				FALSE	Transcript ENST00000676387 not found
vep_jurkat.vcf--SBF2--ENST00000687210--11:9992524::C:T--c.1187G>A--mutant-sequence	SBF2	ENST00000687210				FALSE	Transcript ENST00000687210 not found
vep_jurkat.vcf--SBF2--ENST00000688344--11:9992524::C:T--c.794G>A--mutant-sequence	SBF2	ENST00000688344				FALSE	Transcript ENST00000688344 not found
vep_jurkat.vcf--SBF2--ENST00000689128--11:9992524::C:T--c.1187G>A--mutant-sequence	SBF2	ENST00000689128				FALSE	Transcript ENST00000689128 not found
vep_jurkat.vcf--SBF2--ENST00000689258--11:9992524::C:T--c.1049G>A--mutant-sequence	SBF2	ENST00000689258				FALSE	Transcript ENST00000689258 not found
vep_jurkat.vcf--SBF2--ENST00000689940--11:9992524::C:T--c.1187G>A--mutant-sequence	SBF2	ENST00000689940				FALSE	Transcript ENST00000689940 not found
vep_jurkat.vcf--EIF4G2--ENST00000339995--11:10799093::C:G--c.2557G>C--mutant-sequence	EIF4G2	ENST00000339995	L	GMLLRFFLHFYDMEIIEEEAFLAWKEDITQEFPGK	FPKGMLLRFFLHFYDMEIIEE	TRUE
vep_jurkat.vcf--EIF4G2--ENST00000396525--11:10799093::C:G--c.2443G>C--mutant-sequence	EIF4G2	ENST00000396525	L	GMLLRFFLHFYDMEIIEEEAFLAWKEDITQEFPGK	FPKGMLLRFFLHFYDMEIIEE	TRUE
vep_jurkat.vcf--EIF4G2--ENST00000525681--11:10799093::C:G--c.2557G>C--mutant-sequence	EIF4G2	ENST00000525681	L	GMLLRFFLHFYDMEIIEEEAFLAWKEDITQEFPGK	FPKGMLLRFFLHFYDMEIIEE	TRUE
vep_jurkat.vcf--EIF4G2--ENST00000526148--11:10799093::C:G--c.2557G>C--mutant-sequence	EIF4G2	ENST00000526148	L	GMLLRFFLHFYDMEIIEEEAFLAWKEDITQEFPGK	FPKGMLLRFFLHFYDMEIIEE	TRUE
vep_jurkat.vcf--EIF4G2--ENST00000528839--11:10799093::C:G--c.601G>C--mutant-sequence	EIF4G2	ENST00000528839	L	GMLLRFFLHFYDMEIIEEEAFLAWKEDITQEFPGK	FPKGMLLRFFLHFYDMEIIEE	TRUE
vep_jurkat.vcf--RASSF10--ENST00000529419--11:13010100::G:A--c.524G>A--mutant-sequence	RASSF10	ENST00000529419				FALSE	Transcript ENST00000529419 not found
vep_jurkat.vcf--MYOD1--ENST00000250003--11:17720234::G:A--c.452G>A--mutant-sequence	MYOD1	ENST00000250003	H	LPKVEILHNAIRYIEGLQALLR	NQRLPKVEILHNAIRYIEGLQ	TRUE
vep_jurkat.vcf--KCNC1--ENST00000265969--11:17772554::C:T--c.1460C>T--mutant-sequence	KCNC1	ENST00000265969	I	HIPRPPQLGSPNYCKSVVNSPHHSTQSDICPLAQEEILEINRADSK	NSPHHSTQSDICPLAQEEILE	TRUE
vep_jurkat.vcf--KCNC1--ENST00000379472--11:17772554::C:T--c.1460C>T--mutant-sequence	KCNC1	ENST00000379472	I	HIPRPPQLGSPNYCKSVVNSPHHSTQSDICPLAQEEILEINRAGR	NSPHHSTQSDICPLAQEEILE	TRUE
vep_jurkat.vcf--KCNC1--ENST00000638366--11:17772554::C:T--c.116C>T--mutant-sequence	KCNC1	ENST00000638366				FALSE	Transcript ENST00000638366 not found
vep_jurkat.vcf--KCNC1--ENST00000639325--11:17772554::C:T--c.1460C>T--mutant-sequence	KCNC1	ENST00000639325				FALSE	Transcript ENST00000639325 not found
vep_jurkat.vcf--KCNC1--ENST00000639495--11:17772554::C:T--c.365C>T--mutant-sequence	KCNC1	ENST00000639495				FALSE	Transcript ENST00000639495 not found
vep_jurkat.vcf--KCNC1--ENST00000640318--11:17772554::C:T--c.1460C>T--mutant-sequence	KCNC1	ENST00000640318				FALSE	Transcript ENST00000640318 not found
vep_jurkat.vcf--KCNC1--ENST00000640461--11:17772554::C:T--c.29C>T--mutant-sequence	KCNC1	ENST00000640461				FALSE	Transcript ENST00000640461 not found
vep_jurkat.vcf--KCNC1--ENST00000640909--11:17772554::C:T--c.1460C>T--mutant-sequence	KCNC1	ENST00000640909				FALSE	Transcript ENST00000640909 not found
vep_jurkat.vcf--KCNC1--ENST00000675775--11:17772554::C:T--c.1460C>T--mutant-sequence	KCNC1	ENST00000675775				FALSE	Transcript ENST00000675775 not found
vep_jurkat.vcf--MRGPRX1--ENST00000302797--11:18934208::C:T--c.577G>A--mutant-sequence	MRGPRX1	ENST00000302797	R	CHRPTHLSAVVCVLLWALSLLRSILEWMLCGFLFSGADSAWCQTSDFITVAWLIFLCVVLCRSSLVLLIR	WLIFLCVVLCRSSLVLLIRIL	TRUE
vep_jurkat.vcf--MRGPRX1--ENST00000526914--11:18934208::C:T--c.577G>A--mutant-sequence	MRGPRX1	ENST00000526914				FALSE	Transcript ENST00000526914 not found
vep_jurkat.vcf--NAV2--ENST00000349880--11:19948973::G:T--c.2538G>T--mutant-sequence	NAV2	ENST00000349880	N	QLASRGSSVCHVDVSDNAGDEMDLEGISMDAPGYMSDGDVLSKNIR	SSVCHVDVSDNAGDEMDLEGI	TRUE
vep_jurkat.vcf--NAV2--ENST00000360655--11:19948973::G:T--c.2346G>T--mutant-sequence	NAV2	ENST00000360655	N	QLASRGSSVCHVDVSDNAGDEMDLEGISMDAPGYMSDGDVLSKNIR	SSVCHVDVSDNAGDEMDLEGI	TRUE
vep_jurkat.vcf--NAV2--ENST00000396085--11:19948973::G:T--c.2538G>T--mutant-sequence	NAV2	ENST00000396085	N	QLASRGSSVCHVDVSDNAGDEMDLEGISMDAPGYMSDGDVLSKNIR	SSVCHVDVSDNAGDEMDLEGI	TRUE
vep_jurkat.vcf--NAV2--ENST00000396087--11:19948973::G:T--c.2607G>T--mutant-sequence	NAV2	ENST00000396087	N	QLASRGSSVCHVDVSDNAGDEMDLEGISMDAPGYMSDGDVLSKNIR	SSVCHVDVSDNAGDEMDLEGI	TRUE
vep_jurkat.vcf--DBX1--ENST00000524983--11:20156521::C:T--c.725G>A--mutant-sequence	DBX1	ENST00000524983	H	NSKEHELLSSGGCREQTLPTK	RRMKWRNSKEHELLSSGGCRE	TRUE
vep_jurkat.vcf--SLC17A6--ENST00000263160--11:22370099::G:A--c.952G>A--mutant-sequence	SLC17A6	ENST00000263160	T	KFFTSMPVYAIIVTNFCRSWTFYLLLISQPAYFEEVFGFEISK	TSMPVYAIIVTNFCRSWTFYL	TRUE
vep_jurkat.vcf--LGR4--ENST00000379214--11:27368916::C:T--c.1807G>A--mutant-sequence	LGR4	ENST00000379214	S	LTVWFIFLVALFFNLLVILTTFASCTSLPSSKLFIGLISVSNLFMGIYTGILTFLDAVSWSRFAEFGIWWETGSGCK	ILTFLDAVSWSRFAEFGIWWE	TRUE
vep_jurkat.vcf--LGR4--ENST00000389858--11:27368916::C:T--c.1735G>A--mutant-sequence	LGR4	ENST00000389858	S	LTVWFIFLVALFFNLLVILTTFASCTSLPSSKLFIGLISVSNLFMGIYTGILTFLDAVSWSRFAEFGIWWETGSGCK	ILTFLDAVSWSRFAEFGIWWE	TRUE
vep_jurkat.vcf--LIN7C--ENST00000278193--11:27501837::C:T--c.121G>A--mutant-sequence	LIN7C	ENST00000278193	I	LQALQRILQSEFCNAVREVYEHVYETVDISSSPEVR	PPQKLQALQRILQSEFCNAVR	TRUE
vep_jurkat.vcf--LIN7C--ENST00000524596--11:27501837::C:T--c.121G>A--mutant-sequence	LIN7C	ENST00000524596	I	LQALQRILQSEFCNAVREATVAAFAASEGHSHPR	PPQKLQALQRILQSEFCNAVR	TRUE
vep_jurkat.vcf--KIF18A--ENST00000263181--11:28084758::T:A--c.948A>T--mutant-sequence	KIF18A	ENST00000263181	F	LTRLFKDSLGGNCQTIMIAAVSPSSVFYDDTYNTLK	PYRNSKLTRLFKDSLGGNCQT	TRUE
vep_jurkat.vcf--KIAA1549L--ENST00000321505--11:33609804::G:A--c.4226G>A--mutant-sequence	KIAA1549L	ENST00000321505	H	NKLHLKAK	SDIEHYRNKLHLKAKRKGYYD	TRUE
vep_jurkat.vcf--KIAA1549L--ENST00000526400--11:33609804::G:A--c.2927G>A--mutant-sequence	KIAA1549L	ENST00000526400				FALSE	Mutation position 2927 not found in coding sequence.
vep_jurkat.vcf--KIAA1549L--ENST00000658780--11:33609804::G:A--c.5117G>A--mutant-sequence	KIAA1549L	ENST00000658780				FALSE	Transcript ENST00000658780 not found
vep_jurkat.vcf--KIAA1549L--ENST00000321505--11:33667996::G:A--c.5392G>A--mutant-sequence	KIAA1549L	ENST00000321505	T	LPRQYSQPANLHPSLEQAPTPSTAASQQSLAENDPSDAPLTNISTAALVKAIR	NLHPSLEQAPTPSTAASQQSL	TRUE
vep_jurkat.vcf--KIAA1549L--ENST00000526400--11:33667996::G:A--c.4093G>A--mutant-sequence	KIAA1549L	ENST00000526400				FALSE	Mutation position 4093 not found in coding sequence.
vep_jurkat.vcf--KIAA1549L--ENST00000658780--11:33667996::G:A--c.6283G>A--mutant-sequence	KIAA1549L	ENST00000658780				FALSE	Transcript ENST00000658780 not found
vep_jurkat.vcf--CAT--ENST00000241052--11:34456804::A:G--c.1043A>G--mutant-sequence	CAT	ENST00000241052	G	LVLNRNPVNYFAEVEQIAFDPSNMPPGIEASPGKMLQGR	NMPPGIEASPGKMLQGRLFAY	TRUE
vep_jurkat.vcf--ELF5--ENST00000257832--11:34490053::G:A--c.362C>T--mutant-sequence	ELF5	ENST00000257832	F	LDTNCISFCNFNISGLQLCSMTQEEFVEAAGLCGEYLYFILQNIRTQGYFFFNDAEESKATIK	ILQNIRTQGYFFFNDAEESKA	TRUE
vep_jurkat.vcf--ELF5--ENST00000312319--11:34490053::G:A--c.392C>T--mutant-sequence	ELF5	ENST00000312319	F	LDTNCISFCNFNISGLQLCSMTQEEFVEAAGLCGEYLYFILQNIRTQGYFFFNDAEESKATIK	ILQNIRTQGYFFFNDAEESKA	TRUE
vep_jurkat.vcf--ELF5--ENST00000620316--11:34490053::G:A--c.158C>T--mutant-sequence	ELF5	ENST00000620316				FALSE	Transcript ENST00000620316 not found
vep_jurkat.vcf--ELF5--ENST00000673820--11:34490053::G:A--c.422C>T--mutant-sequence	ELF5	ENST00000673820				FALSE	Transcript ENST00000673820 not found
vep_jurkat.vcf--APIP--ENST00000395787--11:34883365::C:T--c.601G>A--mutant-sequence	APIP	ENST00000395787	R	RHGVYVWRETWEK	LVRRHGVYVWRETWEKAKTMC	TRUE
vep_jurkat.vcf--APIP--ENST00000532428--11:34883365::C:T--c.460G>A--mutant-sequence	APIP	ENST00000532428	R	RHGVYVWRETWEK	LVRRHGVYVWRETWEKAKTMC	TRUE
vep_jurkat.vcf--LRRC4C--ENST00000278198--11:40114728::A:G--c.1565T>C--mutant-sequence	LRRC4C	ENST00000278198	A	STEKTFTIPVTDINSGIPGIDEAMKTTK	INSGIPGIDEAMKTTKIIIGC	TRUE
vep_jurkat.vcf--LRRC4C--ENST00000527150--11:40114728::A:G--c.1565T>C--mutant-sequence	LRRC4C	ENST00000527150	A	STEKTFTIPVTDINSGIPGIDEAMKTTK	INSGIPGIDEAMKTTKIIIGC	TRUE
vep_jurkat.vcf--LRRC4C--ENST00000528697--11:40114728::A:G--c.1565T>C--mutant-sequence	LRRC4C	ENST00000528697	A	STEKTFTIPVTDINSGIPGIDEAMKTTK	INSGIPGIDEAMKTTKIIIGC	TRUE
vep_jurkat.vcf--LRRC4C--ENST00000530763--11:40114728::A:G--c.1565T>C--mutant-sequence	LRRC4C	ENST00000530763	A	STEKTFTIPVTDINSGIPGIDEAMKTTK	INSGIPGIDEAMKTTKIIIGC	TRUE
vep_jurkat.vcf--LRRC4C--ENST00000619527--11:40114728::A:G--c.1565T>C--mutant-sequence	LRRC4C	ENST00000619527				FALSE	Transcript ENST00000619527 not found
vep_jurkat.vcf--CREB3L1--ENST00000621158--11:46320389::C:T--c.1384C>T--mutant-sequence	CREB3L1	ENST00000621158				FALSE	Transcript ENST00000621158 not found
vep_jurkat.vcf--DGKZ--ENST00000318201--11:46372658::C:T--c.983C>T--mutant-sequence	DGKZ	ENST00000318201	V	VHNLRILVCGGDGTVGWILSTLDQLRLKPPPPVAILPLGTGNDLAR	YRKVHNLRILVCGGDGTVGWI	TRUE
vep_jurkat.vcf--DGKZ--ENST00000343674--11:46372658::C:T--c.1100C>T--mutant-sequence	DGKZ	ENST00000343674	V	VHNLRILVCGGDGTVGWILSTLDQLRLKPPPPVAILPLGTGNDLAR	YRKVHNLRILVCGGDGTVGWI	TRUE
vep_jurkat.vcf--DGKZ--ENST00000421244--11:46372658::C:T--c.1052C>T--mutant-sequence	DGKZ	ENST00000421244	V	VHNLRILVCGGDGTVGWILSTLDQLRLKPPPPVAILPLGTGNDLAR	YRKVHNLRILVCGGDGTVGWI	TRUE
vep_jurkat.vcf--DGKZ--ENST00000454345--11:46372658::C:T--c.1616C>T--mutant-sequence	DGKZ	ENST00000454345	V	VHNLRILVCGGDGTVGWILSTLDQLRLKPPPPVAILPLGTGNDLAR	YRKVHNLRILVCGGDGTVGWI	TRUE
vep_jurkat.vcf--DGKZ--ENST00000456247--11:46372658::C:T--c.1049C>T--mutant-sequence	DGKZ	ENST00000456247	V	VHNLRILVCGGDGTVGWILSTLDQLRLKPPPPVAILPLGTGNDLAR	YRKVHNLRILVCGGDGTVGWI	TRUE
vep_jurkat.vcf--DGKZ--ENST00000527911--11:46372658::C:T--c.1052C>T--mutant-sequence	DGKZ	ENST00000527911	V	VHNLRILVCGGDGTVGWILSTLDQLRLKPPPPVAILPLGTGNDLAR	YRKVHNLRILVCGGDGTVGWI	TRUE
vep_jurkat.vcf--DGKZ--ENST00000528615--11:46372658::C:T--c.386C>T--mutant-sequence	DGKZ	ENST00000528615	V	VHNLRILVCGGDGTVGWILSTLDQLRLKPPPPVAILPLGTGNDLAR	YRKVHNLRILVCGGDGTVGWI	TRUE
vep_jurkat.vcf--DGKZ--ENST00000532868--11:46372658::C:T--c.1064C>T--mutant-sequence	DGKZ	ENST00000532868	V	VHNLRILVCGGDGTVGWILSTLDQLRLKPPPPVAILPLGTGNDLAR	YRKVHNLRILVCGGDGTVGWI	TRUE
vep_jurkat.vcf--MDK--ENST00000359803--11:46382401::G:A--c.184G>A--mutant-sequence	MDK	ENST00000359803	R	DCGVGFREGTCRAQTQR	CGVGFREGTCRAQTQRIRCRV	TRUE
vep_jurkat.vcf--MDK--ENST00000395565--11:46382401::G:A--c.184G>A--mutant-sequence	MDK	ENST00000395565	R	DCGVGFREGTCRAQTQR	CGVGFREGTCRAQTQRIRCRV	TRUE
vep_jurkat.vcf--MDK--ENST00000395566--11:46382401::G:A--c.184G>A--mutant-sequence	MDK	ENST00000395566	R	DCGVGFREGTCRAQTQR	CGVGFREGTCRAQTQRIRCRV	TRUE
vep_jurkat.vcf--MDK--ENST00000405308--11:46382401::G:A--c.184G>A--mutant-sequence	MDK	ENST00000405308	R	DCGVGFREGTCRAQTQR	CGVGFREGTCRAQTQRIRCRV	TRUE
vep_jurkat.vcf--MDK--ENST00000407067--11:46382401::G:A--c.184G>A--mutant-sequence	MDK	ENST00000407067	R	DCGVGFREGTCRAQTQR	CGVGFREGTCRAQTQRIRCRV	TRUE
vep_jurkat.vcf--MDK--ENST00000489525--11:46382401::G:A--c.184G>A--mutant-sequence	MDK	ENST00000489525	R	DCGVGFREGTCRAQTQR	CGVGFREGTCRAQTQRIRCRV	TRUE
vep_jurkat.vcf--MDK--ENST00000533952--11:46382401::G:A--c.184G>A--mutant-sequence	MDK	ENST00000533952	R	DCGVGFREGTCRAQTQR	CGVGFREGTCRAQTQRIRCRV	TRUE
vep_jurkat.vcf--CHRM4--ENST00000433765--11:46385306::C:T--c.1252G>A--mutant-sequence	CHRM4	ENST00000433765	I	VTRTIFAILLAFILTWTPYNIMVLVNTFCQSCIPDTVWSIGYWLCYVNSTINPACYALCNATFKK	AFILTWTPYNIMVLVNTFCQS	TRUE
vep_jurkat.vcf--CHRM4--ENST00000682254--11:46385306::C:T--c.1252G>A--mutant-sequence	CHRM4	ENST00000682254				FALSE	Transcript ENST00000682254 not found
vep_jurkat.vcf--CHRM4--ENST00000433765--11:46385449::G:A--c.1109C>T--mutant-sequence	CHRM4	ENST00000433765	V	IQIVTKQTGNECVTAIEIVPATPAGMRPVANVARK	VPATPAGMRPVANVARKFASI	TRUE
vep_jurkat.vcf--CHRM4--ENST00000682254--11:46385449::G:A--c.1109C>T--mutant-sequence	CHRM4	ENST00000682254				FALSE	Transcript ENST00000682254 not found
vep_jurkat.vcf--F2--ENST00000311907--11:46723275::C:T--c.412C>T--mutant-sequence	F2	ENST00000311907	Y	SRYPYKPEINSTTHPGADLQENFCRNPDSSTTGPWCYTTDPTVR	ECQLWRSRYPYKPEINSTTHP	TRUE
vep_jurkat.vcf--F2--ENST00000442468--11:46723275::C:T--c.382C>T--mutant-sequence	F2	ENST00000442468	Y	SRYPYKPEINSTTHPGADLQENFCRNPDSSTTGPWCYTTDPTVR	ECQLWRSRYPYKPEINSTTHP	TRUE
vep_jurkat.vcf--F2--ENST00000530231--11:46723275::C:T--c.412C>T--mutant-sequence	F2	ENST00000530231	Y	SRYPYKPEINSTTHPGADLQENFCRNPDSSTTGPWCYTTDPTVR	ECQLWRSRYPYKPEINSTTHP	TRUE
vep_jurkat.vcf--F2--ENST00000311907--11:46726156::G:A--c.857G>A--mutant-sequence	F2	ENST00000311907	Y	HQDFNSAVQLVENFCRNPDGDEEGVWCYVAGKPGDFGYYDLNYCEEAVEEETGDGLDEDSDRAIEGR	VAGKPGDFGYYDLNYCEEAVE	TRUE
vep_jurkat.vcf--F2--ENST00000442468--11:46726156::G:A--c.827G>A--mutant-sequence	F2	ENST00000442468	Y	HQDFNSAVQLVENFCRNPDGDEEGVWCYVAGKPGDFGYYDLNYCEEAVEEETGDGLDEDSDRAIEGR	VAGKPGDFGYYDLNYCEEAVE	TRUE
vep_jurkat.vcf--F2--ENST00000530231--11:46726156::G:A--c.857G>A--mutant-sequence	F2	ENST00000530231	Y	HQDFNSAVQLVENFCRNPDGDEEGVWCYVAGKPGDFGYYDLNYCEEAVEEETGDGLDEDSDRAIEGR	VAGKPGDFGYYDLNYCEEAVE	TRUE
vep_jurkat.vcf--CKAP5--ENST00000312055--11:46744569::G:A--c.5533C>T--mutant-sequence	CKAP5	ENST00000312055	S	GRISTSTGISSQMEVTCVPTPTSTVSSIGNTNGEEVGPSVYLERLK	GRISTSTGISSQMEVTCVPTP	TRUE
vep_jurkat.vcf--CKAP5--ENST00000354558--11:46744569::G:A--c.5533C>T--mutant-sequence	CKAP5	ENST00000354558	S	GRISTSTGISSQMEVTCVPTPTSTVSSIGNTNGEEVGPSVYLERLK	GRISTSTGISSQMEVTCVPTP	TRUE
vep_jurkat.vcf--CKAP5--ENST00000525896--11:46744569::G:A--c.430C>T--mutant-sequence	CKAP5	ENST00000525896	S	GRISTSTGISSQMEVTCVPTPTSTVSSIGNTNGEEVGPSVYLERLK	GRISTSTGISSQMEVTCVPTP	TRUE
vep_jurkat.vcf--CKAP5--ENST00000529230--11:46744569::G:A--c.5713C>T--mutant-sequence	CKAP5	ENST00000529230	S	GRISTSTGISSQMEVTCVPTPTSTVSSIGNTNGEEVGPSVYLERLK	GRISTSTGISSQMEVTCVPTP	TRUE
vep_jurkat.vcf--CKAP5--ENST00000312055--11:46778575::G:A--c.2458C>T--mutant-sequence	CKAP5	ENST00000312055	S	MFFEDEKPALLSQIDAEFEKMQGQSPPASTRGISK	EKMQGQSPPASTRGISKHSTS	TRUE
vep_jurkat.vcf--CKAP5--ENST00000354558--11:46778575::G:A--c.2458C>T--mutant-sequence	CKAP5	ENST00000354558	S	MFFEDEKPALLSQIDAEFEKMQGQSPPASTRGISK	EKMQGQSPPASTRGISKHSTS	TRUE
vep_jurkat.vcf--CKAP5--ENST00000529230--11:46778575::G:A--c.2458C>T--mutant-sequence	CKAP5	ENST00000529230	S	MFFEDEKPALLSQIDAEFEKMQGQSPPASTRGISK	EKMQGQSPPASTRGISKHSTS	TRUE
vep_jurkat.vcf--LRP4--ENST00000378623--11:46868612::G:A--c.4939C>T--mutant-sequence	LRP4	ENST00000378623	S	ASDFVCACPDEPDSRSCSLVPGLVPPAPRATGMSEK	CACPDEPDSRSCSLVPGLVPP	TRUE
vep_jurkat.vcf--ARFGAP2--ENST00000426335--11:47167930::C:T--c.1100G>A--mutant-sequence	ARFGAP2	ENST00000426335				FALSE	CDS supplied is incorrect: G vs T.
vep_jurkat.vcf--ARFGAP2--ENST00000524782--11:47167930::C:T--c.1184G>A--mutant-sequence	ARFGAP2	ENST00000524782	N	VEEKEPEVTISNIRPISERATNR	EEKEPEVTISNIRPISERATN	TRUE
vep_jurkat.vcf--ARFGAP2--ENST00000525314--11:47167930::C:T--c.1226G>A--mutant-sequence	ARFGAP2	ENST00000525314				FALSE	Mutation position 1226 not found in coding sequence.
vep_jurkat.vcf--ARFGAP2--ENST00000526342--11:47167930::C:T--c.305G>A--mutant-sequence	ARFGAP2	ENST00000526342	N	VEEKEPEVTISNIRPISERATNR	EEKEPEVTISNIRPISERATN	TRUE
[truncated: 12,104 more rows]

## Sheet: S1_c
key	hgnc_symbol	ensembl_transcript_id	peptide	peptide.tryptic.ends	peptide.normal.ends	pass	peptides_msg
vep_jurkat.vcf--NOC2L--ENST00000327044--1:956957::C:CA--c.422_423insT--mutant-sequence	NOC2L	ENST00000327044	NGEEEFCSCDRRHG*	VPRGLNGEEEFCSCDRRHG*	EDGDRVPRGLNGEEEFCSCDRRHG*	TRUE
vep_jurkat.vcf--AGRN--ENST00000379370--1:1048280::CG:C--c.4026del--mutant-sequence	AGRN	ENST00000379370	GPARTGHWAGASPAAARQAGEAPSVRRCLAPLCRPSRAAPSWPSPLSAPTTRCAWHWNSGRWSLRGCCCTMATPGARTSWHWRC*	VPGRRPPAPQQPPKPCDSQPCFHGGPARTGHWAGASPAAARQAGEAPSVRRCLAPLCRPSRAAPSWPSPLSAPTTRCAWHWNSGRWSLRGCCCTMATPGARTSWHWRC*	PCDSQPCFHGGPARTGHWAGASPAAARQAGEAPSVRRCLAPLCRPSRAAPSWPSPLSAPTTRCAWHWNSGRWSLRGCCCTMATPGARTSWHWRC*	TRUE
vep_jurkat.vcf--AGRN--ENST00000620552--1:1048280::CG:C--c.3612del--mutant-sequence	AGRN	ENST00000620552				FALSE	Transcript ENST00000620552 not found
vep_jurkat.vcf--AGRN--ENST00000651234--1:1048280::CG:C--c.3711del--mutant-sequence	AGRN	ENST00000651234				FALSE	Transcript ENST00000651234 not found
vep_jurkat.vcf--AGRN--ENST00000652369--1:1048280::CG:C--c.3711del--mutant-sequence	AGRN	ENST00000652369				FALSE	Transcript ENST00000652369 not found
vep_jurkat.vcf--TAS1R3--ENST00000339381--1:1333710::CG:C--c.1812del--mutant-sequence	TAS1R3	ENST00000339381	GPWPALAWCAWAWSASASSCSLASPALPDAWPSSPCPTSRSRAA*	FLAWGEPAVLLLLLLLSLALGLVLAALGLFVHHRDSPLVQASGGPWPALAWCAWAWSASASSCSLASPALPDAWPSSPCPTSRSRAA*	RDSPLVQASGGPWPALAWCAWAWSASASSCSLASPALPDAWPSSPCPTSRSRAA*	TRUE
vep_jurkat.vcf--AURKAIP1--ENST00000321751--1:1373824::TG:T--c.576del--mutant-sequence	AURKAIP1	ENST00000321751	PRSTCGANESGAALPARCCCDP*	AGLKEAPEGWQTPRSTCGANESGAALPARCCCDP*	LKEAPEGWQTPRSTCGANESGAALPARCCCDP*	TRUE	ORF reaches 3utr.
vep_jurkat.vcf--AURKAIP1--ENST00000338338--1:1373824::TG:T--c.576del--mutant-sequence	AURKAIP1	ENST00000338338	PRSTCGANESGAALPARCCCDP*	AGLKEAPEGWQTPRSTCGANESGAALPARCCCDP*	LKEAPEGWQTPRSTCGANESGAALPARCCCDP*	TRUE	ORF reaches 3utr.
vep_jurkat.vcf--AURKAIP1--ENST00000338370--1:1373824::TG:T--c.576del--mutant-sequence	AURKAIP1	ENST00000338370	PRSTCGANESGAALPARCCCDP*	AGLKEAPEGWQTPRSTCGANESGAALPARCCCDP*	LKEAPEGWQTPRSTCGANESGAALPARCCCDP*	TRUE	ORF reaches 3utr.
vep_jurkat.vcf--AURKAIP1--ENST00000378853--1:1373824::TG:T--c.576del--mutant-sequence	AURKAIP1	ENST00000378853	PRSTCGANESGAALPARCCCDP*	AGLKEAPEGWQTPRSTCGANESGAALPARCCCDP*	LKEAPEGWQTPRSTCGANESGAALPARCCCDP*	TRUE	ORF reaches 3utr.
vep_jurkat.vcf--MEGF6--ENST00000356575--1:3493839::GC:G--c.4318del--mutant-sequence	MEGF6	ENST00000356575	HPVTLSPVSAFAHQGAQEPPVTWIAEGASLGPAAPCTVTAGVGLTATLSVGSVTVWMATWGPRAGKVGPSGSPRTRP*	GCEPGSFGEGCHQRCDCDGGHPVTLSPVSAFAHQGAQEPPVTWIAEGASLGPAAPCTVTAGVGLTATLSVGSVTVWMATWGPRAGKVGPSGSPRTRP*	CHQRCDCDGGHPVTLSPVSAFAHQGAQEPPVTWIAEGASLGPAAPCTVTAGVGLTATLSVGSVTVWMATWGPRAGKVGPSGSPRTRP*	TRUE
vep_jurkat.vcf--MEGF6--ENST00000697102--1:3493839::GC:G--c.4003del--mutant-sequence	MEGF6	ENST00000697102				FALSE	Transcript ENST00000697102 not found
vep_jurkat.vcf--VPS13D--ENST00000613099--1:12275896::AC:A--c.2314del--mutant-sequence	VPS13D	ENST00000613099				FALSE	Transcript ENST00000613099 not found
vep_jurkat.vcf--VPS13D--ENST00000620676--1:12275896::AC:A--c.2314del--mutant-sequence	VPS13D	ENST00000620676				FALSE	Transcript ENST00000620676 not found
vep_jurkat.vcf--EPHA2--ENST00000358432--1:16138177::AG:A--c.987del--mutant-sequence	EPHA2	ENST00000358432	PPPHTTSQPWAWVPRWSCAGRPLRTAGAARTLSTASPANSAGPSLGNAGRVRPVCATRSLLTD*	FEASESPCLECPEHTLPSPEGATSCECEEGFFRAPQDPASMPCTRPPPPHTTSQPWAWVPRWSCAGRPLRTAGAARTLSTASPANSAGPSLGNAGRVRPVCATRSLLTD*	DPASMPCTRPPPPHTTSQPWAWVPRWSCAGRPLRTAGAARTLSTASPANSAGPSLGNAGRVRPVCATRSLLTD*	TRUE
vep_jurkat.vcf--ATP13A2--ENST00000326735--1:16996003::GC:G--c.1514del--mutant-sequence	ATP13A2	ENST00000326735	ASCSWCVSTRRAPSLRTA*	QGIFCIHPLRINLGASCSWCVSTRRAPSLRTA*	CIHPLRINLGASCSWCVSTRRAPSLRTA*	TRUE
vep_jurkat.vcf--ATP13A2--ENST00000341676--1:16996003::GC:G--c.1499del--mutant-sequence	ATP13A2	ENST00000341676	ASCSWCVSTRRAPSLRTA*	QGIFCIHPLRINLGASCSWCVSTRRAPSLRTA*	CIHPLRINLGASCSWCVSTRRAPSLRTA*	TRUE
vep_jurkat.vcf--ATP13A2--ENST00000452699--1:16996003::GC:G--c.1499del--mutant-sequence	ATP13A2	ENST00000452699	ASCSWCVSTRRAPSLRTA*	QGIFCIHPLRINLGASCSWCVSTRRAPSLRTA*	CIHPLRINLGASCSWCVSTRRAPSLRTA*	TRUE
vep_jurkat.vcf--ATP13A2--ENST00000503552--1:16996003::GC:G--c.191del--mutant-sequence	ATP13A2	ENST00000503552	ASCSWCVSTRSWRKSRLQTQHLGPRSWQ*	QGIFCIHPLRINLGASCSWCVSTRSWRKSRLQTQHLGPRSWQ*	CIHPLRINLGASCSWCVSTRSWRKSRLQTQHLGPRSWQ*	TRUE
vep_jurkat.vcf--EIF4G3--ENST00000264211--1:20973003::GT:G--c.421del--mutant-sequence	EIF4G3	ENST00000264211	L*	KL*	QPPPAKREKKL*	TRUE
vep_jurkat.vcf--EIF4G3--ENST00000356916--1:20973003::GT:G--c.454del--mutant-sequence	EIF4G3	ENST00000356916	L*	KL*	QPPPAKREKKL*	TRUE
vep_jurkat.vcf--EIF4G3--ENST00000374935--1:20973003::GT:G--c.421del--mutant-sequence	EIF4G3	ENST00000374935	L*	KL*	QPPPAKREKKL*	TRUE
vep_jurkat.vcf--EIF4G3--ENST00000400422--1:20973003::GT:G--c.421del--mutant-sequence	EIF4G3	ENST00000400422	L*	KL*	QPPPAKREKKL*	TRUE
vep_jurkat.vcf--EIF4G3--ENST00000411888--1:20973003::GT:G--c.535del--mutant-sequence	EIF4G3	ENST00000411888	L*	KL*	QPPPAKREKKL*	TRUE
vep_jurkat.vcf--EIF4G3--ENST00000438975--1:20973003::GT:G--c.421del--mutant-sequence	EIF4G3	ENST00000438975	L*	KL*	QPPPAKREKKL*	TRUE
vep_jurkat.vcf--EIF4G3--ENST00000602326--1:20973003::GT:G--c.589del--mutant-sequence	EIF4G3	ENST00000602326	TALWFMGLWRALILLPAPLSLQLATRSKRRSQNQIQC*	DITEEIMSGGGSRNPTPPIGRPTSTPTPPQLPSQVPETALWFMGLWRALILLPAPLSLQLATRSKRRSQNQIQC*	PPQLPSQVPETALWFMGLWRALILLPAPLSLQLATRSKRRSQNQIQC*	TRUE
vep_jurkat.vcf--EIF4G3--ENST00000634879--1:20973003::GT:G--c.991del--mutant-sequence	EIF4G3	ENST00000634879				FALSE	Transcript ENST00000634879 not found
vep_jurkat.vcf--EIF4G3--ENST00000682284--1:20973003::GT:G--c.454del--mutant-sequence	EIF4G3	ENST00000682284				FALSE	Transcript ENST00000682284 not found
vep_jurkat.vcf--EIF4G3--ENST00000684485--1:20973003::GT:G--c.475del--mutant-sequence	EIF4G3	ENST00000684485				FALSE	Transcript ENST00000684485 not found
vep_jurkat.vcf--EIF4G3--ENST00000685872--1:20973003::GT:G--c.910del--mutant-sequence	EIF4G3	ENST00000685872				FALSE	Transcript ENST00000685872 not found
vep_jurkat.vcf--EIF4G3--ENST00000686579--1:20973003::GT:G--c.442del--mutant-sequence	EIF4G3	ENST00000686579				FALSE	Transcript ENST00000686579 not found
vep_jurkat.vcf--EIF4G3--ENST00000688741--1:20973003::GT:G--c.568del--mutant-sequence	EIF4G3	ENST00000688741				FALSE	Transcript ENST00000688741 not found
vep_jurkat.vcf--EIF4G3--ENST00000693470--1:20973003::GT:G--c.1354del--mutant-sequence	EIF4G3	ENST00000693470				FALSE	Transcript ENST00000693470 not found
vep_jurkat.vcf--CNKSR1--ENST00000361530--1:26188286::GC:G--c.1514del--mutant-sequence	CNKSR1	ENST00000361530	HPERKTATVRPKQRTRTMRLGPTQPRPALLKLGVPSMETHHLQPPPHSAAHGPPLAL*	YQSPGRAPHPERKTATVRPKQRTRTMRLGPTQPRPALLKLGVPSMETHHLQPPPHSAAHGPPLAL*	SKYQSPGRAPHPERKTATVRPKQRTRTMRLGPTQPRPALLKLGVPSMETHHLQPPPHSAAHGPPLAL*	TRUE
vep_jurkat.vcf--CNKSR1--ENST00000374253--1:26188286::GC:G--c.1535del--mutant-sequence	CNKSR1	ENST00000374253	HPERKTATVRPKQRTRTMRLGPTQPRPALLKLGVPSMETHHLQPPPHSAAHGPPLAL*	YQSPGRAPHPERKTATVRPKQRTRTMRLGPTQPRPALLKLGVPSMETHHLQPPPHSAAHGPPLAL*	SKYQSPGRAPHPERKTATVRPKQRTRTMRLGPTQPRPALLKLGVPSMETHHLQPPPHSAAHGPPLAL*	TRUE
vep_jurkat.vcf--CNKSR1--ENST00000531191--1:26188286::GC:G--c.740del--mutant-sequence	CNKSR1	ENST00000531191	HPERKTATVRPKQRTRTMRLGPTQPRPALLKLGVPSMETHHLQPPPHSAAHGPPLAL*	YQSPGRAPHPERKTATVRPKQRTRTMRLGPTQPRPALLKLGVPSMETHHLQPPPHSAAHGPPLAL*	SKYQSPGRAPHPERKTATVRPKQRTRTMRLGPTQPRPALLKLGVPSMETHHLQPPPHSAAHGPPLAL*	TRUE
vep_jurkat.vcf--CRYBG2--ENST00000308182--1:26345479::CT:C--c.1178del--mutant-sequence	CRYBG2	ENST00000308182	RTFQSLPFSCMDSSASRGRRSSSAGRCGACKPRASTTMCCLCGSRGAFGCYVNTVTSGAASGWWEAARSPTG*	VHGGSWILFDETNFEGDQHILSEGEFPTLTAMGCLASTVLGSLQKVSRTFQSLPFSCMDSSASRGRRSSSAGRCGACKPRASTTMCCLCGSRGAFGCYVNTVTSGAASGWWEAARSPTG*	TVLGSLQKVSRTFQSLPFSCMDSSASRGRRSSSAGRCGACKPRASTTMCCLCGSRGAFGCYVNTVTSGAASGWWEAARSPTG*	TRUE
vep_jurkat.vcf--CRYBG2--ENST00000475866--1:26345479::CT:C--c.2150del--mutant-sequence	CRYBG2	ENST00000475866				FALSE	Mutation position 2150 not found in coding sequence.
vep_jurkat.vcf--WDTC1--ENST00000319394--1:27294616::TG:T--c.868del--mutant-sequence	WDTC1	ENST00000319394	NRSICLT*	LRVLVATYVTFSPNGTELLVNMGGNRSICLT*	GTELLVNMGGNRSICLT*	TRUE
vep_jurkat.vcf--WDTC1--ENST00000361771--1:27294616::TG:T--c.868del--mutant-sequence	WDTC1	ENST00000361771	NRSICLT*	LRVLVATYVTFSPNGTELLVNMGGNRSICLT*	GTELLVNMGGNRSICLT*	TRUE
vep_jurkat.vcf--WDTC1--ENST00000447062--1:27294616::TG:T--c.868del--mutant-sequence	WDTC1	ENST00000447062	NRSICLT*	LRVLVATYVTFSPNGTELLVNMGGNRSICLT*	GTELLVNMGGNRSICLT*	TRUE
vep_jurkat.vcf--AHDC1--ENST00000247087--1:27548572::AC:A--c.3543del--mutant-sequence	AHDC1	ENST00000247087	GFGVPTARPQVVRASRACPAWRN*	VKQQTAVSETFSESSSDSTQFNQPVGGGGFGVPTARPQVVRASRACPAWRN*	TQFNQPVGGGGFGVPTARPQVVRASRACPAWRN*	TRUE
vep_jurkat.vcf--AHDC1--ENST00000374011--1:27548572::AC:A--c.3543del--mutant-sequence	AHDC1	ENST00000374011	GFGVPTARPQVVRASRACPAWRN*	VKQQTAVSETFSESSSDSTQFNQPVGGGGFGVPTARPQVVRASRACPAWRN*	TQFNQPVGGGGFGVPTARPQVVRASRACPAWRN*	TRUE
vep_jurkat.vcf--AHDC1--ENST00000642245--1:27548572::AC:A--c.3543del--mutant-sequence	AHDC1	ENST00000642245				FALSE	Transcript ENST00000642245 not found
vep_jurkat.vcf--AHDC1--ENST00000642416--1:27548572::AC:A--c.3543del--mutant-sequence	AHDC1	ENST00000642416				FALSE	Transcript ENST00000642416 not found
vep_jurkat.vcf--AHDC1--ENST00000644989--1:27548572::AC:A--c.3543del--mutant-sequence	AHDC1	ENST00000644989				FALSE	Transcript ENST00000644989 not found
vep_jurkat.vcf--AHDC1--ENST00000673934--1:27548572::AC:A--c.3543del--mutant-sequence	AHDC1	ENST00000673934				FALSE	Transcript ENST00000673934 not found
vep_jurkat.vcf--AHDC1--ENST00000247087--1:27550993::C:CG--c.1122dup--mutant-sequence	AHDC1	ENST00000247087	RA*	LEPQQPLGHCPLAEPLRLDLCSPHGPPRA*	LDLCSPHGPPRA*	TRUE
vep_jurkat.vcf--AHDC1--ENST00000374011--1:27550993::C:CG--c.1122dup--mutant-sequence	AHDC1	ENST00000374011	RA*	LEPQQPLGHCPLAEPLRLDLCSPHGPPRA*	LDLCSPHGPPRA*	TRUE
vep_jurkat.vcf--AHDC1--ENST00000642245--1:27550993::C:CG--c.1122dup--mutant-sequence	AHDC1	ENST00000642245				FALSE	Transcript ENST00000642245 not found
vep_jurkat.vcf--AHDC1--ENST00000642416--1:27550993::C:CG--c.1122dup--mutant-sequence	AHDC1	ENST00000642416				FALSE	Transcript ENST00000642416 not found
vep_jurkat.vcf--AHDC1--ENST00000644989--1:27550993::C:CG--c.1122dup--mutant-sequence	AHDC1	ENST00000644989				FALSE	Transcript ENST00000644989 not found
vep_jurkat.vcf--AHDC1--ENST00000673934--1:27550993::C:CG--c.1122dup--mutant-sequence	AHDC1	ENST00000673934				FALSE	Transcript ENST00000673934 not found
vep_jurkat.vcf--THEMIS2--ENST00000328928--1:27876630::CG:C--c.142del--mutant-sequence	THEMIS2	ENST00000328928	T*	VLRVCSGVYFEGSIYEISGNECCLSTGT*	SGNECCLSTGT*	TRUE
vep_jurkat.vcf--THEMIS2--ENST00000373921--1:27876630::CG:C--c.142del--mutant-sequence	THEMIS2	ENST00000373921	T*	VLRVCSGVYFEGSIYEISGNECCLSTGT*	SGNECCLSTGT*	TRUE
vep_jurkat.vcf--THEMIS2--ENST00000373925--1:27876630::CG:C--c.142del--mutant-sequence	THEMIS2	ENST00000373925	T*	VLRVCSGVYFEGSIYEISGNECCLSTGT*	SGNECCLSTGT*	TRUE
vep_jurkat.vcf--THEMIS2--ENST00000373927--1:27876630::CG:C--c.142del--mutant-sequence	THEMIS2	ENST00000373927	T*	VLRVCSGVYFEGSIYEISGNECCLSTGT*	SGNECCLSTGT*	TRUE
vep_jurkat.vcf--THEMIS2--ENST00000442118--1:27876630::CG:C--c.142del--mutant-sequence	THEMIS2	ENST00000442118	T*	VLRVCSGVYFEGSIYEISGNECCLSTGT*	SGNECCLSTGT*	TRUE
vep_jurkat.vcf--PTPRU--ENST00000345512--1:29259466::T:TC--c.580dup--mutant-sequence	PTPRU	ENST00000345512	PPGRRGGQRGPERVVPVHGRGQSGRGRTLPLATAERGAGAGGGRAAHQPPALPGHFPAGCREPRRAGPVPLCVPGPARRGRL*	GYMGLDDILLLSYPCAKAPHFSPPGRRGGQRGPERVVPVHGRGQSGRGRTLPLATAERGAGAGGGRAAHQPPALPGHFPAGCREPRRAGPVPLCVPGPARRGRL*	YPCAKAPHFSPPGRRGGQRGPERVVPVHGRGQSGRGRTLPLATAERGAGAGGGRAAHQPPALPGHFPAGCREPRRAGPVPLCVPGPARRGRL*	TRUE
vep_jurkat.vcf--PTPRU--ENST00000373779--1:29259466::T:TC--c.580dup--mutant-sequence	PTPRU	ENST00000373779	PPGRRGGQRGPERVVPVHGRGQSGRGRTLPLATAERGAGAGGGRAAHQPPALPGHFPAGCREPRRAGPVPLCVPGPARRGRL*	GYMGLDDILLLSYPCAKAPHFSPPGRRGGQRGPERVVPVHGRGQSGRGRTLPLATAERGAGAGGGRAAHQPPALPGHFPAGCREPRRAGPVPLCVPGPARRGRL*	YPCAKAPHFSPPGRRGGQRGPERVVPVHGRGQSGRGRTLPLATAERGAGAGGGRAAHQPPALPGHFPAGCREPRRAGPVPLCVPGPARRGRL*	TRUE
vep_jurkat.vcf--PTPRU--ENST00000428026--1:29259466::T:TC--c.580dup--mutant-sequence	PTPRU	ENST00000428026	PPGRRGGQRGPERVVPVHGRGQSGRGRTLPLATAERGAGAGGGRAAHQPPALPGHFPAGCREPRRAGPVPLCVPGPARRGRL*	GYMGLDDILLLSYPCAKAPHFSPPGRRGGQRGPERVVPVHGRGQSGRGRTLPLATAERGAGAGGGRAAHQPPALPGHFPAGCREPRRAGPVPLCVPGPARRGRL*	YPCAKAPHFSPPGRRGGQRGPERVVPVHGRGQSGRGRTLPLATAERGAGAGGGRAAHQPPALPGHFPAGCREPRRAGPVPLCVPGPARRGRL*	TRUE
vep_jurkat.vcf--PTPRU--ENST00000460170--1:29259466::T:TC--c.580dup--mutant-sequence	PTPRU	ENST00000460170	PPGRRGGQRGPERVVPVHGRGQSGRGRTLPLATAERGAGAGGGRAAHQPPALPGHFPAGCREPRRAGPVPLCVPGPARRGRL*	GYMGLDDILLLSYPCAKAPHFSPPGRRGGQRGPERVVPVHGRGQSGRGRTLPLATAERGAGAGGGRAAHQPPALPGHFPAGCREPRRAGPVPLCVPGPARRGRL*	YPCAKAPHFSPPGRRGGQRGPERVVPVHGRGQSGRGRTLPLATAERGAGAGGGRAAHQPPALPGHFPAGCREPRRAGPVPLCVPGPARRGRL*	TRUE
vep_jurkat.vcf--IQCC--ENST00000291358--1:32207841::TG:T--c.1167del--mutant-sequence	IQCC	ENST00000291358	GQSIVSSISGGLNHPKARPPLIEAPEMEPPMSLVMKDRKSRGLYHGDQSHLRFCLLQRQAVQERNSGGAGHGKQNHLARP*	TVRTQELGLSEDHIIWDGTLGGQSIVSSISGGLNHPKARPPLIEAPEMEPPMSLVMKDRKSRGLYHGDQSHLRFCLLQRQAVQERNSGGAGHGKQNHLARP*	DHIIWDGTLGGQSIVSSISGGLNHPKARPPLIEAPEMEPPMSLVMKDRKSRGLYHGDQSHLRFCLLQRQAVQERNSGGAGHGKQNHLARP*	TRUE	ORF reaches 3utr.
vep_jurkat.vcf--IQCC--ENST00000537469--1:32207841::TG:T--c.1407del--mutant-sequence	IQCC	ENST00000537469	GQSIVSSISGGLNHPKARPPLIEAPEMEPPMSLVMKDRKSRGLYHGDQSHLRFCLLQRQAVQERNSGGAGHGKQNHLARP*	TVRTQELGLSEDHIIWDGTLGGQSIVSSISGGLNHPKARPPLIEAPEMEPPMSLVMKDRKSRGLYHGDQSHLRFCLLQRQAVQERNSGGAGHGKQNHLARP*	DHIIWDGTLGGQSIVSSISGGLNHPKARPPLIEAPEMEPPMSLVMKDRKSRGLYHGDQSHLRFCLLQRQAVQERNSGGAGHGKQNHLARP*	TRUE	ORF reaches 3utr.
vep_jurkat.vcf--LCK--ENST00000333070--1:32276457::TG:T--c.757del--mutant-sequence	LCK	ENST00000333070	LDSSGRCGWGTTTGTRRWR*	LVERLGLDSSGRCGWGTTTGTRRWR*	ETLKLVERLGLDSSGRCGWGTTTGTRRWR*	TRUE
vep_jurkat.vcf--LCK--ENST00000336890--1:32276457::TG:T--c.757del--mutant-sequence	LCK	ENST00000336890	LDSSGRCGWGTTTGTRRWR*	LVERLGLDSSGRCGWGTTTGTRRWR*	ETLKLVERLGLDSSGRCGWGTTTGTRRWR*	TRUE
vep_jurkat.vcf--LCK--ENST00000482949--1:32276457::TG:T--c.931del--mutant-sequence	LCK	ENST00000482949				FALSE	Mutation position 931 not found in coding sequence.
vep_jurkat.vcf--NCDN--ENST00000356090--1:35560569::CG:C--c.424del--mutant-sequence	NCDN	ENST00000356090	TRTMLPAAP*	IPILSTFLTARGTRTMLPAAP*	ILSTFLTARGTRTMLPAAP*	TRUE
vep_jurkat.vcf--NCDN--ENST00000373243--1:35560569::CG:C--c.424del--mutant-sequence	NCDN	ENST00000373243	TRTMLPAAP*	IPILSTFLTARGTRTMLPAAP*	ILSTFLTARGTRTMLPAAP*	TRUE
vep_jurkat.vcf--NCDN--ENST00000373253--1:35560569::CG:C--c.373del--mutant-sequence	NCDN	ENST00000373253	TRTMLPAAP*	IPILSTFLTARGTRTMLPAAP*	ILSTFLTARGTRTMLPAAP*	TRUE
vep_jurkat.vcf--NCDN--ENST00000437806--1:35560569::CG:C--c.373del--mutant-sequence	NCDN	ENST00000437806	TRTMLPAAP*	IPILSTFLTARGTRTMLPAAP*	ILSTFLTARGTRTMLPAAP*	TRUE
vep_jurkat.vcf--MAP7D1--ENST00000316156--1:36170985::AC:A--c.68del--mutant-sequence	MAP7D1	ENST00000316156	QSQDLLQKVTLPPHHHQCQPWSPTLPRTPLLP*	AELGAGAPPAVVARTPQSQDLLQKVTLPPHHHQCQPWSPTLPRTPLLP*	APPAVVARTPQSQDLLQKVTLPPHHHQCQPWSPTLPRTPLLP*	TRUE
vep_jurkat.vcf--MAP7D1--ENST00000373150--1:36170985::AC:A--c.68del--mutant-sequence	MAP7D1	ENST00000373150	QSQDLLQKVTLPPHHHQCQPWSPTLPRTPLLP*	AELGAGAPPAVVARTPQSQDLLQKVTLPPHHHQCQPWSPTLPRTPLLP*	APPAVVARTPQSQDLLQKVTLPPHHHQCQPWSPTLPRTPLLP*	TRUE
vep_jurkat.vcf--MAP7D1--ENST00000373151--1:36170985::AC:A--c.68del--mutant-sequence	MAP7D1	ENST00000373151	QSQDLLQKVTLPPHHHQCQPWSPTLPRTPLLP*	AELGAGAPPAVVARTPQSQDLLQKVTLPPHHHQCQPWSPTLPRTPLLP*	APPAVVARTPQSQDLLQKVTLPPHHHQCQPWSPTLPRTPLLP*	TRUE
vep_jurkat.vcf--MAP7D1--ENST00000474796--1:36170985::AC:A--c.68del--mutant-sequence	MAP7D1	ENST00000474796				FALSE	Transcript ENST00000474796 not found
vep_jurkat.vcf--MAP7D1--ENST00000316156--1:36171162::GC:G--c.245del--mutant-sequence	MAP7D1	ENST00000316156	RRKSPLPLKQRAEDPPHQPWAHGMPDLLEGAASHLQQQCQPPTALPPSKR*	NATSSKQLPLEPESPSGQVGPRPAPRRKSPLPLKQRAEDPPHQPWAHGMPDLLEGAASHLQQQCQPPTALPPSKR*	SGQVGPRPAPRRKSPLPLKQRAEDPPHQPWAHGMPDLLEGAASHLQQQCQPPTALPPSKR*	TRUE
vep_jurkat.vcf--MAP7D1--ENST00000373150--1:36171162::GC:G--c.245del--mutant-sequence	MAP7D1	ENST00000373150	RRKSPLPLKQRAEDPPHQPWAHGMPDLLEGAASHLQQQCQPPTALPPSKR*	NATSSKQLPLEPESPSGQVGPRPAPRRKSPLPLKQRAEDPPHQPWAHGMPDLLEGAASHLQQQCQPPTALPPSKR*	SGQVGPRPAPRRKSPLPLKQRAEDPPHQPWAHGMPDLLEGAASHLQQQCQPPTALPPSKR*	TRUE
vep_jurkat.vcf--MAP7D1--ENST00000373151--1:36171162::GC:G--c.245del--mutant-sequence	MAP7D1	ENST00000373151	RRKSPLPLKQRAEDPPHQPWAHGMPDLLEGAASHLQQQCQPPTALPPSKR*	NATSSKQLPLEPESPSGQVGPRPAPRRKSPLPLKQRAEDPPHQPWAHGMPDLLEGAASHLQQQCQPPTALPPSKR*	SGQVGPRPAPRRKSPLPLKQRAEDPPHQPWAHGMPDLLEGAASHLQQQCQPPTALPPSKR*	TRUE
vep_jurkat.vcf--MAP7D1--ENST00000429533--1:36171162::GC:G--c.128del--mutant-sequence	MAP7D1	ENST00000429533	RRKSPLPLKQRAEDPPHQPWAHGMPDLLEGAASHLQQQCQPPTALPPSKR*	NATSSKQLPLEPESPSGQVGPRPAPRRKSPLPLKQRAEDPPHQPWAHGMPDLLEGAASHLQQQCQPPTALPPSKR*	SGQVGPRPAPRRKSPLPLKQRAEDPPHQPWAHGMPDLLEGAASHLQQQCQPPTALPPSKR*	TRUE
vep_jurkat.vcf--MAP7D1--ENST00000474796--1:36171162::GC:G--c.245del--mutant-sequence	MAP7D1	ENST00000474796				FALSE	Transcript ENST00000474796 not found
vep_jurkat.vcf--MAP7D1--ENST00000530729--1:36171162::GC:G--c.128del--mutant-sequence	MAP7D1	ENST00000530729	RRKSPLPLKQRAEDPPHQPWAHGMPDLLEGAASHLQQQCQPPTALPPSKR*	NATSSKQLPLEPESPSGQVGPRPAPRRKSPLPLKQRAEDPPHQPWAHGMPDLLEGAASHLQQQCQPPTALPPSKR*	SGQVGPRPAPRRKSPLPLKQRAEDPPHQPWAHGMPDLLEGAASHLQQQCQPPTALPPSKR*	TRUE
vep_jurkat.vcf--PTCH2--ENST00000372192--1:44826913::TC:T--c.2683del--mutant-sequence	PTCH2	ENST00000372192	RTFASRQLSPWSLPSSPSCCVASRRLQTLWRPSRGPGQHAQRPARLGCTPTPAAPPSSSGNSIWACGAASCWPSASCWCALSSSVLCCSSTPGRLAS*	EGLIPPELFYMGLTVWVSSDPLGLAASQANFYPPPPEWLHDKYDTTGRTFASRQLSPWSLPSSPSCCVASRRLQTLWRPSRGPGQHAQRPARLGCTPTPAAPPSSSGNSIWACGAASCWPSASCWCALSSSVLCCSSTPGRLAS*	WLHDKYDTTGRTFASRQLSPWSLPSSPSCCVASRRLQTLWRPSRGPGQHAQRPARLGCTPTPAAPPSSSGNSIWACGAASCWPSASCWCALSSSVLCCSSTPGRLAS*	TRUE
vep_jurkat.vcf--PTCH2--ENST00000447098--1:44826913::TC:T--c.2683del--mutant-sequence	PTCH2	ENST00000447098	RTFASRQLSPWSLPSSPSCCVASRRLQTLWRPSRGPGQHAQRPARLGCTPTPAAPPSSSGNSIWACGAASCWPSASCWCALSSSVLCCSSTPGRLAS*	EGLIPPELFYMGLTVWVSSDPLGLAASQANFYPPPPEWLHDKYDTTGRTFASRQLSPWSLPSSPSCCVASRRLQTLWRPSRGPGQHAQRPARLGCTPTPAAPPSSSGNSIWACGAASCWPSASCWCALSSSVLCCSSTPGRLAS*	WLHDKYDTTGRTFASRQLSPWSLPSSPSCCVASRRLQTLWRPSRGPGQHAQRPARLGCTPTPAAPPSSSGNSIWACGAASCWPSASCWCALSSSVLCCSSTPGRLAS*	TRUE
vep_jurkat.vcf--POMGNT1--ENST00000371984--1:46194636::TC:T--c.667del--mutant-sequence	POMGNT1	ENST00000371984	RNILNHLPSLPGGTQSC*	KGGPVFGRNILNHLPSLPGGTQSC*	VGRKGGPVFGRNILNHLPSLPGGTQSC*	TRUE
vep_jurkat.vcf--POMGNT1--ENST00000371992--1:46194636::TC:T--c.667del--mutant-sequence	POMGNT1	ENST00000371992	RNILNHLPSLPGGTQSC*	KGGPVFGRNILNHLPSLPGGTQSC*	VGRKGGPVFGRNILNHLPSLPGGTQSC*	TRUE
vep_jurkat.vcf--POMGNT1--ENST00000396420--1:46194636::TC:T--c.667del--mutant-sequence	POMGNT1	ENST00000396420				FALSE	Mutation position 667 not found in coding sequence.
vep_jurkat.vcf--POMGNT1--ENST00000685230--1:46194636::TC:T--c.549del--mutant-sequence	POMGNT1	ENST00000685230				FALSE	Transcript ENST00000685230 not found
vep_jurkat.vcf--POMGNT1--ENST00000686379--1:46194636::TC:T--c.667del--mutant-sequence	POMGNT1	ENST00000686379				FALSE	Transcript ENST00000686379 not found
vep_jurkat.vcf--POMGNT1--ENST00000686737--1:46194636::TC:T--c.667del--mutant-sequence	POMGNT1	ENST00000686737				FALSE	Transcript ENST00000686737 not found
vep_jurkat.vcf--POMGNT1--ENST00000687149--1:46194636::TC:T--c.667del--mutant-sequence	POMGNT1	ENST00000687149				FALSE	Transcript ENST00000687149 not found
vep_jurkat.vcf--POMGNT1--ENST00000687197--1:46194636::TC:T--c.667del--mutant-sequence	POMGNT1	ENST00000687197				FALSE	Transcript ENST00000687197 not found
vep_jurkat.vcf--POMGNT1--ENST00000687683--1:46194636::TC:T--c.667del--mutant-sequence	POMGNT1	ENST00000687683				FALSE	Transcript ENST00000687683 not found
vep_jurkat.vcf--POMGNT1--ENST00000690678--1:46194636::TC:T--c.667del--mutant-sequence	POMGNT1	ENST00000690678				FALSE	Transcript ENST00000690678 not found
vep_jurkat.vcf--POMGNT1--ENST00000691209--1:46194636::TC:T--c.667del--mutant-sequence	POMGNT1	ENST00000691209				FALSE	Transcript ENST00000691209 not found
vep_jurkat.vcf--POMGNT1--ENST00000691243--1:46194636::TC:T--c.667del--mutant-sequence	POMGNT1	ENST00000691243				FALSE	Transcript ENST00000691243 not found
vep_jurkat.vcf--POMGNT1--ENST00000692369--1:46194636::TC:T--c.667del--mutant-sequence	POMGNT1	ENST00000692369				FALSE	Transcript ENST00000692369 not found
vep_jurkat.vcf--POMGNT1--ENST00000692635--1:46194636::TC:T--c.667del--mutant-sequence	POMGNT1	ENST00000692635				FALSE	Transcript ENST00000692635 not found
vep_jurkat.vcf--POMGNT1--ENST00000693218--1:46194636::TC:T--c.667del--mutant-sequence	POMGNT1	ENST00000693218				FALSE	Transcript ENST00000693218 not found
vep_jurkat.vcf--PATJ--ENST00000307297--1:62084559::ATTGTCCC:A--c.642_648del--mutant-sequence	PATJ	ENST00000307297				FALSE	Mutation position 642 not found in coding sequence.
vep_jurkat.vcf--PATJ--ENST00000371158--1:62084559::ATTGTCCC:A--c.4290_4296del--mutant-sequence	PATJ	ENST00000371158	MDRK*	YPTKVSFSSQEIPLAPASSYHSTDADFTGYGGFQAPLSVDPATCPMDRK*	PLSVDPATCPMDRK*	TRUE
vep_jurkat.vcf--PATJ--ENST00000484937--1:62084559::ATTGTCCC:A--c.2667_2673del--mutant-sequence	PATJ	ENST00000484937	MDRK*	YPTKVSFSSQEIPLAPASSYHSTDADFTGYGGFQAPLSVDPATCPMDRK*	PLSVDPATCPMDRK*	TRUE
vep_jurkat.vcf--PATJ--ENST00000635137--1:62084559::ATTGTCCC:A--c.642_648del--mutant-sequence	PATJ	ENST00000635137				FALSE	Transcript ENST00000635137 not found
vep_jurkat.vcf--PATJ--ENST00000642238--1:62084559::ATTGTCCC:A--c.4290_4296del--mutant-sequence	PATJ	ENST00000642238				FALSE	Transcript ENST00000642238 not found
vep_jurkat.vcf--PATJ--ENST00000646453--1:62084559::ATTGTCCC:A--c.642_648del--mutant-sequence	PATJ	ENST00000646453				FALSE	Transcript ENST00000646453 not found
vep_jurkat.vcf--FUBP1--ENST00000294623--1:77978974::AG:A--c.30del--mutant-sequence	FUBP1	ENST00000294623	PLLAQLVAVVAAVVVEELTTLSKMHCREPGRLQQKLEVMQGHH*	MADYSTVPPPLLAQLVAVVAAVVVEELTTLSKMHCREPGRLQQKLEVMQGHH*	MADYSTVPPPLLAQLVAVVAAVVVEELTTLSKMHCREPGRLQQKLEVMQGHH*	TRUE
vep_jurkat.vcf--FUBP1--ENST00000370767--1:77978974::AG:A--c.30del--mutant-sequence	FUBP1	ENST00000370767	PLLAQLVAVVAAVVVEELTTLSKMHCREPGRLQQKLEVMQGHH*	MADYSTVPPPLLAQLVAVVAAVVVEELTTLSKMHCREPGRLQQKLEVMQGHH*	MADYSTVPPPLLAQLVAVVAAVVVEELTTLSKMHCREPGRLQQKLEVMQGHH*	TRUE
vep_jurkat.vcf--FUBP1--ENST00000370768--1:77978974::AG:A--c.30del--mutant-sequence	FUBP1	ENST00000370768	PLLAQLVAVVAAVVVEELTTLSKMHCREPGRLQQKLEVMQGHH*	MADYSTVPPPLLAQLVAVVAAVVVEELTTLSKMHCREPGRLQQKLEVMQGHH*	MADYSTVPPPLLAQLVAVVAAVVVEELTTLSKMHCREPGRLQQKLEVMQGHH*	TRUE
vep_jurkat.vcf--FUBP1--ENST00000421641--1:77978974::AG:A--c.30del--mutant-sequence	FUBP1	ENST00000421641	PLLAQLVAVVAAVVVEELTTLSKMHCREPGRLQQKLEVMQGHH*	MADYSTVPPPLLAQLVAVVAAVVVEELTTLSKMHCREPGRLQQKLEVMQGHH*	MADYSTVPPPLLAQLVAVVAAVVVEELTTLSKMHCREPGRLQQKLEVMQGHH*	TRUE
vep_jurkat.vcf--FUBP1--ENST00000703586--1:77978974::AG:A--c.30del--mutant-sequence	FUBP1	ENST00000703586				FALSE	Transcript ENST00000703586 not found
vep_jurkat.vcf--PRMT6--ENST00000370078--1:107057295::GC:G--c.585del--mutant-sequence	PRMT6	ENST00000370078	PSATRCWNGAWASGAR*	WLKEGGLLLPASAELFIAPSATRCWNGAWASGAR*	LPASAELFIAPSATRCWNGAWASGAR*	TRUE
vep_jurkat.vcf--PRMT6--ENST00000650338--1:107057295::GC:G--c.399del--mutant-sequence	PRMT6	ENST00000650338				FALSE	Transcript ENST00000650338 not found
vep_jurkat.vcf--GPSM2--ENST00000264126--1:108918705::GA:G--c.1362del--mutant-sequence	GPSM2	ENST00000264126	NTKRIPPLKFSKMPVILLTTEFQILRGKSVQILLEMKGSLTY*	GKNTKRIPPLKFSKMPVILLTTEFQILRGKSVQILLEMKGSLTY*	LLFVNRLKGKNTKRIPPLKFSKMPVILLTTEFQILRGKSVQILLEMKGSLTY*	TRUE
vep_jurkat.vcf--GPSM2--ENST00000406462--1:108918705::GA:G--c.1362del--mutant-sequence	GPSM2	ENST00000406462	NTKRIPPLKFSKMPVILLTTEFQILRGKSVQILLEMKGSLTY*	GKNTKRIPPLKFSKMPVILLTTEFQILRGKSVQILLEMKGSLTY*	LLFVNRLKGKNTKRIPPLKFSKMPVILLTTEFQILRGKSVQILLEMKGSLTY*	TRUE
vep_jurkat.vcf--GPSM2--ENST00000441735--1:108918705::GA:G--c.1362del--mutant-sequence	GPSM2	ENST00000441735				FALSE	Mutation position 1362 not found in coding sequence.
vep_jurkat.vcf--GPSM2--ENST00000446797--1:108918705::GA:G--c.1362del--mutant-sequence	GPSM2	ENST00000446797				FALSE	Mutation position 1362 not found in coding sequence.
vep_jurkat.vcf--GPSM2--ENST00000642355--1:108918705::GA:G--c.1362del--mutant-sequence	GPSM2	ENST00000642355				FALSE	Transcript ENST00000642355 not found
vep_jurkat.vcf--GPSM2--ENST00000643643--1:108918705::GA:G--c.451del--mutant-sequence	GPSM2	ENST00000643643				FALSE	Transcript ENST00000643643 not found
vep_jurkat.vcf--GPSM2--ENST00000645164--1:108918705::GA:G--c.1362del--mutant-sequence	GPSM2	ENST00000645164				FALSE	Transcript ENST00000645164 not found
vep_jurkat.vcf--GPSM2--ENST00000674700--1:108918705::GA:G--c.1305del--mutant-sequence	GPSM2	ENST00000674700				FALSE	Transcript ENST00000674700 not found
vep_jurkat.vcf--GPSM2--ENST00000674914--1:108918705::GA:G--c.1413del--mutant-sequence	GPSM2	ENST00000674914				FALSE	Transcript ENST00000674914 not found
vep_jurkat.vcf--GPSM2--ENST00000675087--1:108918705::GA:G--c.1413del--mutant-sequence	GPSM2	ENST00000675087				FALSE	Transcript ENST00000675087 not found
vep_jurkat.vcf--GPSM2--ENST00000676184--1:108918705::GA:G--c.1362del--mutant-sequence	GPSM2	ENST00000676184				FALSE	Transcript ENST00000676184 not found
vep_jurkat.vcf--GPSM2--ENST00000676404--1:108918705::GA:G--c.1305del--mutant-sequence	GPSM2	ENST00000676404				FALSE	Transcript ENST00000676404 not found
vep_jurkat.vcf--STRIP1--ENST00000369795--1:110043152::TC:T--c.956del--mutant-sequence	STRIP1	ENST00000369795	RFLRTASK*	RSILGLPRFLRTASK*	AEKRSILGLPRFLRTASK*	TRUE
vep_jurkat.vcf--STRIP1--ENST00000369796--1:110043152::TC:T--c.671del--mutant-sequence	STRIP1	ENST00000369796	RFLRTASK*	RSILGLPRFLRTASK*	AEKRSILGLPRFLRTASK*	TRUE
vep_jurkat.vcf--SYT6--ENST00000369547--1:114099144::CG:C--c.1313del--mutant-sequence	SYT6	ENST00000369547				FALSE	Mutation position 1313 not found in coding sequence.
vep_jurkat.vcf--SYT6--ENST00000607941--1:114099144::CG:C--c.1058del--mutant-sequence	SYT6	ENST00000607941	RKTWIKSACSSQSWTMIEWATMRS*	KNTLNPVYNEAIIFDIPRKTWIKSACSSQSWTMIEWATMRS*	YNEAIIFDIPRKTWIKSACSSQSWTMIEWATMRS*	TRUE
vep_jurkat.vcf--SYT6--ENST00000609117--1:114099144::CG:C--c.1058del--mutant-sequence	SYT6	ENST00000609117	RKTWIKSACSSQSWTMIEWATMRS*	KNTLNPVYNEAIIFDIPRKTWIKSACSSQSWTMIEWATMRS*	YNEAIIFDIPRKTWIKSACSSQSWTMIEWATMRS*	TRUE
vep_jurkat.vcf--SYT6--ENST00000610222--1:114099144::CG:C--c.1313del--mutant-sequence	SYT6	ENST00000610222	RKTWIKSACSSQSWTMIEWATMRS*	KNTLNPVYNEAIIFDIPRKTWIKSACSSQSWTMIEWATMRS*	YNEAIIFDIPRKTWIKSACSSQSWTMIEWATMRS*	TRUE
vep_jurkat.vcf--SYT6--ENST00000641643--1:114099144::CG:C--c.1058del--mutant-sequence	SYT6	ENST00000641643				FALSE	Transcript ENST00000641643 not found
vep_jurkat.vcf--ADAMTSL4--ENST00000271643--1:150558029::TG:T--c.2270del--mutant-sequence	ADAMTSL4	ENST00000271643	VAPRCPRSAVDISPGPTSPSLASCASVAIGKLALLGASAPCGAAGAREAGRFAVLGTMVMK*	QLQCRQEFGGVAPRCPRSAVDISPGPTSPSLASCASVAIGKLALLGASAPCGAAGAREAGRFAVLGTMVMK*	QLQCRQEFGGVAPRCPRSAVDISPGPTSPSLASCASVAIGKLALLGASAPCGAAGAREAGRFAVLGTMVMK*	TRUE
vep_jurkat.vcf--ADAMTSL4--ENST00000369038--1:150558029::TG:T--c.2270del--mutant-sequence	ADAMTSL4	ENST00000369038	VAPRCPRSAVDISPGPTSPSLASCASVAIGKLALLGASAPCGAAGAREAGRFAVLGTMVMK*	QLQCRQEFGGVAPRCPRSAVDISPGPTSPSLASCASVAIGKLALLGASAPCGAAGAREAGRFAVLGTMVMK*	QLQCRQEFGGVAPRCPRSAVDISPGPTSPSLASCASVAIGKLALLGASAPCGAAGAREAGRFAVLGTMVMK*	TRUE
vep_jurkat.vcf--ADAMTSL4--ENST00000369039--1:150558029::TG:T--c.2339del--mutant-sequence	ADAMTSL4	ENST00000369039	VAPRCPRSAVDISPGPTSPSLASCASVAIGKLALLGASAPCGAAGAREAGRFAVLGTMVMK*	QLQCRQEFGGVAPRCPRSAVDISPGPTSPSLASCASVAIGKLALLGASAPCGAAGAREAGRFAVLGTMVMK*	QLQCRQEFGGVAPRCPRSAVDISPGPTSPSLASCASVAIGKLALLGASAPCGAAGAREAGRFAVLGTMVMK*	TRUE
vep_jurkat.vcf--ADAMTSL4--ENST00000369041--1:150558029::TG:T--c.2270del--mutant-sequence	ADAMTSL4	ENST00000369041	VAPRCPRSAVDISPGPTSPSLASCASVAIGKLALLGASAPCGAAGAREAGRFAVLGTMVMK*	QLQCRQEFGGVAPRCPRSAVDISPGPTSPSLASCASVAIGKLALLGASAPCGAAGAREAGRFAVLGTMVMK*	QLQCRQEFGGVAPRCPRSAVDISPGPTSPSLASCASVAIGKLALLGASAPCGAAGAREAGRFAVLGTMVMK*	TRUE
vep_jurkat.vcf--ADAMTSL4--ENST00000674043--1:150558029::TG:T--c.2339del--mutant-sequence	ADAMTSL4	ENST00000674043				FALSE	Transcript ENST00000674043 not found
vep_jurkat.vcf--ADAMTSL4--ENST00000674058--1:150558029::TG:T--c.2153del--mutant-sequence	ADAMTSL4	ENST00000674058				FALSE	Transcript ENST00000674058 not found
vep_jurkat.vcf--C1orf56--ENST00000368926--1:151048015::TC:T--c.172del--mutant-sequence	C1orf56	ENST00000368926	GRQG*	STARTGLPGRQG*	YRSTARTGLPGRQG*	TRUE
vep_jurkat.vcf--SNAPIN--ENST00000368685--1:153661276::A:AC--c.392dup--mutant-sequence	SNAPIN	ENST00000368685	PWLPRQITDEPMDSVAQVLFPSCLVSTDMQRS*	RAMLDSGIYPPWLPRQITDEPMDSVAQVLFPSCLVSTDMQRS*	RAMLDSGIYPPWLPRQITDEPMDSVAQVLFPSCLVSTDMQRS*	TRUE	ORF reaches 3utr.
vep_jurkat.vcf--PYGO2--ENST00000368456--1:154959594::AG:A--c.294del--mutant-sequence	PYGO2	ENST00000368456	PSLPILWALLSTCPPRVLATHPQAT*	RQPPPSLPILWALLSTCPPRVLATHPQAT*	GPQPLRRQPPPSLPILWALLSTCPPRVLATHPQAT*	TRUE
vep_jurkat.vcf--PYGO2--ENST00000368457--1:154959594::AG:A--c.405del--mutant-sequence	PYGO2	ENST00000368457	PSLPILWALLSTCPPRVLATHPQAT*	RQPPPSLPILWALLSTCPPRVLATHPQAT*	GPQPLRRQPPPSLPILWALLSTCPPRVLATHPQAT*	TRUE
vep_jurkat.vcf--ENTREP3--ENST00000350210--1:155250452::CG:C--c.1045del--mutant-sequence	ENTREP3	ENST00000350210	GEGAAQPQPRPPEPRLVASAIAQVPSPHRGTGLLIRHPHHRCCCHGPTATQASRPPVTLLTSGTFIPKCLRKKLLLFPLQIQGSALKPASSA*	RVPGEGAAQPQPRPPEPRLVASAIAQVPSPHRGTGLLIRHPHHRCCCHGPTATQASRPPVTLLTSGTFIPKCLRKKLLLFPLQIQGSALKPASSA*	CFPELRRRVPGEGAAQPQPRPPEPRLVASAIAQVPSPHRGTGLLIRHPHHRCCCHGPTATQASRPPVTLLTSGTFIPKCLRKKLLLFPLQIQGSALKPASSA*	TRUE
vep_jurkat.vcf--ENTREP3--ENST00000361361--1:155250452::CG:C--c.1333del--mutant-sequence	ENTREP3	ENST00000361361	GEGAAQPQPRPPEPRLVASAIAQVPSPHRGTGLLIRHPHHRCCCHGPTATQASRPPVTLLTSGTFIPKCLRKKLLLFPLQIQGSALKPASSA*	RVPGEGAAQPQPRPPEPRLVASAIAQVPSPHRGTGLLIRHPHHRCCCHGPTATQASRPPVTLLTSGTFIPKCLRKKLLLFPLQIQGSALKPASSA*	CFPELRRRVPGEGAAQPQPRPPEPRLVASAIAQVPSPHRGTGLLIRHPHHRCCCHGPTATQASRPPVTLLTSGTFIPKCLRKKLLLFPLQIQGSALKPASSA*	TRUE
vep_jurkat.vcf--ENTREP3--ENST00000368368--1:155250452::CG:C--c.1279del--mutant-sequence	ENTREP3	ENST00000368368	GEGAAQPQPRPPEPRLVASAIAQVPSPHRGTGLLIRHPHHRCCCHGPTATQASRPPVTLLTSGTFIPKCLRKKLLLFPLQIQGSALKPASSA*	RVPGEGAAQPQPRPPEPRLVASAIAQVPSPHRGTGLLIRHPHHRCCCHGPTATQASRPPVTLLTSGTFIPKCLRKKLLLFPLQIQGSALKPASSA*	CFPELRRRVPGEGAAQPQPRPPEPRLVASAIAQVPSPHRGTGLLIRHPHHRCCCHGPTATQASRPPVTLLTSGTFIPKCLRKKLLLFPLQIQGSALKPASSA*	TRUE
vep_jurkat.vcf--IQGAP3--ENST00000361170--1:156534627::TG:T--c.3613del--mutant-sequence	IQGAP3	ENST00000361170	SAMPWGLWLSSYSTLRLARPSLGRASTYGS*	VVGNLLYYRFLNPAVVAPDAFDIVAMAAGGALAAPSAMPWGLWLSSYSTLRLARPSLGRASTYGS*	MAAGGALAAPSAMPWGLWLSSYSTLRLARPSLGRASTYGS*	TRUE
vep_jurkat.vcf--IQGAP3--ENST00000491900--1:156534627::TG:T--c.3484del--mutant-sequence	IQGAP3	ENST00000491900	SAMPWGLWLSSYSTLRLARPSLGRASTYGS*	VVGNLLYYRFLNPAVVAPDAFDIVAMAAGGALAAPSAMPWGLWLSSYSTLRLARPSLGRASTYGS*	MAAGGALAAPSAMPWGLWLSSYSTLRLARPSLGRASTYGS*	TRUE
vep_jurkat.vcf--BCAN--ENST00000329117--1:156652881::TC:T--c.1935del--mutant-sequence	BCAN	ENST00000329117	PHQVTVSPAPATMVGHAWRRRKGSAAYVCLAMGGTCAMLASASATPAGTPSRAPATSTFPHEGAGRRQRPSAGCTARIWPASAHPRNRTSSTTGTGSTSGSDSTTGPSKATSCGRMASPCSMRTGTLGSLTATSCLERTAWSWCGMIRDNGVTCPATTTCPTPARWGWCPVGRHRSCPWLKCSAAHGCAMRWTLCFATGAGKDWPSAICR*	TAPAGTSVQAQPVLPTDSASRGGVAVVPHQVTVSPAPATMVGHAWRRRKGSAAYVCLAMGGTCAMLASASATPAGTPSRAPATSTFPHEGAGRRQRPSAGCTARIWPASAHPRNRTSSTTGTGSTSGSDSTTGPSKATSCGRMASPCSMRTGTLGSLTATSCLERTAWSWCGMIRDNGVTCPATTTCPTPARWGWCPVGRHRSCPWLKCSAAHGCAMRWTLCFATGAGKDWPSAICR*	SASRGGVAVVPHQVTVSPAPATMVGHAWRRRKGSAAYVCLAMGGTCAMLASASATPAGTPSRAPATSTFPHEGAGRRQRPSAGCTARIWPASAHPRNRTSSTTGTGSTSGSDSTTGPSKATSCGRMASPCSMRTGTLGSLTATSCLERTAWSWCGMIRDNGVTCPATTTCPTPARWGWCPVGRHRSCPWLKCSAAHGCAMRWTLCFATGAGKDWPSAICR*	TRUE
vep_jurkat.vcf--BCAN--ENST00000361588--1:156652881::TC:T--c.1935del--mutant-sequence	BCAN	ENST00000361588	PHQVILPKAQLPSLSYSFSSPCSSGSPDL*	TAPAGTSVQAQPVLPTDSASRGGVAVVPHQVILPKAQLPSLSYSFSSPCSSGSPDL*	SASRGGVAVVPHQVILPKAQLPSLSYSFSSPCSSGSPDL*	TRUE	ORF reaches 3utr.
vep_jurkat.vcf--INSRR--ENST00000368195--1:156852176::TG:T--c.652del--mutant-sequence	INSRR	ENST00000368195	MGWLAQRGASAATPNAWGAAASQKTLVPV*	CWTSSHCQRVCPCPMGWLAQRGASAATPNAWGAAASQKTLVPV*	SHCQRVCPCPMGWLAQRGASAATPNAWGAAASQKTLVPV*	TRUE
vep_jurkat.vcf--PYHIN1--ENST00000368135--1:158939084::G:GA--c.423dup--mutant-sequence	PYHIN1	ENST00000368135	TI*	KTI*	ETLGPQKRKKTI*	TRUE
vep_jurkat.vcf--PYHIN1--ENST00000368138--1:158939084::G:GA--c.396dup--mutant-sequence	PYHIN1	ENST00000368138	TI*	KTI*	ETLGPQKRKKTI*	TRUE
vep_jurkat.vcf--PYHIN1--ENST00000368140--1:158939084::G:GA--c.423dup--mutant-sequence	PYHIN1	ENST00000368140	TI*	KTI*	ETLGPQKRKKTI*	TRUE
vep_jurkat.vcf--PYHIN1--ENST00000392252--1:158939084::G:GA--c.396dup--mutant-sequence	PYHIN1	ENST00000392252	TI*	KTI*	ETLGPQKRKKTI*	TRUE
vep_jurkat.vcf--PYHIN1--ENST00000392254--1:158939084::G:GA--c.423dup--mutant-sequence	PYHIN1	ENST00000392254	TI*	KTI*	ETLGPQKRKKTI*	TRUE
vep_jurkat.vcf--PYHIN1--ENST00000458222--1:158939084::G:GA--c.423dup--mutant-sequence	PYHIN1	ENST00000458222	TI*	KTI*	ETLGPQKRKKTI*	TRUE
vep_jurkat.vcf--B4GALT3--ENST00000319769--1:161175860::AC:A--c.200del--mutant-sequence	B4GALT3	ENST00000319769	VLQLLKVCPTVQNDLLS*	DQGPTFDYSHPRDVYSNLSHLPGAPGVLQLLKVCPTVQNDLLS*	NLSHLPGAPGVLQLLKVCPTVQNDLLS*	TRUE
vep_jurkat.vcf--B4GALT3--ENST00000367998--1:161175860::AC:A--c.200del--mutant-sequence	B4GALT3	ENST00000367998	VLQLLKVCPTVQNDLLS*	DQGPTFDYSHPRDVYSNLSHLPGAPGVLQLLKVCPTVQNDLLS*	NLSHLPGAPGVLQLLKVCPTVQNDLLS*	TRUE
vep_jurkat.vcf--B4GALT3--ENST00000622395--1:161175860::AC:A--c.200del--mutant-sequence	B4GALT3	ENST00000622395				FALSE	Transcript ENST00000622395 not found
vep_jurkat.vcf--FASLG--ENST00000340030--1:172664354::GA:G--c.376del--mutant-sequence	FASLG	ENST00000340030	GAEESGPFNRQVQLKVHASGMGRHLWNCPAFWSEV*	KGAEESGPFNRQVQLKVHASGMGRHLWNCPAFWSEV*	EATPVHPLKKGAEESGPFNRQVQLKVHASGMGRHLWNCPAFWSEV*	TRUE	ORF reaches 3utr.
vep_jurkat.vcf--FASLG--ENST00000367721--1:172664354::GA:G--c.422del--mutant-sequence	FASLG	ENST00000367721	RS*	QIGHPSPPPEKRS*	IGHPSPPPEKRS*	TRUE
vep_jurkat.vcf--AXDND1--ENST00000367618--1:179445106::AG:A--c.1705del--mutant-sequence	AXDND1	ENST00000367618	RCHQSDSTWRKLSKTYKNSTKNMK*	HKSLEGRCHQSDSTWRKLSKTYKNSTKNMK*	IFNRHKSLEGRCHQSDSTWRKLSKTYKNSTKNMK*	TRUE
vep_jurkat.vcf--AXDND1--ENST00000434088--1:179445106::AG:A--c.1507del--mutant-sequence	AXDND1	ENST00000434088	RCHQSDSTWRKLSKTYKNSTKNMK*	HKSLEGRCHQSDSTWRKLSKTYKNSTKNMK*	IFNRHKSLEGRCHQSDSTWRKLSKTYKNSTKNMK*	TRUE
vep_jurkat.vcf--TPR--ENST00000367478--1:186322397::CA:C--c.6381del--mutant-sequence	TPR	ENST00000367478	LMMKTEQFQVLQLLWCHIVLMDLLKQFIRRRLLVSLDSGLGHLKICHKQVLVTLILASLLLKEV*	QSVGRGLQLTPGIGGMQQHFLMMKTEQFQVLQLLWCHIVLMDLLKQFIRRRLLVSLDSGLGHLKICHKQVLVTLILASLLLKEV*	PGIGGMQQHFLMMKTEQFQVLQLLWCHIVLMDLLKQFIRRRLLVSLDSGLGHLKICHKQVLVTLILASLLLKEV*	TRUE
vep_jurkat.vcf--CFHR5--ENST00000256785--1:197002565::GA:G--c.1236del--mutant-sequence	CFHR5	ENST00000256785	K*	REQFCPPPPQIPNAQNMTTTVNYQDGEK*	TTTVNYQDGEK*	TRUE
vep_jurkat.vcf--CFHR5--ENST00000699466--1:197002565::GA:G--c.981del--mutant-sequence	CFHR5	ENST00000699466				FALSE	Transcript ENST00000699466 not found
vep_jurkat.vcf--CFHR5--ENST00000699468--1:197002565::GA:G--c.330del--mutant-sequence	CFHR5	ENST00000699468				FALSE	Transcript ENST00000699468 not found
vep_jurkat.vcf--PLEKHA6--ENST00000272203--1:204257741::G:GC--c.1135dup--mutant-sequence	PLEKHA6	ENST00000272203	GL*	RVPEYYGPYSSQYPDDYQYYPPGVRPESICSMPGL*	VRPESICSMPGL*	TRUE
vep_jurkat.vcf--PLEKHA6--ENST00000414478--1:204257741::G:GC--c.1195dup--mutant-sequence	PLEKHA6	ENST00000414478	GL*	RVPEYYGPYSSQYPDDYQYYPPGVRPESICSMPGL*	VRPESICSMPGL*	TRUE
vep_jurkat.vcf--PLEKHA6--ENST00000637508--1:204257741::G:GC--c.1135dup--mutant-sequence	PLEKHA6	ENST00000637508				FALSE	Transcript ENST00000637508 not found
vep_jurkat.vcf--PLXNA2--ENST00000367033--1:208217830::TG:T--c.92del--mutant-sequence	PLXNA2	ENST00000367033	QQPACLSSAPSTLRIVTGPSTT*	ALEVDSRSVVLLSVVWVLLAPQQPACLSSAPSTLRIVTGPSTT*	LSVVWVLLAPQQPACLSSAPSTLRIVTGPSTT*	TRUE
vep_jurkat.vcf--LAMB3--ENST00000356082--1:209623055::GC:G--c.2482del--mutant-sequence	LAMB3	ENST00000356082	PS*	GVLPRAGGPS*	CRGVLPRAGGPS*	TRUE
vep_jurkat.vcf--LAMB3--ENST00000367030--1:209623055::GC:G--c.2482del--mutant-sequence	LAMB3	ENST00000367030	PS*	GVLPRAGGPS*	CRGVLPRAGGPS*	TRUE
vep_jurkat.vcf--LAMB3--ENST00000391911--1:209623055::GC:G--c.2482del--mutant-sequence	LAMB3	ENST00000391911	PS*	GVLPRAGGPS*	CRGVLPRAGGPS*	TRUE
vep_jurkat.vcf--ZNF678--ENST00000343776--1:227655126::C:CT--c.877dup--mutant-sequence	ZNF678	ENST00000343776	LQM*	RIHTGEKPLQM*	HRRIHTGEKPLQM*	TRUE
vep_jurkat.vcf--ZNF678--ENST00000397097--1:227655126::C:CT--c.877dup--mutant-sequence	ZNF678	ENST00000397097	KMQRMLQSL*	RIHTGEKPYKMQRMLQSL*	KRIHTGEKPYKMQRMLQSL*	TRUE
vep_jurkat.vcf--ARID4B--ENST00000264183--1:235234451::CT:C--c.626del--mutant-sequence	ARID4B	ENST00000264183	RTIFLFDLSKMENLLQFQEKMSMKLLVTLHQSLMLF*	ALWFPALVVCPDCSDEIAVKRTIFLFDLSKMENLLQFQEKMSMKLLVTLHQSLMLF*	PDCSDEIAVKRTIFLFDLSKMENLLQFQEKMSMKLLVTLHQSLMLF*	TRUE
vep_jurkat.vcf--ARID4B--ENST00000349213--1:235234451::CT:C--c.626del--mutant-sequence	ARID4B	ENST00000349213	RTIFLFDLSKMENLLQFQEKMSMKLLVTLHQSLMLF*	ALWFPALVVCPDCSDEIAVKRTIFLFDLSKMENLLQFQEKMSMKLLVTLHQSLMLF*	PDCSDEIAVKRTIFLFDLSKMENLLQFQEKMSMKLLVTLHQSLMLF*	TRUE
vep_jurkat.vcf--ARID4B--ENST00000366603--1:235234451::CT:C--c.626del--mutant-sequence	ARID4B	ENST00000366603	RTIFLFDLSKMENLLQFQEKMSMKLLVTLHQSLMLF*	ALWFPALVVCPDCSDEIAVKRTIFLFDLSKMENLLQFQEKMSMKLLVTLHQSLMLF*	PDCSDEIAVKRTIFLFDLSKMENLLQFQEKMSMKLLVTLHQSLMLF*	TRUE
vep_jurkat.vcf--ARID4B--ENST00000418304--1:235234451::CT:C--c.626del--mutant-sequence	ARID4B	ENST00000418304	RTIFLFDLSKMENLLQFQEKMSMKLLVTLHQSLMLF*	ALWFPALVVCPDCSDEIAVKRTIFLFDLSKMENLLQFQEKMSMKLLVTLHQSLMLF*	PDCSDEIAVKRTIFLFDLSKMENLLQFQEKMSMKLLVTLHQSLMLF*	TRUE
vep_jurkat.vcf--ARID4B--ENST00000421364--1:235234451::CT:C--c.626del--mutant-sequence	ARID4B	ENST00000421364	RTIFLFDLSKMENLLQFQEKMSMKLLVTLHQSLMLF*	ALWFPALVVCPDCSDEIAVKRTIFLFDLSKMENLLQFQEKMSMKLLVTLHQSLMLF*	PDCSDEIAVKRTIFLFDLSKMENLLQFQEKMSMKLLVTLHQSLMLF*	TRUE
vep_jurkat.vcf--LARP4B--ENST00000316157--10:844998::GT:G--c.487del--mutant-sequence	LARP4B	ENST00000316157	HWNSAYLGRTLLVTCILYHRWIVTSMCQSQRWLTSTTSRSSALMWT*	KHWNSAYLGRTLLVTCILYHRWIVTSMCQSQRWLTSTTSRSSALMWT*	QEDPREVLKKHWNSAYLGRTLLVTCILYHRWIVTSMCQSQRWLTSTTSRSSALMWT*	TRUE
vep_jurkat.vcf--LARP4B--ENST00000688365--10:844998::GT:G--c.340del--mutant-sequence	LARP4B	ENST00000688365				FALSE	Transcript ENST00000688365 not found
vep_jurkat.vcf--LARP4B--ENST00000689323--10:844998::GT:G--c.3478del--mutant-sequence	LARP4B	ENST00000689323				FALSE	Transcript ENST00000689323 not found
vep_jurkat.vcf--SVIL--ENST00000355867--10:29471186::TC:T--c.5586del--mutant-sequence	SVIL	ENST00000355867	GWWCTRGGGKRKKKMCKVSGGCTACVERCPWKGICWKWPVTVAA*	GAQVQVLQGKEPPCFLQCFQGGWWCTRGGGKRKKKMCKVSGGCTACVERCPWKGICWKWPVTVAA*	PPCFLQCFQGGWWCTRGGGKRKKKMCKVSGGCTACVERCPWKGICWKWPVTVAA*	TRUE
vep_jurkat.vcf--SVIL--ENST00000375398--10:29471186::TC:T--c.5490del--mutant-sequence	SVIL	ENST00000375398	A*	HSTVSEKGTSA*	HSTVSEKGTSA*	TRUE
vep_jurkat.vcf--SVIL--ENST00000375400--10:29471186::TC:T--c.4308del--mutant-sequence	SVIL	ENST00000375400	GWWCTRGGGKRKKKMCKVSGGCTACVERCPWKGICWKWPVTVAA*	GAQVQVLQGKEPPCFLQCFQGGWWCTRGGGKRKKKMCKVSGGCTACVERCPWKGICWKWPVTVAA*	PPCFLQCFQGGWWCTRGGGKRKKKMCKVSGGCTACVERCPWKGICWKWPVTVAA*	TRUE
vep_jurkat.vcf--SVIL--ENST00000632315--10:29471186::TC:T--c.2363del--mutant-sequence	SVIL	ENST00000632315				FALSE	Transcript ENST00000632315 not found
vep_jurkat.vcf--SVIL--ENST00000674475--10:29471186::TC:T--c.4656del--mutant-sequence	SVIL	ENST00000674475				FALSE	Transcript ENST00000674475 not found
vep_jurkat.vcf--ERCC6--ENST00000355832--10:49524457::CT:C--c.972del--mutant-sequence	ERCC6	ENST00000355832	KRSV*	VLSKKRSV*	PNKKARVLSKKRSV*	TRUE
vep_jurkat.vcf--ERCC6--ENST00000447839--10:49524457::CT:C--c.972del--mutant-sequence	ERCC6	ENST00000447839	KRSV*	VLSKKRSV*	PNKKARVLSKKRSV*	TRUE
vep_jurkat.vcf--ERCC6--ENST00000515869--10:49524457::CT:C--c.972del--mutant-sequence	ERCC6	ENST00000515869	KRSV*	VLSKKRSV*	PNKKARVLSKKRSV*	TRUE
vep_jurkat.vcf--ERCC6--ENST00000681659--10:49524457::CT:C--c.972del--mutant-sequence	ERCC6	ENST00000681659				FALSE	Transcript ENST00000681659 not found
vep_jurkat.vcf--PCDH15--ENST00000320301--10:53857192::CT:C--c.3788del--mutant-sequence	PCDH15	ENST00000320301	R*	ADVLVSVVNQLDMQVIVSNVPPTLVEKR*	SNVPPTLVEKR*	TRUE
vep_jurkat.vcf--PCDH15--ENST00000361849--10:53857192::CT:C--c.3788del--mutant-sequence	PCDH15	ENST00000361849	R*	ADVLVSVVNQLDMQVIVSNVPPTLVEKR*	SNVPPTLVEKR*	TRUE
vep_jurkat.vcf--PCDH15--ENST00000373957--10:53857192::CT:C--c.3803del--mutant-sequence	PCDH15	ENST00000373957				FALSE	Mutation position 3803 not found in coding sequence.
vep_jurkat.vcf--PCDH15--ENST00000373965--10:53857192::CT:C--c.3788del--mutant-sequence	PCDH15	ENST00000373965	LLL*	GLSGKADVLVSVVNQLDMQVIVSNVLLL*	LDMQVIVSNVLLL*	TRUE
vep_jurkat.vcf--PCDH15--ENST00000395430--10:53857192::CT:C--c.3788del--mutant-sequence	PCDH15	ENST00000395430	R*	ADVLVSVVNQLDMQVIVSNVPPTLVEKR*	SNVPPTLVEKR*	TRUE
vep_jurkat.vcf--PCDH15--ENST00000395433--10:53857192::CT:C--c.3722del--mutant-sequence	PCDH15	ENST00000395433	R*	ADVLVSVVNQLDMQVIVSNVPPTLVEKR*	SNVPPTLVEKR*	TRUE
vep_jurkat.vcf--PCDH15--ENST00000395445--10:53857192::CT:C--c.3809del--mutant-sequence	PCDH15	ENST00000395445	R*	ADVLVSVVNQLDMQVIVSNVPPTLVEKR*	SNVPPTLVEKR*	TRUE
vep_jurkat.vcf--PCDH15--ENST00000409834--10:53857192::CT:C--c.2621del--mutant-sequence	PCDH15	ENST00000409834	R*	ADVLVSVVNQLDMQVIVSNVPPTLVEKR*	SNVPPTLVEKR*	TRUE
vep_jurkat.vcf--PCDH15--ENST00000437009--10:53857192::CT:C--c.3575del--mutant-sequence	PCDH15	ENST00000437009	R*	ADVLVSVVNQLDMQVIVSNVPPTLVEKR*	SNVPPTLVEKR*	TRUE
vep_jurkat.vcf--PCDH15--ENST00000495484--10:53857192::CT:C--c.47del--mutant-sequence	PCDH15	ENST00000495484				FALSE	Transcript ENST00000495484 not found
vep_jurkat.vcf--PCDH15--ENST00000613657--10:53857192::CT:C--c.3824del--mutant-sequence	PCDH15	ENST00000613657				FALSE	Transcript ENST00000613657 not found
vep_jurkat.vcf--PCDH15--ENST00000616114--10:53857192::CT:C--c.3788del--mutant-sequence	PCDH15	ENST00000616114				FALSE	Transcript ENST00000616114 not found
vep_jurkat.vcf--PCDH15--ENST00000617271--10:53857192::CT:C--c.3788del--mutant-sequence	PCDH15	ENST00000617271				FALSE	Transcript ENST00000617271 not found
vep_jurkat.vcf--PCDH15--ENST00000618301--10:53857192::CT:C--c.14del--mutant-sequence	PCDH15	ENST00000618301				FALSE	Transcript ENST00000618301 not found
vep_jurkat.vcf--PCDH15--ENST00000621708--10:53857192::CT:C--c.3803del--mutant-sequence	PCDH15	ENST00000621708				FALSE	Transcript ENST00000621708 not found
vep_jurkat.vcf--PCDH15--ENST00000642496--10:53857192::CT:C--c.2647del--mutant-sequence	PCDH15	ENST00000642496				FALSE	Transcript ENST00000642496 not found
vep_jurkat.vcf--PCDH15--ENST00000644397--10:53857192::CT:C--c.3788del--mutant-sequence	PCDH15	ENST00000644397				FALSE	Transcript ENST00000644397 not found
vep_jurkat.vcf--FUT11--ENST00000372841--10:73775585::AG:A--c.1384del--mutant-sequence	FUT11	ENST00000372841	KLSLP*	AHAASPGDSPVFEPHIAQPSHMDCPVPTPGFGNVEEIPENDSWKEMWLQDYWQGLDQGKLSLP*	QDYWQGLDQGKLSLP*	TRUE
vep_jurkat.vcf--NDST2--ENST00000299641--10:73805594::A:AG--c.1738dup--mutant-sequence	NDST2	ENST00000299641	NQPC*	AKIITVLNQPC*	LPRAKIITVLNQPC*	TRUE
vep_jurkat.vcf--NDST2--ENST00000309979--10:73805594::A:AG--c.1738dup--mutant-sequence	NDST2	ENST00000309979	PLAESL*	YFELFPQERSPPLAESL*	FELFPQERSPPLAESL*	TRUE
vep_jurkat.vcf--LRIT1--ENST00000372105--10:84237632::CG:C--c.176del--mutant-sequence	LRIT1	ENST00000372105	RTPPDCAWSGRPYAGFLARPSGPWAAWSSCGCLTTPSASSTPSCCGACDACGSCGCPGTAWPPSPGRRSGTPPSCGCWTCRPTASRLCPLRPRASWRTSPSSTSPATS*	ARTVVCNDPDMTLPPASIPRTPPDCAWSGRPYAGFLARPSGPWAAWSSCGCLTTPSASSTPSCCGACDACGSCGCPGTAWPPSPGRRSGTPPSCGCWTCRPTASRLCPLRPRASWRTSPSSTSPATS*	DMTLPPASIPRTPPDCAWSGRPYAGFLARPSGPWAAWSSCGCLTTPSASSTPSCCGACDACGSCGCPGTAWPPSPGRRSGTPPSCGCWTCRPTASRLCPLRPRASWRTSPSSTSPATS*	TRUE
vep_jurkat.vcf--SLC35G1--ENST00000371408--10:93901004::AT:A--c.614del--mutant-sequence	SLC35G1	ENST00000371408	CLVPTLRGWKKAIQATLREHSQQLEVPYLLHRL*	EKYSPWDALFTVFTITGVILIVRPPFCLVPTLRGWKKAIQATLREHSQQLEVPYLLHRL*	GVILIVRPPFCLVPTLRGWKKAIQATLREHSQQLEVPYLLHRL*	TRUE
vep_jurkat.vcf--SLC35G1--ENST00000427197--10:93901004::AT:A--c.617del--mutant-sequence	SLC35G1	ENST00000427197	CLVPTLRGWKKAIQATLREHSQQLEVPYLLHRL*	EKYSPWDALFTVFTITGVILIVRPPFCLVPTLRGWKKAIQATLREHSQQLEVPYLLHRL*	GVILIVRPPFCLVPTLRGWKKAIQATLREHSQQLEVPYLLHRL*	TRUE
vep_jurkat.vcf--PAX2--ENST00000355243--10:100749771::C:CG--c.76dup--mutant-sequence	PAX2	ENST00000355243	GVCERPAPTRRGEAAHRGAGPPGCAAL*	ADPFSAMHPGHGGVNQLGGGVCERPAPTRRGEAAHRGAGPPGCAAL*	GHGGVNQLGGGVCERPAPTRRGEAAHRGAGPPGCAAL*	TRUE
vep_jurkat.vcf--PAX2--ENST00000361791--10:100749771::C:CG--c.73dup--mutant-sequence	PAX2	ENST00000361791	GGVCERPAPTRRGEAAHRGAGPPGCAAL*	ADPFSAMHPGHGGVNQLGGGVCERPAPTRRGEAAHRGAGPPGCAAL*	PGHGGVNQLGGGVCERPAPTRRGEAAHRGAGPPGCAAL*	TRUE
vep_jurkat.vcf--PAX2--ENST00000370296--10:100749771::C:CG--c.76dup--mutant-sequence	PAX2	ENST00000370296	GVCERPAPTRRGEAAHRGAGPPGCAAL*	ADPFSAMHPGHGGVNQLGGGVCERPAPTRRGEAAHRGAGPPGCAAL*	GHGGVNQLGGGVCERPAPTRRGEAAHRGAGPPGCAAL*	TRUE
vep_jurkat.vcf--PAX2--ENST00000427256--10:100749771::C:CG--c.76dup--mutant-sequence	PAX2	ENST00000427256	GVCERPAPTRRGEAAHRGAGPPGCAAL*	ADPFSAMHPGHGGVNQLGGGVCERPAPTRRGEAAHRGAGPPGCAAL*	GHGGVNQLGGGVCERPAPTRRGEAAHRGAGPPGCAAL*	TRUE
vep_jurkat.vcf--PAX2--ENST00000428433--10:100749771::C:CG--c.76dup--mutant-sequence	PAX2	ENST00000428433	GVCERPAPTRRGEAAHRGAGPPGCAAL*	ADPFSAMHPGHGGVNQLGGGVCERPAPTRRGEAAHRGAGPPGCAAL*	GHGGVNQLGGGVCERPAPTRRGEAAHRGAGPPGCAAL*	TRUE
vep_jurkat.vcf--PAX2--ENST00000554172--10:100749771::C:CG--c.88dup--mutant-sequence	PAX2	ENST00000554172	GVCERPAPTRRGEAAHRGAGPPGCAAL*	MAGPCCVWGVVFFSCLSPAGHGGVNQLGGGVCERPAPTRRGEAAHRGAGPPGCAAL*	GHGGVNQLGGGVCERPAPTRRGEAAHRGAGPPGCAAL*	TRUE
vep_jurkat.vcf--PAX2--ENST00000679374--10:100749771::C:CG--c.58dup--mutant-sequence	PAX2	ENST00000679374				FALSE	Transcript ENST00000679374 not found
vep_jurkat.vcf--PAX2--ENST00000707078--10:100749771::C:CG--c.169dup--mutant-sequence	PAX2	ENST00000707078				FALSE	Transcript ENST00000707078 not found
vep_jurkat.vcf--PAX2--ENST00000707079--10:100749771::C:CG--c.76dup--mutant-sequence	PAX2	ENST00000707079				FALSE	Transcript ENST00000707079 not found
vep_jurkat.vcf--TWNK--ENST00000311916--10:100990993::AT:A--c.1722del--mutant-sequence	TWNK	ENST00000311916	LAQPKQARKQTMF*	EDDDKELQTASILAQPKQARKQTMF*	DDKELQTASILAQPKQARKQTMF*	TRUE
vep_jurkat.vcf--TWNK--ENST00000370228--10:100990993::AT:A--c.1722del--mutant-sequence	TWNK	ENST00000370228	LAQPK*	EDDDKELQTASILAQPK*	DDKELQTASILAQPK*	TRUE
vep_jurkat.vcf--TWNK--ENST00000473656--10:100990993::AT:A--c.360del--mutant-sequence	TWNK	ENST00000473656				FALSE	Transcript ENST00000473656 not found
vep_jurkat.vcf--TWNK--ENST00000476766--10:100990993::AT:A--c.360del--mutant-sequence	TWNK	ENST00000476766				FALSE	Transcript ENST00000476766 not found
vep_jurkat.vcf--HPS6--ENST00000299238--10:102067091::AC:A--c.1622del--mutant-sequence	HPS6	ENST00000299238	LMCGRKC*	LRSQAPLMCGRKC*	GNGKLRSQAPLMCGRKC*	TRUE
vep_jurkat.vcf--PPRC1--ENST00000278070--10:102146902::AC:A--c.3917del--mutant-sequence	PPRC1	ENST00000278070	QKRCLP*	SRTPQKRCLP*	HDYCVRSRTPQKRCLP*	TRUE
vep_jurkat.vcf--PPRC1--ENST00000370012--10:102146902::AC:A--c.818del--mutant-sequence	PPRC1	ENST00000370012	QKRCLP*	SRTPQKRCLP*	HDYCVRSRTPQKRCLP*	TRUE
vep_jurkat.vcf--SUFU--ENST00000369899--10:102504216::G:GC--c.71dup--mutant-sequence	SUFU	ENST00000369899	PGLRFALSPGTARHLRRVPPPLP*	MAELRPSGAPGPTAPPAPGPTAPPGLRFALSPGTARHLRRVPPPLP*	APPAPGPTAPPGLRFALSPGTARHLRRVPPPLP*	TRUE
vep_jurkat.vcf--SUFU--ENST00000369902--10:102504216::G:GC--c.71dup--mutant-sequence	SUFU	ENST00000369902	PGLRFALSPGTARHLRRVPPPLP*	MAELRPSGAPGPTAPPAPGPTAPPGLRFALSPGTARHLRRVPPPLP*	APPAPGPTAPPGLRFALSPGTARHLRRVPPPLP*	TRUE
vep_jurkat.vcf--SUFU--ENST00000423559--10:102504216::G:GC--c.71dup--mutant-sequence	SUFU	ENST00000423559	PGLRFALSPGTARHLRRVPPPLP*	MAELRPSGAPGPTAPPAPGPTAPPGLRFALSPGTARHLRRVPPPLP*	APPAPGPTAPPGLRFALSPGTARHLRRVPPPLP*	TRUE
vep_jurkat.vcf--PDCD11--ENST00000369797--10:103433996::CG:C--c.3528del--mutant-sequence	PDCD11	ENST00000369797	GEFPYCSLL*	WLEVEIAPDIRGEFPYCSLL*	LEVEIAPDIRGEFPYCSLL*	TRUE
vep_jurkat.vcf--PDCD11--ENST00000649849--10:103433996::CG:C--c.3528del--mutant-sequence	PDCD11	ENST00000649849				FALSE	Transcript ENST00000649849 not found
vep_jurkat.vcf--ADD3--ENST00000277900--10:110133591::CA:C--c.2006del--mutant-sequence	ADD3	ENST00000277900	RRKLRPK*	KRRKLRPK*	TPSFLKKNKKRRKLRPK*	TRUE	ORF reaches 3utr.
vep_jurkat.vcf--ADD3--ENST00000356080--10:110133591::CA:C--c.2102del--mutant-sequence	ADD3	ENST00000356080	RRKLRPK*	KRRKLRPK*	TPSFLKKNKKRRKLRPK*	TRUE	ORF reaches 3utr.
vep_jurkat.vcf--ADD3--ENST00000360162--10:110133591::CA:C--c.2006del--mutant-sequence	ADD3	ENST00000360162	RRKLRPK*	KRRKLRPK*	TPSFLKKNKKRRKLRPK*	TRUE	ORF reaches 3utr.
vep_jurkat.vcf--TCF7L2--ENST00000277945--10:113165557::G:GA--c.1334dup--mutant-sequence	TCF7L2	ENST00000277945				FALSE	Mutation position 1334 not found in coding sequence.
vep_jurkat.vcf--TCF7L2--ENST00000355717--10:113165557::G:GA--c.1402dup--mutant-sequence	TCF7L2	ENST00000355717	KCVRYIQGEGSCLSPPSSDGSLLDSPPPSPNLLGSPPRDAKSQTEQTQPLSLSLKPDPLAHLSMMPPPPALLLAEATHKASALCPNGALDLPPAALQPAAPSSSIAQPSTSSLHSHSSLAGTQPQPLSLVTKSLE*	KKCVRYIQGEGSCLSPPSSDGSLLDSPPPSPNLLGSPPRDAKSQTEQTQPLSLSLKPDPLAHLSMMPPPPALLLAEATHKASALCPNGALDLPPAALQPAAPSSSIAQPSTSSLHSHSSLAGTQPQPLSLVTKSLE*	QPGETNGEKKKCVRYIQGEGSCLSPPSSDGSLLDSPPPSPNLLGSPPRDAKSQTEQTQPLSLSLKPDPLAHLSMMPPPPALLLAEATHKASALCPNGALDLPPAALQPAAPSSSIAQPSTSSLHSHSSLAGTQPQPLSLVTKSLE*	TRUE	ORF reaches 3utr.
vep_jurkat.vcf--TCF7L2--ENST00000355995--10:113165557::G:GA--c.1454dup--mutant-sequence	TCF7L2	ENST00000355995	KVRSLHTR*	KKVRSLHTR*	NWCGPCRRKKKVRSLHTR*	TRUE
vep_jurkat.vcf--TCF7L2--ENST00000369397--10:113165557::G:GA--c.1385dup--mutant-sequence	TCF7L2	ENST00000369397	KVRSLHTR*	KKVRSLHTR*	NWCGPCRRKKKVRSLHTR*	TRUE
vep_jurkat.vcf--TCF7L2--ENST00000534894--10:113165557::G:GA--c.1159dup--mutant-sequence	TCF7L2	ENST00000534894	KVACTVQRRASEILRAGPEGATASYATVPRLVRAG*	ESAAINQILGRKVACTVQRRASEILRAGPEGATASYATVPRLVRAG*	SAAINQILGRKVACTVQRRASEILRAGPEGATASYATVPRLVRAG*	TRUE
vep_jurkat.vcf--TCF7L2--ENST00000538897--10:113165557::G:GA--c.1381dup--mutant-sequence	TCF7L2	ENST00000538897	KCVRYIQGEGSCLSPPSSDGSLLDSPPPSPNLLGSPPRDAKSQTEQTQPLSLSLKPDPLAHLSMMPPPPALLLAEATHKASALCPNGALDLPPAALQPAAPSSSIAQPSTSSLHSHSSLAGTQPQPLSLVTKSLE*	KKCVRYIQGEGSCLSPPSSDGSLLDSPPPSPNLLGSPPRDAKSQTEQTQPLSLSLKPDPLAHLSMMPPPPALLLAEATHKASALCPNGALDLPPAALQPAAPSSSIAQPSTSSLHSHSSLAGTQPQPLSLVTKSLE*	SLPPITGEKKKCVRYIQGEGSCLSPPSSDGSLLDSPPPSPNLLGSPPRDAKSQTEQTQPLSLSLKPDPLAHLSMMPPPPALLLAEATHKASALCPNGALDLPPAALQPAAPSSSIAQPSTSSLHSHSSLAGTQPQPLSLVTKSLE*	TRUE	ORF reaches 3utr.
vep_jurkat.vcf--TCF7L2--ENST00000627217--10:113165557::G:GA--c.1403dup--mutant-sequence	TCF7L2	ENST00000627217				FALSE	Transcript ENST00000627217 not found
vep_jurkat.vcf--TCF7L2--ENST00000629706--10:113165557::G:GA--c.1349dup--mutant-sequence	TCF7L2	ENST00000629706				FALSE	Transcript ENST00000629706 not found
vep_jurkat.vcf--TCF7L2--ENST00000704414--10:113165557::G:GA--c.1312dup--mutant-sequence	TCF7L2	ENST00000704414				FALSE	Transcript ENST00000704414 not found
vep_jurkat.vcf--MKI67--ENST00000368653--10:128107593::TC:T--c.3166del--mutant-sequence	MKI67	ENST00000368653	KPHTQIKYQEVRIKASTRLGKLQNRNWTQQQV*	KLTQTSGKPHTQIKYQEVRIKASTRLGKLQNRNWTQQQV*	ALKKLTQTSGKPHTQIKYQEVRIKASTRLGKLQNRNWTQQQV*	TRUE
vep_jurkat.vcf--MKI67--ENST00000368654--10:128107593::TC:T--c.4246del--mutant-sequence	MKI67	ENST00000368654	KPHTQIKYQEVRIKASTRLGKLQNRNWTQQQV*	KLTQTSGKPHTQIKYQEVRIKASTRLGKLQNRNWTQQQV*	ALKKLTQTSGKPHTQIKYQEVRIKASTRLGKLQNRNWTQQQV*	TRUE
vep_jurkat.vcf--IFITM1--ENST00000328221--11:314209::AC:A--c.45del--mutant-sequence	IFITM1	ENST00000328221	PAPSFQGPP*	EEHEVAVLGPPPAPSFQGPP*	EHEVAVLGPPPAPSFQGPP*	TRUE
vep_jurkat.vcf--IFITM1--ENST00000408968--11:314209::AC:A--c.45del--mutant-sequence	IFITM1	ENST00000408968	PAPSFQGPP*	EEHEVAVLGPPPAPSFQGPP*	EHEVAVLGPPPAPSFQGPP*	TRUE
vep_jurkat.vcf--IFITM1--ENST00000528780--11:314209::AC:A--c.45del--mutant-sequence	IFITM1	ENST00000528780	PAPSFQGPP*	EEHEVAVLGPPPAPSFQGPP*	EHEVAVLGPPPAPSFQGPP*	TRUE
vep_jurkat.vcf--IFITM1--ENST00000679353--11:314209::AC:A--c.45del--mutant-sequence	IFITM1	ENST00000679353				FALSE	Transcript ENST00000679353 not found
vep_jurkat.vcf--IFITM1--ENST00000679380--11:314209::AC:A--c.45del--mutant-sequence	IFITM1	ENST00000679380				FALSE	Transcript ENST00000679380 not found
vep_jurkat.vcf--IFITM1--ENST00000679765--11:314209::AC:A--c.45del--mutant-sequence	IFITM1	ENST00000679765				FALSE	Transcript ENST00000679765 not found
vep_jurkat.vcf--IFITM1--ENST00000679982--11:314209::AC:A--c.45del--mutant-sequence	IFITM1	ENST00000679982				FALSE	Transcript ENST00000679982 not found
vep_jurkat.vcf--IFITM1--ENST00000680299--11:314209::AC:A--c.45del--mutant-sequence	IFITM1	ENST00000680299				FALSE	Transcript ENST00000680299 not found
vep_jurkat.vcf--IFITM1--ENST00000680310--11:314209::AC:A--c.45del--mutant-sequence	IFITM1	ENST00000680310				FALSE	Transcript ENST00000680310 not found
vep_jurkat.vcf--IFITM1--ENST00000680342--11:314209::AC:A--c.45del--mutant-sequence	IFITM1	ENST00000680342				FALSE	Transcript ENST00000680342 not found
vep_jurkat.vcf--IFITM1--ENST00000680588--11:314209::AC:A--c.45del--mutant-sequence	IFITM1	ENST00000680588				FALSE	Transcript ENST00000680588 not found
vep_jurkat.vcf--IFITM1--ENST00000680696--11:314209::AC:A--c.45del--mutant-sequence	IFITM1	ENST00000680696				FALSE	Transcript ENST00000680696 not found
vep_jurkat.vcf--IFITM1--ENST00000680699--11:314209::AC:A--c.45del--mutant-sequence	IFITM1	ENST00000680699				FALSE	Transcript ENST00000680699 not found
vep_jurkat.vcf--IFITM1--ENST00000680802--11:314209::AC:A--c.45del--mutant-sequence	IFITM1	ENST00000680802				FALSE	Transcript ENST00000680802 not found
vep_jurkat.vcf--IFITM1--ENST00000680855--11:314209::AC:A--c.45del--mutant-sequence	IFITM1	ENST00000680855				FALSE	Transcript ENST00000680855 not found
vep_jurkat.vcf--IFITM1--ENST00000680870--11:314209::AC:A--c.45del--mutant-sequence	IFITM1	ENST00000680870				FALSE	Transcript ENST00000680870 not found
vep_jurkat.vcf--IFITM1--ENST00000680938--11:314209::AC:A--c.45del--mutant-sequence	IFITM1	ENST00000680938				FALSE	Transcript ENST00000680938 not found
vep_jurkat.vcf--IFITM1--ENST00000681111--11:314209::AC:A--c.45del--mutant-sequence	IFITM1	ENST00000681111				FALSE	Transcript ENST00000681111 not found
vep_jurkat.vcf--IFITM1--ENST00000681180--11:314209::AC:A--c.45del--mutant-sequence	IFITM1	ENST00000681180				FALSE	Transcript ENST00000681180 not found
vep_jurkat.vcf--IFITM1--ENST00000681350--11:314209::AC:A--c.45del--mutant-sequence	IFITM1	ENST00000681350				FALSE	Transcript ENST00000681350 not found
vep_jurkat.vcf--IFITM1--ENST00000681426--11:314209::AC:A--c.45del--mutant-sequence	IFITM1	ENST00000681426				FALSE	Transcript ENST00000681426 not found
vep_jurkat.vcf--IFITM1--ENST00000681577--11:314209::AC:A--c.45del--mutant-sequence	IFITM1	ENST00000681577				FALSE	Transcript ENST00000681577 not found
vep_jurkat.vcf--IFITM1--ENST00000681702--11:314209::AC:A--c.45del--mutant-sequence	IFITM1	ENST00000681702				FALSE	Transcript ENST00000681702 not found
vep_jurkat.vcf--IFITM1--ENST00000681761--11:314209::AC:A--c.45del--mutant-sequence	IFITM1	ENST00000681761				FALSE	Transcript ENST00000681761 not found
vep_jurkat.vcf--IFITM1--ENST00000681821--11:314209::AC:A--c.45del--mutant-sequence	IFITM1	ENST00000681821				FALSE	Transcript ENST00000681821 not found
vep_jurkat.vcf--IFITM1--ENST00000681938--11:314209::AC:A--c.45del--mutant-sequence	IFITM1	ENST00000681938				FALSE	Transcript ENST00000681938 not found
vep_jurkat.vcf--LRRC56--ENST00000270115--11:552615::GC:G--c.1233del--mutant-sequence	LRRC56	ENST00000270115	PGAHGGSLKSKCTRQSPRLPPAPQAWPQSPPGPRASTWSLHLPSTQGHEILAAAPRGGRQTCSPGGVGSESWAAGGLAWVMGWLQCLS*	EHGVRPLPYRHPESQQEGAVAPGAHGGSLKSKCTRQSPRLPPAPQAWPQSPPGPRASTWSLHLPSTQGHEILAAAPRGGRQTCSPGGVGSESWAAGGLAWVMGWLQCLS*	PESQQEGAVAPGAHGGSLKSKCTRQSPRLPPAPQAWPQSPPGPRASTWSLHLPSTQGHEILAAAPRGGRQTCSPGGVGSESWAAGGLAWVMGWLQCLS*	TRUE
vep_jurkat.vcf--PHRF1--ENST00000264555--11:608262::TC:T--c.2813del--mutant-sequence	PHRF1	ENST00000264555	QSPGMRRMGRLAAPSLALRSGR*	LRRPSPQSPGMRRMGRLAAPSLALRSGR*	LAARLRRPSPQSPGMRRMGRLAAPSLALRSGR*	TRUE
vep_jurkat.vcf--PHRF1--ENST00000413872--11:608262::TC:T--c.2807del--mutant-sequence	PHRF1	ENST00000413872	QSPGMRRMGRLAAPSLALRSGR*	LRRPSPQSPGMRRMGRLAAPSLALRSGR*	LAARLRRPSPQSPGMRRMGRLAAPSLALRSGR*	TRUE
vep_jurkat.vcf--PHRF1--ENST00000416188--11:608262::TC:T--c.2810del--mutant-sequence	PHRF1	ENST00000416188	QSPGMRRMGRLAAPSLALRSGR*	LRRPSPQSPGMRRMGRLAAPSLALRSGR*	LAARLRRPSPQSPGMRRMGRLAAPSLALRSGR*	TRUE
vep_jurkat.vcf--PHRF1--ENST00000533464--11:608262::TC:T--c.2801del--mutant-sequence	PHRF1	ENST00000533464	QSPGMRRMGRLAAPSLALRSGR*	LRRPSPQSPGMRRMGRLAAPSLALRSGR*	LAARLRRPSPQSPGMRRMGRLAAPSLALRSGR*	TRUE
vep_jurkat.vcf--PHRF1--ENST00000534320--11:608262::TC:T--c.2813del--mutant-sequence	PHRF1	ENST00000534320	QSPGMRRMGRLAAPSLALRSGR*	LRRPSPQSPGMRRMGRLAAPSLALRSGR*	LAARLRRPSPQSPGMRRMGRLAAPSLALRSGR*	TRUE
vep_jurkat.vcf--TRPM5--ENST00000528453--11:2413560::T:TC--c.1918dup--mutant-sequence	TRPM5	ENST00000528453	GHGRRHAHPAAARSLPLPRPRLYQPHHLQ*	AFFAHDGVQAFLTRIWWGGHGRRHAHPAAARSLPLPRPRLYQPHHLQ*	QAFLTRIWWGGHGRRHAHPAAARSLPLPRPRLYQPHHLQ*	TRUE
vep_jurkat.vcf--TRPM5--ENST00000533060--11:2413560::T:TC--c.1918dup--mutant-sequence	TRPM5	ENST00000533060	GHGRRHAHPAAARSLPLPRPRLYQPHHLQ*	AFFAHDGVQAFLTRIWWGGHGRRHAHPAAARSLPLPRPRLYQPHHLQ*	QAFLTRIWWGGHGRRHAHPAAARSLPLPRPRLYQPHHLQ*	TRUE
[truncated: 1,709 more rows]

## Sheet: S1_d
key	hgnc_symbol	ensembl_transcript_id	peptide	peptide.tryptic.ends	peptide.normal.ends	pass	peptides_msg	wt_kz	mut_kz	relative_strength_native	atg_count	overlap_present	overlap_pep	perc_overlap	relative_strength_overlap	cds_overlap_expected	overlap_cds_transcripts
[truncated: 281 more rows]

[truncated: 2 more sheets: S1_e, S1_f]
